# Supplementary material for: Human ectodermal organoids reveal the cellular origin of DiGeorge Syndrome
Source: bioRxiv. 2025 Aug 8:2025.08.08.669417. Preprint. [Version 1] doi: 10.1101/2025.08.08.669417 (PMC12377509; doi:10.1101/2025.08.08.669417)
Supplement: Supplement 1 [file media-1.csv]

	p_val	avg_log2FC	pct.1	pct.2	p_val_adj	cluster	gene
KRT19	0	3.50416939797415	0.882	0.177	0	Non-neural Ectoderm	KRT19
HAPLN1	0	3.48512673641915	0.765	0.114	0	Non-neural Ectoderm	HAPLN1
KRT8	0	3.07299901975525	0.96	0.36	0	Non-neural Ectoderm	KRT8
SPINT2	0	2.58523632393886	0.763	0.165	0	Non-neural Ectoderm	SPINT2
KRT18	0	2.88002483209271	0.958	0.379	0	Non-neural Ectoderm	KRT18
CLDN6	0	2.29673543640674	0.727	0.15	0	Non-neural Ectoderm	CLDN6
EPCAM	0	2.25349858856829	0.654	0.11	0	Non-neural Ectoderm	EPCAM
CDH1	0	3.68572433716031	0.581	0.053	0	Non-neural Ectoderm	CDH1
CLDN7	0	3.44821677060215	0.554	0.05	0	Non-neural Ectoderm	CLDN7
DSP	0	2.78878492392819	0.628	0.126	0	Non-neural Ectoderm	DSP
TSTD1	0	1.77824242746321	0.722	0.231	0	Non-neural Ectoderm	TSTD1
ANXA2	0	2.29952886536256	0.674	0.184	0	Non-neural Ectoderm	ANXA2
PERP	0	2.11403646740211	0.661	0.171	0	Non-neural Ectoderm	PERP
CLDN4	0	5.49715929168843	0.497	0.012	0	Non-neural Ectoderm	CLDN4
SAT1	0	2.16281142114756	0.801	0.318	0	Non-neural Ectoderm	SAT1
DLX5	0	5.58283451608329	0.488	0.013	0	Non-neural Ectoderm	DLX5
ZFP36L2	0	1.91790224680224	0.71	0.251	0	Non-neural Ectoderm	ZFP36L2
SLC2A3	0	2.34282232224239	0.623	0.165	0	Non-neural Ectoderm	SLC2A3
LY6E	0	1.88070441263211	0.75	0.293	0	Non-neural Ectoderm	LY6E
DMKN	0	1.42765466749693	0.641	0.192	0	Non-neural Ectoderm	DMKN
MIR205HG	0	5.39470790454197	0.457	0.015	0	Non-neural Ectoderm	MIR205HG
EZR	0	1.70055828119983	0.677	0.241	0	Non-neural Ectoderm	EZR
S100A11	0	2.68387098354954	0.936	0.511	0	Non-neural Ectoderm	S100A11
DSC2	0	2.71992615180103	0.501	0.08	0	Non-neural Ectoderm	DSC2
RAB25	0	3.18569794679949	0.463	0.048	0	Non-neural Ectoderm	RAB25
TMEM54	0	3.51812034649541	0.454	0.042	0	Non-neural Ectoderm	TMEM54
PDLIM1	0	2.06210651261963	0.546	0.136	0	Non-neural Ectoderm	PDLIM1
VAMP8	0	2.40555395113036	0.487	0.077	0	Non-neural Ectoderm	VAMP8
SMAGP	0	3.30302830166982	0.461	0.053	0	Non-neural Ectoderm	SMAGP
TAGLN2	0	1.81149036851827	0.588	0.18	0	Non-neural Ectoderm	TAGLN2
WFDC2	0	2.71951382523348	0.477	0.087	0	Non-neural Ectoderm	WFDC2
ARHGAP29	0	3.38257811011254	0.436	0.047	0	Non-neural Ectoderm	ARHGAP29
TFAP2A	0	1.75890065258584	0.524	0.144	0	Non-neural Ectoderm	TFAP2A
CTSV	0	2.49400255339406	0.507	0.144	0	Non-neural Ectoderm	CTSV
CXCL14	0	4.8686651122638	0.384	0.025	0	Non-neural Ectoderm	CXCL14
SEMA3E	0	5.23787307696253	0.371	0.015	0	Non-neural Ectoderm	SEMA3E
RAB11FIP1	0	2.24407592609217	0.429	0.092	0	Non-neural Ectoderm	RAB11FIP1
TES	0	2.23183076957287	0.379	0.079	0	Non-neural Ectoderm	TES
ANXA1	0	2.85659134534688	0.355	0.064	0	Non-neural Ectoderm	ANXA1
CLDN3	0	3.5409940946714	0.315	0.031	0	Non-neural Ectoderm	CLDN3
F11R	0	2.08097151071742	0.344	0.066	0	Non-neural Ectoderm	F11R
BMP4	0	3.56250852219341	0.302	0.024	0	Non-neural Ectoderm	BMP4
CLDN10	0	4.40023387425093	0.319	0.05	0	Non-neural Ectoderm	CLDN10
MAL2	0	2.17689462213615	0.307	0.054	0	Non-neural Ectoderm	MAL2
PRSS8	0	3.99049767538324	0.265	0.016	0	Non-neural Ectoderm	PRSS8
STOM	0	3.43525054969015	0.273	0.031	0	Non-neural Ectoderm	STOM
AP1M2	0	2.75749548879738	0.273	0.034	0	Non-neural Ectoderm	AP1M2
SPINT1	0	3.03535336372167	0.269	0.031	0	Non-neural Ectoderm	SPINT1
FREM2	0	3.09464050179698	0.26	0.027	0	Non-neural Ectoderm	FREM2
KIAA1217	2.80209481320641e-305	2.3142245649909	0.268	0.047	7.50849326146789e-301	Non-neural Ectoderm	KIAA1217
SELENOP	1.42709151004088e-260	1.85027091453946	0.345	0.082	3.82403441030555e-256	Non-neural Ectoderm	SELENOP
CADM1	1.36385792303581e-258	1.49524775487709	0.646	0.251	3.65459369056676e-254	Non-neural Ectoderm	CADM1
DSG2	2.90518127977685e-258	1.92936868369887	0.311	0.069	7.78472375729003e-254	Non-neural Ectoderm	DSG2
PTPRF	5.58182207864121e-251	1.70924860455306	0.4	0.109	1.4957050441927e-246	Non-neural Ectoderm	PTPRF
APOE	3.63314225962751e-234	1.12005875061911	0.899	0.52	9.73536799889787e-230	Non-neural Ectoderm	APOE
GSN	4.01564520569007e-233	1.73564273232099	0.393	0.111	1.07603228931671e-228	Non-neural Ectoderm	GSN
MEIS2	1.55708088958828e-232	1.48811883465402	0.526	0.183	4.17235395174074e-228	Non-neural Ectoderm	MEIS2
B3GNT2	3.82622949260994e-231	1.82595142021237	0.312	0.075	1.02527645483976e-226	Non-neural Ectoderm	B3GNT2
UTRN	3.66800442187673e-226	1.68993230981409	0.39	0.112	9.82878464886089e-222	Non-neural Ectoderm	UTRN
TFAP2B	5.28903566840375e-221	1.8543191298314	0.369	0.103	1.41724999770547e-216	Non-neural Ectoderm	TFAP2B
SHTN1	1.59180221664721e-218	1.7517738981616	0.299	0.072	4.26539321972787e-214	Non-neural Ectoderm	SHTN1
CYB5A	1.33128691709157e-195	1.1715009460127	0.531	0.199	3.56731642303857e-191	Non-neural Ectoderm	CYB5A
PLK2	2.12961881334074e-194	1.78260560691839	0.297	0.077	5.70652657222785e-190	Non-neural Ectoderm	PLK2
ALCAM	3.10426032274617e-182	1.57423168459948	0.302	0.082	8.31817596083064e-178	Non-neural Ectoderm	ALCAM
FTH1	1.80447873937748e-181	0.536056688672318	0.999	0.978	4.83528123003589e-177	Non-neural Ectoderm	FTH1
NPC2	3.45236618118225e-181	0.958371508436642	0.805	0.432	9.25096041909595e-177	Non-neural Ectoderm	NPC2
MYO6	1.2119063118008e-179	1.47503817661979	0.308	0.085	3.24742415310143e-175	Non-neural Ectoderm	MYO6
CD24	3.9112154572616e-178	0.755615213560301	0.952	0.653	1.04804929392782e-173	Non-neural Ectoderm	CD24
LAPTM4A	1.76794927449116e-173	0.990474649172702	0.782	0.428	4.73739687592651e-169	Non-neural Ectoderm	LAPTM4A
HLA-C	1.87089517916844e-171	1.14180438432071	0.531	0.213	5.01325072209974e-167	Non-neural Ectoderm	HLA-C
CTNND1	1.08582998275145e-170	1.29817654916796	0.443	0.164	2.90959002178079e-166	Non-neural Ectoderm	CTNND1
CYBA	5.67544871552037e-163	0.993774626274845	0.719	0.37	1.52079323781084e-158	Non-neural Ectoderm	CYBA
H2AFJ	8.60505486692973e-163	1.2994704754962	0.386	0.132	2.30581050214249e-158	Non-neural Ectoderm	H2AFJ
CAST	2.57709899257355e-161	1.25781765142288	0.579	0.267	6.90559446050009e-157	Non-neural Ectoderm	CAST
HOOK2	1.15656331459954e-158	1.44225104563351	0.283	0.08	3.09912705780092e-154	Non-neural Ectoderm	HOOK2
ARL4C	5.37956968880489e-155	0.979430491929257	0.617	0.281	1.44150949381216e-150	Non-neural Ectoderm	ARL4C
TMSB10	1.02422392011774e-154	0.513524453725109	0.997	0.95	2.74451041634751e-150	Non-neural Ectoderm	TMSB10
PNRC1	1.36491336699249e-152	0.994674243636388	0.499	0.201	3.65742185819308e-148	Non-neural Ectoderm	PNRC1
IQGAP1	1.45734470778965e-149	1.27746326563287	0.354	0.121	3.90510087899315e-145	Non-neural Ectoderm	IQGAP1
MDK	1.27611940097939e-146	0.6539538116255	0.997	0.927	3.41948954686437e-142	Non-neural Ectoderm	MDK
METRNL	7.43128713677855e-143	1.43854965255911	0.278	0.083	1.99128770117118e-138	Non-neural Ectoderm	METRNL
JUP	3.43627948090844e-142	1.37931027159111	0.272	0.08	9.20785449704225e-138	Non-neural Ectoderm	JUP
SLC9A3R1	9.13218333302361e-141	1.11224803705735	0.425	0.166	2.44705984591701e-136	Non-neural Ectoderm	SLC9A3R1
HEBP2	3.03480599356297e-138	0.861983462042547	0.662	0.335	8.13206614035133e-134	Non-neural Ectoderm	HEBP2
CDC42SE1	3.74197147363804e-134	1.07613264531027	0.341	0.118	1.00269867607605e-129	Non-neural Ectoderm	CDC42SE1
OCIAD2	3.76325203883541e-132	0.860400021354733	0.464	0.189	1.00840101632634e-127	Non-neural Ectoderm	OCIAD2
ARID3A	4.58891499461182e-132	1.1345024923385	0.383	0.146	1.22964566195618e-127	Non-neural Ectoderm	ARID3A
ITM2B	2.49197506394293e-130	0.764392850187513	0.836	0.52	6.67749638134146e-126	Non-neural Ectoderm	ITM2B
TBC1D1	2.90965871834063e-126	1.15255249692538	0.359	0.134	7.79672150166556e-122	Non-neural Ectoderm	TBC1D1
PHLDA1	1.06343224844903e-125	1.36561041306841	0.252	0.076	2.84957305294402e-121	Non-neural Ectoderm	PHLDA1
MYL12B	4.78150491474133e-124	0.70555818934977	0.832	0.518	1.28125205695409e-119	Non-neural Ectoderm	MYL12B
SEZ6L2	1.87715981699594e-122	1.15538616173675	0.354	0.132	5.03003744562233e-118	Non-neural Ectoderm	SEZ6L2
CTTNBP2	5.65805996825887e-122	1.24615617371911	0.323	0.116	1.51613374909465e-117	Non-neural Ectoderm	CTTNBP2
SLC44A2	6.94722954106314e-120	1.23665160354961	0.273	0.089	1.86157962782328e-115	Non-neural Ectoderm	SLC44A2
NR2F2	2.98199273827566e-115	1.04556530597546	0.569	0.294	7.99054774148347e-111	Non-neural Ectoderm	NR2F2
BMP7	7.59175846568677e-114	1.10911324497746	0.306	0.108	2.03428759846543e-109	Non-neural Ectoderm	BMP7
AP1S1	8.01101155304767e-114	0.82779499680641	0.525	0.247	2.14663065575465e-109	Non-neural Ectoderm	AP1S1
APLP2	2.99153623962558e-113	0.696905188563032	0.761	0.445	8.0161205077007e-109	Non-neural Ectoderm	APLP2
FSTL1	3.11057591900334e-113	0.949312842538303	0.459	0.205	8.33509923256135e-109	Non-neural Ectoderm	FSTL1
LSR	1.34143415628685e-111	0.937016862800282	0.389	0.157	3.59450696518624e-107	Non-neural Ectoderm	LSR
FOXP1	2.9938175605247e-111	0.974545758582419	0.358	0.14	8.02223353518198e-107	Non-neural Ectoderm	FOXP1
BASP1	2.25588984093642e-109	0.692249888321362	0.817	0.51	6.04488241777323e-105	Non-neural Ectoderm	BASP1
FMR1	3.33826742982008e-109	1.08516413900308	0.323	0.121	8.94522140494588e-105	Non-neural Ectoderm	FMR1
COL18A1	1.51725803221478e-108	1.11062837191984	0.304	0.111	4.06564462312273e-104	Non-neural Ectoderm	COL18A1
ID1	4.45031473157604e-104	0.954952178452453	0.622	0.337	1.19250633547312e-99	Non-neural Ectoderm	ID1
SLC3A2	4.47216122058779e-104	0.73938943171554	0.646	0.346	1.1983603206687e-99	Non-neural Ectoderm	SLC3A2
ARID3B	1.40111740731066e-103	1.12136073474543	0.283	0.102	3.75443420462964e-99	Non-neural Ectoderm	ARID3B
CTNNA1	8.8411018824498e-103	0.677930162337286	0.616	0.329	2.36906166042125e-98	Non-neural Ectoderm	CTNNA1
ATP1A1	3.85257185137961e-102	0.981245371469084	0.378	0.161	1.03233515329568e-97	Non-neural Ectoderm	ATP1A1
DSTN	7.18599895858214e-102	0.552300943022286	0.946	0.736	1.92556028094167e-97	Non-neural Ectoderm	DSTN
ABRACL	1.25193156599863e-101	0.597700900848581	0.776	0.47	3.35467582424992e-97	Non-neural Ectoderm	ABRACL
PDXDC1	5.74879799949217e-101	0.935751494403816	0.378	0.16	1.54044791194392e-96	Non-neural Ectoderm	PDXDC1
SESN3	7.44900792707186e-101	0.921263433942395	0.426	0.19	1.99603616413818e-96	Non-neural Ectoderm	SESN3
CTDSPL	8.16018386626801e-101	0.933357336050897	0.393	0.169	2.18660286880518e-96	Non-neural Ectoderm	CTDSPL
PLD3	2.23299677269649e-99	0.870693850183118	0.438	0.201	5.98353815211752e-95	Non-neural Ectoderm	PLD3
KDM5B	1.68870851353889e-98	0.673109812675707	0.677	0.385	4.52506333287881e-94	Non-neural Ectoderm	KDM5B
LMO4	2.74178760947119e-97	0.662646266801033	0.658	0.362	7.346894078339e-93	Non-neural Ectoderm	LMO4
STT3B	6.13865544823854e-97	0.831188764318533	0.458	0.215	1.64491411391e-92	Non-neural Ectoderm	STT3B
IRX3	7.53823791151258e-96	0.80776833659912	0.263	0.091	2.01994623076891e-91	Non-neural Ectoderm	IRX3
FN1	5.21411627979977e-95	1.66887205056949	0.295	0.116	1.39717459833515e-90	Non-neural Ectoderm	FN1
ATP2B1	9.36597074259742e-95	0.761852477937787	0.663	0.374	2.50970552018641e-90	Non-neural Ectoderm	ATP2B1
RERE	2.80106003084404e-94	0.675731200731355	0.629	0.347	7.5057204586497e-90	Non-neural Ectoderm	RERE
NAGK	1.25253425151553e-93	1.0108277863651	0.271	0.1	3.35629078036101e-89	Non-neural Ectoderm	NAGK
ZDHHC12	1.42264549913108e-93	0.951490132520143	0.292	0.111	3.81212087947164e-89	Non-neural Ectoderm	ZDHHC12
C4orf3	3.69127175808571e-93	0.611032192186097	0.729	0.438	9.89113180296647e-89	Non-neural Ectoderm	C4orf3
MALAT1	2.24930760524652e-92	0.634885968634523	0.999	0.993	6.02724465901856e-88	Non-neural Ectoderm	MALAT1
PPDPF	2.03134800523072e-91	0.579799772536116	0.894	0.633	5.44320011481625e-87	Non-neural Ectoderm	PPDPF
TUSC3	2.15921766466463e-91	0.711048640531982	0.557	0.29	5.78583965423534e-87	Non-neural Ectoderm	TUSC3
PLS3	5.730662782821e-90	0.704114523559174	0.46	0.222	1.53558839928472e-85	Non-neural Ectoderm	PLS3
DAG1	1.49466698187892e-87	0.961774040297517	0.318	0.131	4.00510964464274e-83	Non-neural Ectoderm	DAG1
UBXN4	1.94423601131479e-87	0.620250306723815	0.689	0.405	5.2097748159191e-83	Non-neural Ectoderm	UBXN4
C5orf38	2.88708764608966e-87	0.854137900596691	0.272	0.101	7.73624005646185e-83	Non-neural Ectoderm	C5orf38
CD151	7.01892504076036e-87	0.849399040125806	0.407	0.189	1.88079115392215e-82	Non-neural Ectoderm	CD151
MYH9	5.64700550525702e-86	0.787480204275309	0.366	0.161	1.51317159518867e-81	Non-neural Ectoderm	MYH9
SEMA6A	7.63478769624072e-86	0.880254701002589	0.404	0.189	2.04581771108466e-81	Non-neural Ectoderm	SEMA6A
ADD3	9.20545085050864e-86	0.767622029872441	0.382	0.172	2.4666926099023e-81	Non-neural Ectoderm	ADD3
SYNE2	1.28252411218891e-85	0.689315038848116	0.562	0.301	3.43665161102139e-81	Non-neural Ectoderm	SYNE2
MMP24OS	3.86482474774629e-85	0.986186130505264	0.264	0.1	1.0356184394061e-80	Non-neural Ectoderm	MMP24OS
ATOX1	6.14527599984198e-85	0.538533762172653	0.854	0.577	1.64668815691766e-80	Non-neural Ectoderm	ATOX1
TPM1	2.63272073312709e-84	0.634631867136676	0.923	0.699	7.05463847648735e-80	Non-neural Ectoderm	TPM1
GNAS	3.10227781164465e-84	0.421425726688868	0.977	0.865	8.31286362408299e-80	Non-neural Ectoderm	GNAS
DHRS7	3.08952984861983e-83	0.944514202379066	0.315	0.132	8.27870418236168e-79	Non-neural Ectoderm	DHRS7
MEST	4.66618515158515e-83	0.721993152733228	0.533	0.284	1.25035097321876e-78	Non-neural Ectoderm	MEST
LYPLA2	7.57787441619599e-83	0.714629963295695	0.471	0.235	2.03056722856388e-78	Non-neural Ectoderm	LYPLA2
APP	9.06755916075457e-83	0.68908204816675	0.64	0.373	2.42974315271579e-78	Non-neural Ectoderm	APP
BCAP31	1.67415711881892e-82	0.59886635439123	0.641	0.36	4.48607141558717e-78	Non-neural Ectoderm	BCAP31
GLUL	4.18551475146913e-82	0.533844738976629	0.639	0.361	1.12155053280367e-77	Non-neural Ectoderm	GLUL
AKAP9	2.04500773234079e-81	0.690602393513083	0.51	0.268	5.47980271958039e-77	Non-neural Ectoderm	AKAP9
MGST3	9.33307043803293e-81	0.522507308747439	0.824	0.56	2.5008895545753e-76	Non-neural Ectoderm	MGST3
MAD2L2	2.83836741906189e-80	0.58969424396543	0.619	0.354	7.60568933611825e-76	Non-neural Ectoderm	MAD2L2
TRAPPC6A	3.25417312147027e-80	0.604709333903328	0.466	0.232	8.71988229629173e-76	Non-neural Ectoderm	TRAPPC6A
SUCO	4.93175434981827e-80	0.854897744860782	0.341	0.151	1.3215128955773e-75	Non-neural Ectoderm	SUCO
STK26	7.43610813704174e-80	0.677172217044492	0.395	0.187	1.9925795364017e-75	Non-neural Ectoderm	STK26
TMED10	2.48803257681043e-79	0.588653322066605	0.596	0.335	6.66693209282124e-75	Non-neural Ectoderm	TMED10
PKDCC	2.53719965493735e-79	0.744549899328266	0.446	0.224	6.79868019537011e-75	Non-neural Ectoderm	PKDCC
CD164	2.8369896551287e-79	0.660588727431792	0.382	0.177	7.60199747988287e-75	Non-neural Ectoderm	CD164
TMED9	4.02605241134685e-79	0.544614609248962	0.676	0.395	1.0788210041445e-74	Non-neural Ectoderm	TMED9
UGP2	1.70401183229157e-78	0.260021241622382	0.576	0.302	4.5660701058085e-74	Non-neural Ectoderm	UGP2
CD63	1.94101102267355e-78	0.441156831162559	0.972	0.804	5.20113313635605e-74	Non-neural Ectoderm	CD63
DUSP23	7.17014703403495e-78	0.785584177731905	0.328	0.143	1.92131259924001e-73	Non-neural Ectoderm	DUSP23
HES1	8.56533066955296e-78	0.686954847518076	0.489	0.254	2.29516600621341e-73	Non-neural Ectoderm	HES1
ACSL3	1.43900024470135e-77	0.898557300937062	0.372	0.177	3.85594505570173e-73	Non-neural Ectoderm	ACSL3
PCDH7	4.44392316369251e-77	0.970831877128454	0.271	0.109	1.19079365094305e-72	Non-neural Ectoderm	PCDH7
RHOC	7.13765448739292e-77	0.656875229296239	0.457	0.231	1.91260589644181e-72	Non-neural Ectoderm	RHOC
MTA3	1.99260513342941e-76	0.567977385283203	0.432	0.211	5.33938471553746e-72	Non-neural Ectoderm	MTA3
RRBP1	2.21570782523294e-76	0.699397039680195	0.47	0.244	5.9372106884942e-72	Non-neural Ectoderm	RRBP1
ZNF503	3.47879429290976e-76	0.893865335316679	0.264	0.105	9.32177718728099e-72	Non-neural Ectoderm	ZNF503
CITED2	4.85068597176409e-75	0.726356842943253	0.49	0.261	1.29978981299391e-70	Non-neural Ectoderm	CITED2
PTK7	6.54986454603715e-74	0.804536178549431	0.319	0.141	1.75510170375611e-69	Non-neural Ectoderm	PTK7
TNFRSF12A	7.44812483876627e-74	0.729616898576618	0.304	0.131	1.99579953179581e-69	Non-neural Ectoderm	TNFRSF12A
GSTO1	7.8298543271114e-74	0.645251560878472	0.529	0.289	2.09808776549277e-69	Non-neural Ectoderm	GSTO1
L1TD1	8.52547352381614e-74	0.367473900588524	0.593	0.329	2.28448588544177e-69	Non-neural Ectoderm	L1TD1
NECTIN2	1.11016034221754e-73	0.70427076454423	0.401	0.194	2.97478565300611e-69	Non-neural Ectoderm	NECTIN2
DST	1.33097564685175e-73	0.811113151189907	0.365	0.172	3.56648234330396e-69	Non-neural Ectoderm	DST
SLC25A39	2.13689382275647e-73	0.671080778557607	0.438	0.222	5.72602068745823e-69	Non-neural Ectoderm	SLC25A39
RALA	3.37452816135271e-73	0.485774335735513	0.585	0.33	9.04238566116072e-69	Non-neural Ectoderm	RALA
GOLGB1	4.77986346431783e-73	0.707071067039669	0.469	0.246	1.28081221389861e-68	Non-neural Ectoderm	GOLGB1
MDFI	8.36608162785396e-72	0.715209634454963	0.395	0.192	2.24177523299975e-67	Non-neural Ectoderm	MDFI
WLS	1.13525573109654e-71	0.587485027515415	0.63	0.371	3.04203125704628e-67	Non-neural Ectoderm	WLS
YBX3	3.92737617986573e-71	0.486957039027659	0.815	0.54	1.05237972115682e-66	Non-neural Ectoderm	YBX3
MFGE8	5.33308997972045e-71	0.591191602823335	0.405	0.198	1.42905479096589e-66	Non-neural Ectoderm	MFGE8
DDOST	5.97451382948539e-71	0.531080453368926	0.597	0.342	1.6009307257489e-66	Non-neural Ectoderm	DDOST
TMBIM6	8.07277649503509e-71	0.45873120708536	0.844	0.574	2.1631811896096e-66	Non-neural Ectoderm	TMBIM6
DDAH2	1.05254333421323e-70	0.463638497536945	0.751	0.482	2.82039511835778e-66	Non-neural Ectoderm	DDAH2
ATP6V0C	1.16917693014611e-70	0.489684388602598	0.731	0.454	3.13292650201953e-66	Non-neural Ectoderm	ATP6V0C
TNNT1	1.21473281611769e-70	0.602297282305468	0.411	0.202	3.25499805406895e-66	Non-neural Ectoderm	TNNT1
RBPMS	2.14311668655574e-70	0.534296130878603	0.507	0.271	5.74269547329475e-66	Non-neural Ectoderm	RBPMS
BEX2	4.3922609151913e-70	0.452397822975618	0.581	0.324	1.17695023483466e-65	Non-neural Ectoderm	BEX2
TRIP6	5.2646888551169e-70	0.670718106792395	0.35	0.164	1.41072602561712e-65	Non-neural Ectoderm	TRIP6
ITM2C	9.46349660195767e-70	0.524740849235019	0.545	0.303	2.53583854946058e-65	Non-neural Ectoderm	ITM2C
TRAF4	1.14249794322614e-69	0.592384145799032	0.418	0.208	3.06143748866877e-65	Non-neural Ectoderm	TRAF4
MESD	2.07864048156126e-69	0.513329928293555	0.726	0.45	5.56992503439156e-65	Non-neural Ectoderm	MESD
DDIT4	2.22530939844938e-69	0.703551168960244	0.319	0.142	5.96293906408496e-65	Non-neural Ectoderm	DDIT4
CD2AP	2.38849138690168e-69	0.815236102410317	0.259	0.107	6.40020152034174e-65	Non-neural Ectoderm	CD2AP
KRAS	3.38176102042485e-69	0.485175971340419	0.554	0.309	9.06176683033042e-65	Non-neural Ectoderm	KRAS
VGLL4	7.47682686023754e-69	0.639295505942489	0.355	0.168	2.00349052546925e-64	Non-neural Ectoderm	VGLL4
CAPNS1	7.8835437957753e-69	0.541743790764506	0.462	0.243	2.11247439551595e-64	Non-neural Ectoderm	CAPNS1
CCNG2	8.14471664554097e-69	0.753712498475107	0.252	0.102	2.18245827233916e-64	Non-neural Ectoderm	CCNG2
RASSF8	1.18999303389937e-68	0.975216601974374	0.273	0.118	3.18870533363674e-64	Non-neural Ectoderm	RASSF8
COPE	1.29977471710235e-68	0.413216443638016	0.813	0.534	3.48287633194747e-64	Non-neural Ectoderm	COPE
AP2B1	1.96849157925184e-68	0.54622644258912	0.692	0.435	5.27477003576324e-64	Non-neural Ectoderm	AP2B1
PAK1	2.72643935260466e-68	0.678479488036865	0.318	0.144	7.30576688923945e-64	Non-neural Ectoderm	PAK1
GADD45A	2.92432017189633e-68	0.699053285285084	0.3	0.132	7.8360083326134e-64	Non-neural Ectoderm	GADD45A
LMAN2	3.78386883164375e-68	0.524267702591959	0.575	0.33	1.01392549212726e-63	Non-neural Ectoderm	LMAN2
CAMK2N1	4.29135003809987e-68	0.354206726825909	0.397	0.191	1.14991015620924e-63	Non-neural Ectoderm	CAMK2N1
PPIB	4.4519090645852e-68	0.461361538957247	0.912	0.689	1.19293355294625e-63	Non-neural Ectoderm	PPIB
ATP6V0B	5.20240774984755e-68	0.493979708887277	0.727	0.458	1.39403718064915e-63	Non-neural Ectoderm	ATP6V0B
ARF5	1.16418388557617e-67	0.510013524911162	0.447	0.231	3.1195471397899e-63	Non-neural Ectoderm	ARF5
P4HB	4.72976761019264e-67	0.482568416602758	0.579	0.33	1.26738852882722e-62	Non-neural Ectoderm	P4HB
UBE2D1	8.81930207571798e-67	0.507847925007112	0.464	0.245	2.36322018420939e-62	Non-neural Ectoderm	UBE2D1
PAWR	1.97569896839784e-66	0.509246572725322	0.486	0.263	5.29408295571885e-62	Non-neural Ectoderm	PAWR
NRP2	7.07251847613746e-66	0.741682244383184	0.41	0.21	1.89515205086579e-61	Non-neural Ectoderm	NRP2
PITPNA	9.87149494896001e-66	0.620278164860644	0.352	0.169	2.64516578652332e-61	Non-neural Ectoderm	PITPNA
CDC42	2.3821868285169e-65	0.403133492565351	0.904	0.665	6.38330782569389e-61	Non-neural Ectoderm	CDC42
CSTB	3.32654501661267e-65	0.448145062009566	0.797	0.536	8.9138100265153e-61	Non-neural Ectoderm	CSTB
GSTK1	5.5477933054931e-65	0.851896432545071	0.262	0.113	1.48658669413993e-60	Non-neural Ectoderm	GSTK1
BSG	7.45606065067842e-65	0.459961682562614	0.861	0.6	1.99792601195579e-60	Non-neural Ectoderm	BSG
WASF2	9.02603930721236e-65	0.461267966694908	0.575	0.33	2.41861749276062e-60	Non-neural Ectoderm	WASF2
WSB1	9.66797782244892e-65	0.438549304675091	0.549	0.309	2.59063133730341e-60	Non-neural Ectoderm	WSB1
ZFYVE21	3.14498516815916e-64	0.687652951594369	0.278	0.122	8.42730225659927e-60	Non-neural Ectoderm	ZFYVE21
MBD2	3.79920187572042e-64	0.7724294850738	0.285	0.127	1.01803413461804e-59	Non-neural Ectoderm	MBD2
HDLBP	4.73292262705921e-64	0.448304686756613	0.545	0.311	1.26823394714678e-59	Non-neural Ectoderm	HDLBP
UBE2H	2.53197701619141e-63	0.552899825991222	0.412	0.213	6.78468561258651e-59	Non-neural Ectoderm	UBE2H
FNBP1L	2.79003601577992e-63	0.438772897931893	0.565	0.325	7.47618050788386e-59	Non-neural Ectoderm	FNBP1L
IGF2R	4.79501504138146e-63	0.724427880133352	0.287	0.129	1.28487223048858e-58	Non-neural Ectoderm	IGF2R
ITGB1	5.80015273091908e-63	0.490308792194994	0.798	0.535	1.55420892577708e-58	Non-neural Ectoderm	ITGB1
ERICH1	8.37281554033871e-63	0.583828034128617	0.34	0.164	2.24357965218916e-58	Non-neural Ectoderm	ERICH1
FBN2	2.70394401529031e-62	0.721075760303909	0.312	0.144	7.24548838337191e-58	Non-neural Ectoderm	FBN2
ARF6	4.17627055470757e-62	0.566294955117443	0.368	0.184	1.11907345783944e-57	Non-neural Ectoderm	ARF6
TJP1	4.25168152568823e-62	0.522513526893416	0.537	0.308	1.13928058162342e-57	Non-neural Ectoderm	TJP1
MYL12A	1.47080273679179e-61	0.393993416371486	0.84	0.567	3.94116301350728e-57	Non-neural Ectoderm	MYL12A
PDIA4	6.36457667824641e-61	0.540194379330978	0.592	0.354	1.70545196670291e-56	Non-neural Ectoderm	PDIA4
TSPAN6	8.68025234468541e-61	0.443102253495617	0.535	0.303	2.3259604182819e-56	Non-neural Ectoderm	TSPAN6
FLNA	1.49880142182274e-60	0.478271194250526	0.476	0.26	4.01618828991621e-56	Non-neural Ectoderm	FLNA
JUND	4.54036521238155e-60	0.423295983188164	0.831	0.575	1.21663626230976e-55	Non-neural Ectoderm	JUND
RAD23B	2.38285202711397e-59	0.390726290620533	0.625	0.375	6.38509029185461e-55	Non-neural Ectoderm	RAD23B
GOLGA4	2.57136906582466e-59	0.607278618027606	0.43	0.232	6.89024054878377e-55	Non-neural Ectoderm	GOLGA4
RBMS1	6.45523204640563e-59	0.545138408664521	0.402	0.21	1.72974397915485e-54	Non-neural Ectoderm	RBMS1
HDAC1	7.06612016888458e-59	0.501558287206959	0.374	0.19	1.89343756045431e-54	Non-neural Ectoderm	HDAC1
TRIOBP	9.95451259851059e-59	0.613697740103728	0.317	0.152	2.6674111958969e-54	Non-neural Ectoderm	TRIOBP
LRPAP1	1.00283801214462e-58	0.467644109106361	0.526	0.299	2.68720473734272e-54	Non-neural Ectoderm	LRPAP1
TMEM141	1.00825113530469e-58	0.451027263898242	0.439	0.238	2.70170974216245e-54	Non-neural Ectoderm	TMEM141
SELENOK	1.18607202051671e-58	0.431772136099451	0.722	0.463	3.17819858617657e-54	Non-neural Ectoderm	SELENOK
LAMP1	1.34517331730115e-58	0.534422532346779	0.438	0.238	3.60452642104017e-54	Non-neural Ectoderm	LAMP1
MMD	2.19940033232595e-58	0.718274225362543	0.316	0.152	5.8935131305006e-54	Non-neural Ectoderm	MMD
ATP6AP2	2.88206744800409e-58	0.57729292108418	0.406	0.215	7.72278793367175e-54	Non-neural Ectoderm	ATP6AP2
TM7SF2	3.30186088111583e-58	0.586821727841554	0.363	0.184	8.84766641703797e-54	Non-neural Ectoderm	TM7SF2
CIB2	4.02425690799537e-58	0.584553836135059	0.353	0.176	1.07833988106644e-53	Non-neural Ectoderm	CIB2
TCEAL9	4.06817705682941e-58	0.394219296140099	0.653	0.401	1.09010872414801e-53	Non-neural Ectoderm	TCEAL9
AIF1L	7.82657889592474e-58	0.514468910391734	0.416	0.221	2.09721008095199e-53	Non-neural Ectoderm	AIF1L
NR2F6	8.62607605280622e-58	0.455556276614928	0.571	0.336	2.31144333910995e-53	Non-neural Ectoderm	NR2F6
PDCD2	9.55678128796691e-58	0.453917943582103	0.481	0.269	2.56083511392361e-53	Non-neural Ectoderm	PDCD2
SPATS2L	9.72032076440698e-58	0.66381753784404	0.345	0.174	2.60465715203049e-53	Non-neural Ectoderm	SPATS2L
FERMT2	9.96930008633907e-58	0.453142173976201	0.481	0.27	2.67137365113542e-53	Non-neural Ectoderm	FERMT2
PLIN2	9.99152573439885e-58	0.5713044394008	0.313	0.15	2.67732923578952e-53	Non-neural Ectoderm	PLIN2
LINC00665	1.09611249377627e-57	0.480231970883386	0.462	0.255	2.93714303832289e-53	Non-neural Ectoderm	LINC00665
TM9SF2	1.95464860340927e-57	0.597285365391234	0.339	0.168	5.23767639769549e-53	Non-neural Ectoderm	TM9SF2
ARL6IP5	2.2939163628139e-57	0.495663010106045	0.471	0.262	6.14677828579612e-53	Non-neural Ectoderm	ARL6IP5
CMTM6	2.80411141906419e-57	0.525167806475891	0.416	0.222	7.5138969585244e-53	Non-neural Ectoderm	CMTM6
AHDC1	3.93149687915623e-57	0.803342936755329	0.251	0.11	1.0534839037387e-52	Non-neural Ectoderm	AHDC1
ARMCX3	5.64305578093009e-57	0.499937569952902	0.393	0.206	1.51211322705803e-52	Non-neural Ectoderm	ARMCX3
ERP29	5.71894496033468e-57	0.379308676390603	0.822	0.547	1.53244849157128e-52	Non-neural Ectoderm	ERP29
NRBP1	5.74019366657828e-57	0.426853804420059	0.457	0.251	1.53814229489632e-52	Non-neural Ectoderm	NRBP1
KDELR1	6.60681291127145e-57	0.395163522989889	0.868	0.614	1.7703615877043e-52	Non-neural Ectoderm	KDELR1
LEPROT	7.17731684531145e-57	0.616947943617182	0.291	0.136	1.92323382186966e-52	Non-neural Ectoderm	LEPROT
ISYNA1	8.52420597853707e-57	0.452340373129412	0.631	0.389	2.28414623400879e-52	Non-neural Ectoderm	ISYNA1
ENSA	9.4747278851239e-57	0.398724279460017	0.668	0.417	2.5388480840978e-52	Non-neural Ectoderm	ENSA
ATP1B1	2.42831076077366e-56	0.608733243686225	0.295	0.14	6.5069015145691e-52	Non-neural Ectoderm	ATP1B1
PTGR1	2.47447787352612e-56	0.485103253394359	0.366	0.186	6.63061090990059e-52	Non-neural Ectoderm	PTGR1
FARP1	2.94175304786874e-56	0.446584817164725	0.478	0.269	7.88272146706908e-52	Non-neural Ectoderm	FARP1
TMEM205	3.23494671678691e-56	0.534347610915231	0.364	0.186	8.6683632223022e-52	Non-neural Ectoderm	TMEM205
TCF7L1	3.88450610882394e-56	0.557265242923914	0.352	0.178	1.04089225692046e-51	Non-neural Ectoderm	TCF7L1
RNF167	3.90331704193821e-56	0.483085326707405	0.353	0.177	1.04593283455776e-51	Non-neural Ectoderm	RNF167
ANO10	4.62081587197937e-56	0.75871465874407	0.264	0.121	1.23819382105559e-51	Non-neural Ectoderm	ANO10
SLC39A10	5.73568098424077e-56	0.467131017142962	0.657	0.409	1.53693307653716e-51	Non-neural Ectoderm	SLC39A10
PWWP3A	1.26440798336398e-55	0.582789496157573	0.408	0.222	3.38810763222213e-51	Non-neural Ectoderm	PWWP3A
OS9	2.04961934953656e-55	0.701289630434155	0.276	0.128	5.49216000901817e-51	Non-neural Ectoderm	OS9
AGTRAP	3.24778924841611e-55	0.427614216827213	0.404	0.213	8.70277607005582e-51	Non-neural Ectoderm	AGTRAP
BABAM1	1.50378170065423e-54	0.383545561527439	0.502	0.284	4.02953344507308e-50	Non-neural Ectoderm	BABAM1
SSR4	1.64094830642709e-54	0.381287473735958	0.848	0.596	4.39708508190204e-50	Non-neural Ectoderm	SSR4
TRAPPC5	2.11768559222347e-54	0.406885185861641	0.689	0.445	5.67455031292202e-50	Non-neural Ectoderm	TRAPPC5
TRAPPC3	2.26797977719781e-54	0.477767024197983	0.394	0.209	6.07727861097926e-50	Non-neural Ectoderm	TRAPPC3
CPE	5.706544556566e-54	0.572879959498231	0.561	0.34	1.52912567937742e-49	Non-neural Ectoderm	CPE
CORO1B	9.10005773991728e-54	0.62458618842732	0.275	0.128	2.43845147198823e-49	Non-neural Ectoderm	CORO1B
PSME1	1.05313514117706e-53	0.389784221123137	0.406	0.216	2.82198092429805e-49	Non-neural Ectoderm	PSME1
TM9SF3	1.79443681086172e-53	0.415534148960713	0.518	0.303	4.80837287838507e-49	Non-neural Ectoderm	TM9SF3
WDR45B	2.01164924780425e-53	0.40341492164214	0.486	0.275	5.39041532441627e-49	Non-neural Ectoderm	WDR45B
NEAT1	3.09254551738253e-53	0.843189757082237	0.262	0.122	8.28678496837824e-49	Non-neural Ectoderm	NEAT1
VASP	3.42070897995241e-53	0.467903088376665	0.383	0.202	9.16613178268047e-49	Non-neural Ectoderm	VASP
ARMCX6	5.6441939532877e-53	0.500422511543375	0.326	0.162	1.51241821172297e-48	Non-neural Ectoderm	ARMCX6
CHD2	6.57703905567847e-53	0.486794779627022	0.352	0.18	1.7623833853596e-48	Non-neural Ectoderm	CHD2
IFT20	7.30597997297149e-53	0.442905592040211	0.377	0.197	1.95771039355744e-48	Non-neural Ectoderm	IFT20
GOLGA2	1.10579204926934e-52	0.626219985443052	0.291	0.141	2.96308037522213e-48	Non-neural Ectoderm	GOLGA2
BLVRB	1.87201462870526e-52	0.545819342679897	0.259	0.119	5.01625039907862e-48	Non-neural Ectoderm	BLVRB
UFC1	2.42723057093502e-52	0.330416268379386	0.724	0.46	6.50400703787749e-48	Non-neural Ectoderm	UFC1
IER2	3.11954987922375e-52	0.36422184552658	0.574	0.341	8.35914585636797e-48	Non-neural Ectoderm	IER2
ARG2	4.87849795110178e-52	0.588049861837997	0.276	0.131	1.30724231097723e-47	Non-neural Ectoderm	ARG2
CALR	6.91227096745824e-52	0.380620554979005	0.878	0.646	1.85221212844011e-47	Non-neural Ectoderm	CALR
GRN	1.33181825019292e-51	0.677347767827252	0.288	0.141	3.56874018321695e-47	Non-neural Ectoderm	GRN
STX16	1.55317843126128e-51	0.717393893870019	0.258	0.12	4.16189692440773e-47	Non-neural Ectoderm	STX16
BBX	2.28428209975719e-51	0.477620687981529	0.412	0.227	6.12096231450936e-47	Non-neural Ectoderm	BBX
GGH	2.29725820322732e-51	0.561218998898669	0.337	0.173	6.15573308136792e-47	Non-neural Ectoderm	GGH
TMEM179B	2.54894074093593e-51	0.496116361783296	0.344	0.176	6.83014160941192e-47	Non-neural Ectoderm	TMEM179B
TUSC2	3.59759118577044e-51	0.358971673234354	0.392	0.207	9.64010534139046e-47	Non-neural Ectoderm	TUSC2
MYL6	4.02074156324407e-51	0.250521036142932	0.994	0.937	1.07739790928688e-46	Non-neural Ectoderm	MYL6
RBFOX2	4.15700943034151e-51	0.395891547408991	0.476	0.272	1.11391224695431e-46	Non-neural Ectoderm	RBFOX2
PFKL	6.2353919244768e-51	0.549845800279491	0.255	0.118	1.6708356200828e-46	Non-neural Ectoderm	PFKL
VKORC1	1.72914162279133e-50	0.324354871822996	0.606	0.369	4.63340789243166e-46	Non-neural Ectoderm	VKORC1
RABAC1	1.84938657577669e-50	0.345955065368501	0.8	0.536	4.95561626845122e-46	Non-neural Ectoderm	RABAC1
NUDT14	2.07316717792751e-50	0.575563600633607	0.253	0.116	5.55525876997456e-46	Non-neural Ectoderm	NUDT14
DAAM1	2.54484539415192e-50	0.327003920242232	0.409	0.22	6.81916771816948e-46	Non-neural Ectoderm	DAAM1
RER1	2.86508999926605e-50	0.346462340954999	0.513	0.299	7.6772951620333e-46	Non-neural Ectoderm	RER1
GID8	3.02874365465709e-50	0.5224069650672	0.35	0.183	8.11582149701913e-46	Non-neural Ectoderm	GID8
SUCLG1	3.15881208706917e-50	0.407881455664873	0.408	0.224	8.46435286851054e-46	Non-neural Ectoderm	SUCLG1
GPC3	3.72981024560148e-50	0.397849972470864	0.517	0.3	9.99439953411371e-46	Non-neural Ectoderm	GPC3
NLN	4.36930944621922e-50	0.518828335634655	0.258	0.12	1.1708001592089e-45	Non-neural Ectoderm	NLN
MXD4	5.81570672145721e-50	0.527012569472499	0.308	0.154	1.55837677308167e-45	Non-neural Ectoderm	MXD4
MPC2	6.56621479321788e-50	0.436159605521594	0.455	0.259	1.75948291599066e-45	Non-neural Ectoderm	MPC2
POLR2J3	9.69113083859683e-50	0.561802222154231	0.37	0.201	2.59683541951041e-45	Non-neural Ectoderm	POLR2J3
SELENOW	1.25056888064852e-49	0.351758172031991	0.889	0.652	3.35102437258579e-45	Non-neural Ectoderm	SELENOW
PCMT1	1.32610838529244e-49	0.295766503385407	0.527	0.309	3.55344002922963e-45	Non-neural Ectoderm	PCMT1
BTBD7	1.61345328499015e-49	0.563743075971378	0.273	0.132	4.32340942245961e-45	Non-neural Ectoderm	BTBD7
RTN3	1.79872014917559e-49	0.335335560519962	0.638	0.397	4.81985051173092e-45	Non-neural Ectoderm	RTN3
SPAG16	2.08151690655438e-49	0.440551131746451	0.328	0.168	5.57763270280311e-45	Non-neural Ectoderm	SPAG16
RFX1	2.91125067871734e-49	0.692323243078507	0.264	0.126	7.80098731869098e-45	Non-neural Ectoderm	RFX1
NME3	3.16064113442592e-49	0.535731311626288	0.29	0.143	8.4692539838077e-45	Non-neural Ectoderm	NME3
AFDN	3.90356660923845e-49	0.312199853080853	0.517	0.301	1.04599970861154e-44	Non-neural Ectoderm	AFDN
GNPDA1	5.10300979343655e-49	0.402686899211499	0.402	0.22	1.36740250424926e-44	Non-neural Ectoderm	GNPDA1
HSPA5	1.01192760496791e-48	0.366436040527583	0.816	0.559	2.71156121027201e-44	Non-neural Ectoderm	HSPA5
DNAJC10	1.18058969387087e-48	0.50302963299476	0.437	0.252	3.16350814369638e-44	Non-neural Ectoderm	DNAJC10
PSAP	1.43074768814534e-48	0.375371862281231	0.534	0.32	3.83383150515425e-44	Non-neural Ectoderm	PSAP
NFE2L2	1.51729010937901e-48	0.555336492245365	0.336	0.176	4.065730577092e-44	Non-neural Ectoderm	NFE2L2
AHCYL1	1.80714289518863e-48	0.413751718395081	0.446	0.254	4.84242010194746e-44	Non-neural Ectoderm	AHCYL1
TSPAN5	2.41517924743835e-48	0.618653260499107	0.311	0.16	6.4717143114358e-44	Non-neural Ectoderm	TSPAN5
UFM1	3.78181930929694e-48	0.32379709511736	0.427	0.238	1.01337630211921e-43	Non-neural Ectoderm	UFM1
VMP1	4.43040767883702e-48	0.445823670135953	0.311	0.157	1.18717204162117e-43	Non-neural Ectoderm	VMP1
CHMP1B	7.95273968138492e-48	0.455480196695677	0.29	0.143	2.1310161250239e-43	Non-neural Ectoderm	CHMP1B
ORMDL2	9.11098028036299e-48	0.556390524455863	0.291	0.145	2.44137827592607e-43	Non-neural Ectoderm	ORMDL2
GUK1	1.39435167871499e-47	0.348140877166066	0.682	0.444	3.73630475828469e-43	Non-neural Ectoderm	GUK1
REST	1.63089403162261e-47	0.334706690969663	0.452	0.258	4.37014364713595e-43	Non-neural Ectoderm	REST
ERGIC3	7.55405825127128e-47	0.32586450192791	0.502	0.294	2.02418544901065e-42	Non-neural Ectoderm	ERGIC3
EIF2AK1	7.97703826871604e-47	0.361924398467915	0.402	0.223	2.13752717448515e-42	Non-neural Ectoderm	EIF2AK1
CHMP2B	9.49644111786886e-47	0.344539414290366	0.415	0.233	2.54466636194414e-42	Non-neural Ectoderm	CHMP2B
ODF2L	1.53303417974455e-46	0.588928685699636	0.258	0.124	4.10791838804349e-42	Non-neural Ectoderm	ODF2L
QPRT	1.58616730391987e-46	0.280348204909382	0.564	0.342	4.25029390758368e-42	Non-neural Ectoderm	QPRT
PTTG1IP	1.77639300624743e-46	0.316874031061643	0.571	0.35	4.76002269954063e-42	Non-neural Ectoderm	PTTG1IP
MPG	1.85879128720007e-46	0.414232566036196	0.426	0.244	4.9808171331813e-42	Non-neural Ectoderm	MPG
UBE2E3	3.90656260441868e-46	0.395513988949437	0.751	0.518	1.04680251548003e-41	Non-neural Ectoderm	UBE2E3
CDK6	4.07095306260856e-46	0.446700788282344	0.276	0.135	1.09085258265659e-41	Non-neural Ectoderm	CDK6
RPN2	4.81100413415525e-46	0.355702643053115	0.583	0.364	1.28915666778824e-41	Non-neural Ectoderm	RPN2
CD2BP2	7.84846874711442e-46	0.425562408141796	0.307	0.157	2.10307568547678e-41	Non-neural Ectoderm	CD2BP2
ATXN7L3B	8.26210355491461e-46	0.340589867036539	0.646	0.418	2.21391326857492e-41	Non-neural Ectoderm	ATXN7L3B
PNP	9.99305820513541e-46	0.615278117291916	0.265	0.131	2.67773987664808e-41	Non-neural Ectoderm	PNP
MAGED2	1.37445452940051e-45	0.281412478086936	0.653	0.417	3.68298835698161e-41	Non-neural Ectoderm	MAGED2
ATRAID	1.41763109429166e-45	0.336337910672417	0.603	0.379	3.79868428026394e-41	Non-neural Ectoderm	ATRAID
SVIP	1.46293013795173e-45	0.435190232905583	0.378	0.208	3.92006759765546e-41	Non-neural Ectoderm	SVIP
LDHA	1.84986825313005e-45	0.554728541309705	0.417	0.238	4.95690697108728e-41	Non-neural Ectoderm	LDHA
REXO2	1.85899535990305e-45	0.285615988837713	0.486	0.286	4.98136396639621e-41	Non-neural Ectoderm	REXO2
ANXA7	2.32721808375838e-45	0.483039477472276	0.28	0.141	6.23601357723895e-41	Non-neural Ectoderm	ANXA7
ARF3	2.79590379270115e-45	0.311914385435893	0.479	0.282	7.49190380292199e-41	Non-neural Ectoderm	ARF3
GJA1	2.81891857174577e-45	0.302404768351387	0.712	0.456	7.55357420484997e-41	Non-neural Ectoderm	GJA1
TMCO1	3.05890554092705e-45	0.358787070335615	0.659	0.424	8.19664328746813e-41	Non-neural Ectoderm	TMCO1
PRDX2	3.78746774484027e-45	0.291120443134119	0.977	0.83	1.0148898569074e-40	Non-neural Ectoderm	PRDX2
HSP90B1	4.01913950964723e-45	0.376481600221963	0.927	0.736	1.07696862300507e-40	Non-neural Ectoderm	HSP90B1
TSTA3	4.3586671254659e-45	0.478692210757729	0.309	0.161	1.16794844293984e-40	Non-neural Ectoderm	TSTA3
CNOT1	5.13427836099839e-45	0.307632380412208	0.398	0.222	1.37578122961313e-40	Non-neural Ectoderm	CNOT1
TRAPPC1	5.72885914657595e-45	0.305505083880726	0.709	0.471	1.53510509691649e-40	Non-neural Ectoderm	TRAPPC1
SURF4	7.28974741481547e-45	0.440271872193796	0.319	0.167	1.95336071727395e-40	Non-neural Ectoderm	SURF4
LITAF	7.61875627410472e-45	0.344945701329248	0.385	0.213	2.0415219312091e-40	Non-neural Ectoderm	LITAF
TM2D2	8.35765466067228e-45	0.450998441433986	0.294	0.15	2.23951714287374e-40	Non-neural Ectoderm	TM2D2
LUZP1	8.63237990478461e-45	0.396609499448687	0.391	0.219	2.31313251928608e-40	Non-neural Ectoderm	LUZP1
HMGN1	8.6673162005654e-45	0.284658594474323	0.983	0.885	2.3224940491035e-40	Non-neural Ectoderm	HMGN1
TAX1BP3	1.21216821581073e-44	0.365395573439226	0.387	0.214	3.24812595108642e-40	Non-neural Ectoderm	TAX1BP3
MTCH1	1.52332496834975e-44	0.29393544833463	0.671	0.431	4.08190158519e-40	Non-neural Ectoderm	MTCH1
CPVL	1.91104400520823e-44	0.647937030682573	0.258	0.128	5.12083351635597e-40	Non-neural Ectoderm	CPVL
USP47	1.94529273179151e-44	0.429264749448935	0.295	0.15	5.21260640410853e-40	Non-neural Ectoderm	USP47
UBAP2	1.95475293921542e-44	0.430697335053205	0.361	0.199	5.23795597592165e-40	Non-neural Ectoderm	UBAP2
DIAPH1	2.15137663809648e-44	0.637869227671759	0.269	0.134	5.76482883944332e-40	Non-neural Ectoderm	DIAPH1
IP6K2	2.90165436935874e-44	0.321693624304105	0.446	0.258	7.77527304813368e-40	Non-neural Ectoderm	IP6K2
GLI3	2.9099911835836e-44	0.359271479980314	0.566	0.35	7.79761237553061e-40	Non-neural Ectoderm	GLI3
CRNDE	3.64873833428392e-44	0.339502595028805	0.562	0.352	9.77715924054719e-40	Non-neural Ectoderm	CRNDE
SNAP23	3.8277774431363e-44	0.376659805889044	0.288	0.146	1.0256912436628e-39	Non-neural Ectoderm	SNAP23
WIPI2	4.27142767186482e-44	0.363094680611037	0.412	0.235	1.1445717589529e-39	Non-neural Ectoderm	WIPI2
CERT1	5.02786374572596e-44	0.475218634707383	0.289	0.147	1.34726636930473e-39	Non-neural Ectoderm	CERT1
GLG1	1.36480551954738e-43	0.405011738966675	0.378	0.21	3.65713287017916e-39	Non-neural Ectoderm	GLG1
TMOD3	1.54794230484291e-43	0.286656627265336	0.425	0.242	4.14786620005706e-39	Non-neural Ectoderm	TMOD3
CTSD	2.24198757144451e-43	0.540978278705734	0.311	0.165	6.00762989644271e-39	Non-neural Ectoderm	CTSD
FKBP8	2.57451152074162e-43	0.305947297926259	0.583	0.363	6.89866107097925e-39	Non-neural Ectoderm	FKBP8
ACTR2	3.47542016723184e-43	0.35162334202159	0.609	0.391	9.31273588011443e-39	Non-neural Ectoderm	ACTR2
PIK3R1	3.9963780954835e-43	0.645624771848796	0.288	0.151	1.07086947446576e-38	Non-neural Ectoderm	PIK3R1
DHX40	4.1595445032527e-43	0.386136928598315	0.4	0.228	1.11459154509159e-38	Non-neural Ectoderm	DHX40
FAM234A	4.20099855869252e-43	0.398144160231017	0.328	0.173	1.12569957378725e-38	Non-neural Ectoderm	FAM234A
TNRC6B	4.95648670554625e-43	0.289385864918509	0.585	0.369	1.32814017761817e-38	Non-neural Ectoderm	TNRC6B
TOX4	5.27741397565615e-43	0.398513209425252	0.375	0.209	1.41413584891682e-38	Non-neural Ectoderm	TOX4
S100A10	5.65604561512185e-43	0.63811891435275	0.462	0.285	1.51559398302805e-38	Non-neural Ectoderm	S100A10
WBP1	5.68637372329543e-43	0.415871064151426	0.351	0.192	1.52372070289424e-38	Non-neural Ectoderm	WBP1
HTATSF1	7.36144847999706e-43	0.440947754614827	0.562	0.361	1.97257373470001e-38	Non-neural Ectoderm	HTATSF1
LIMS1	8.03163233252147e-43	0.44566424018368	0.34	0.185	2.15215619982245e-38	Non-neural Ectoderm	LIMS1
ARPC1B	8.15586230244573e-43	0.297949322217274	0.428	0.245	2.18544486256336e-38	Non-neural Ectoderm	ARPC1B
PGAP2	8.2994951871329e-43	0.40602134254597	0.308	0.162	2.22393273034413e-38	Non-neural Ectoderm	PGAP2
XBP1	8.52551017897109e-43	0.366502693462705	0.417	0.238	2.28449570755709e-38	Non-neural Ectoderm	XBP1
WEE1	1.1254147428437e-42	0.307753790707066	0.366	0.203	3.01566134492398e-38	Non-neural Ectoderm	WEE1
APH1A	1.19627346256724e-42	0.347768989613548	0.382	0.212	3.20553437029518e-38	Non-neural Ectoderm	APH1A
SLC38A1	2.04472191722278e-42	0.361063798124992	0.519	0.32	5.47903684939016e-38	Non-neural Ectoderm	SLC38A1
RTL8A	2.32732957924379e-42	0.451720100209969	0.337	0.183	6.23631234054167e-38	Non-neural Ectoderm	RTL8A
ALDH7A1	2.45648143980093e-42	0.264180045000906	0.633	0.404	6.58238766609057e-38	Non-neural Ectoderm	ALDH7A1
WDR1	3.5093074186929e-42	0.388758815037501	0.395	0.226	9.40354015912948e-38	Non-neural Ectoderm	WDR1
TUBA1C	6.38864085716959e-42	0.331024601909417	0.748	0.511	1.71190020408716e-37	Non-neural Ectoderm	TUBA1C
SELENOS	7.08225626344954e-42	0.357668540675752	0.493	0.3	1.89776138835394e-37	Non-neural Ectoderm	SELENOS
TMEM208	7.14032424779996e-42	0.307300072366531	0.438	0.257	1.91332128544048e-37	Non-neural Ectoderm	TMEM208
TRAM1	8.15081657203579e-42	0.318604600207755	0.4	0.227	2.18409280864271e-37	Non-neural Ectoderm	TRAM1
LBR	1.01170984540078e-41	0.416364944657126	0.529	0.333	2.71097770173592e-37	Non-neural Ectoderm	LBR
DNAJC3	1.13489867939787e-41	0.559254854381032	0.266	0.136	3.04107450131454e-37	Non-neural Ectoderm	DNAJC3
EMC10	1.24773093963502e-41	0.488011255971273	0.295	0.154	3.343419825846e-37	Non-neural Ectoderm	EMC10
RNH1	1.28100626649348e-41	0.287900226922344	0.41	0.233	3.43258439169594e-37	Non-neural Ectoderm	RNH1
SLC16A1	1.81398982558272e-41	0.3751500425983	0.453	0.272	4.86076713663145e-37	Non-neural Ectoderm	SLC16A1
DDX27	1.93685740406629e-41	0.293323015567466	0.436	0.255	5.19000309993604e-37	Non-neural Ectoderm	DDX27
HM13	2.19374979370502e-41	0.388867157530596	0.454	0.269	5.87837194721198e-37	Non-neural Ectoderm	HM13
CNN2	2.21780062079381e-41	0.295842537818033	0.576	0.362	5.94281854347909e-37	Non-neural Ectoderm	CNN2
SPTAN1	2.22610668779953e-41	0.481289673463402	0.3	0.158	5.96507548062762e-37	Non-neural Ectoderm	SPTAN1
STAU2	2.29394906096079e-41	0.438462998084183	0.306	0.163	6.14686590375054e-37	Non-neural Ectoderm	STAU2
ZFHX4	2.4586403542667e-41	0.523874887102264	0.321	0.174	6.58817269329304e-37	Non-neural Ectoderm	ZFHX4
EML4	2.51824168710488e-41	0.371151183608411	0.431	0.257	6.74788042476625e-37	Non-neural Ectoderm	EML4
PDIA3	2.52284002983619e-41	0.329415425001606	0.863	0.629	6.76020214394904e-37	Non-neural Ectoderm	PDIA3
TCEAL8	5.88865235136588e-41	0.285252402736438	0.684	0.445	1.577923284072e-36	Non-neural Ectoderm	TCEAL8
KDELR2	6.15707260004343e-41	0.300501344071913	0.556	0.349	1.64984917390764e-36	Non-neural Ectoderm	KDELR2
PSENEN	8.49464548195291e-41	0.335731988159421	0.457	0.271	2.2762252033441e-36	Non-neural Ectoderm	PSENEN
TGIF2	9.51317972029794e-41	0.382849157691064	0.315	0.169	2.54915163785103e-36	Non-neural Ectoderm	TGIF2
NMT1	9.99056868464365e-41	0.31529562844057	0.632	0.409	2.67707278473711e-36	Non-neural Ectoderm	NMT1
CRTAP	1.18069933133285e-40	0.402260183086332	0.347	0.192	3.16380192823949e-36	Non-neural Ectoderm	CRTAP
KHDRBS3	1.25487505510316e-40	0.442619020601545	0.359	0.201	3.36256319765442e-36	Non-neural Ectoderm	KHDRBS3
TMEM237	1.67077193301077e-40	0.375203334960522	0.326	0.176	4.47700047169565e-36	Non-neural Ectoderm	TMEM237
AP2A2	1.91168187103589e-40	0.43133811200924	0.319	0.173	5.12254274162778e-36	Non-neural Ectoderm	AP2A2
ATP6V0D1	2.06008701736111e-40	0.435749549855735	0.292	0.154	5.52020917172083e-36	Non-neural Ectoderm	ATP6V0D1
GPAA1	2.12500552945055e-40	0.47783640340512	0.276	0.142	5.69416481671569e-36	Non-neural Ectoderm	GPAA1
MTX1	2.139445569241e-40	0.357882879428092	0.352	0.195	5.73285834733819e-36	Non-neural Ectoderm	MTX1
FKBP4	2.30230606075081e-40	0.287366556630826	0.501	0.306	6.16925932038788e-36	Non-neural Ectoderm	FKBP4
NENF	2.45626054200122e-40	0.330102026307744	0.376	0.212	6.58179574834648e-36	Non-neural Ectoderm	NENF
LAMTOR1	2.60575986500993e-40	0.285781234963774	0.758	0.516	6.98239413428061e-36	Non-neural Ectoderm	LAMTOR1
CHMP4A	3.64580546707733e-40	0.262072071143352	0.466	0.279	9.76930032958042e-36	Non-neural Ectoderm	CHMP4A
ACTN4	5.12884049722387e-40	0.337871489099673	0.409	0.239	1.37432409963611e-35	Non-neural Ectoderm	ACTN4
MFSD10	5.14367387179524e-40	0.409776110719854	0.359	0.202	1.37829885068625e-35	Non-neural Ectoderm	MFSD10
PSMD3	5.43029932276907e-40	0.285037164544459	0.517	0.316	1.4551030065292e-35	Non-neural Ectoderm	PSMD3
PLIN3	6.24361918998911e-40	0.334254393129409	0.337	0.184	1.67304019814948e-35	Non-neural Ectoderm	PLIN3
NORAD	6.51584528516118e-40	0.336567864150754	0.443	0.265	1.74598590261179e-35	Non-neural Ectoderm	NORAD
CUX1	7.86412336939944e-40	0.358555481218322	0.299	0.158	2.10727049806428e-35	Non-neural Ectoderm	CUX1
CACUL1	7.95260093441851e-40	0.465242777218285	0.266	0.137	2.13097894638678e-35	Non-neural Ectoderm	CACUL1
GNPNAT1	8.60715390647323e-40	0.350542722667001	0.367	0.209	2.30637296077857e-35	Non-neural Ectoderm	GNPNAT1
SNHG8	9.13130114016183e-40	0.27835183397976	0.479	0.289	2.44682345351776e-35	Non-neural Ectoderm	SNHG8
CD59	9.79603405697131e-40	0.346907014574725	0.329	0.179	2.62494528590603e-35	Non-neural Ectoderm	CD59
RSRC1	9.98028445168441e-40	0.2812052253531	0.482	0.293	2.67431702167335e-35	Non-neural Ectoderm	RSRC1
GOPC	1.1191606266647e-39	0.366218765001057	0.322	0.176	2.99890281521073e-35	Non-neural Ectoderm	GOPC
SUPT6H	1.12562402496208e-39	0.388756024934422	0.34	0.19	3.01622213728839e-35	Non-neural Ectoderm	SUPT6H
RTL8C	1.40356382990866e-39	0.351676816559022	0.37	0.21	3.76098963862324e-35	Non-neural Ectoderm	RTL8C
CLTB	1.40960959530077e-39	0.31423748240199	0.416	0.244	3.77718987156794e-35	Non-neural Ectoderm	CLTB
PCBD1	1.45166305826293e-39	0.314924559830866	0.355	0.198	3.88987633092135e-35	Non-neural Ectoderm	PCBD1
LRRC59	1.56405561178723e-39	0.298529826556536	0.385	0.22	4.19104341734505e-35	Non-neural Ectoderm	LRRC59
NAT14	1.58091194193679e-39	0.426360796760744	0.302	0.161	4.23621163961382e-35	Non-neural Ectoderm	NAT14
SLC39A7	2.19117750517127e-39	0.365964603118443	0.383	0.22	5.87147924285694e-35	Non-neural Ectoderm	SLC39A7
CSNK1D	2.41594409197889e-39	0.49842222982454	0.268	0.139	6.47376378886662e-35	Non-neural Ectoderm	CSNK1D
LIMA1	2.71794248270116e-39	0.335942938462167	0.333	0.183	7.28299867664604e-35	Non-neural Ectoderm	LIMA1
CXADR	2.76080904898999e-39	0.278563282665204	0.551	0.34	7.39786392767359e-35	Non-neural Ectoderm	CXADR
SLC25A13	2.79549711539407e-39	0.256404912948167	0.545	0.34	7.49081407040996e-35	Non-neural Ectoderm	SLC25A13
CMTM3	3.83195296184308e-39	0.355876350940895	0.423	0.248	1.02681011565547e-34	Non-neural Ectoderm	CMTM3
CD99	4.04439154519249e-39	0.283663920635898	0.66	0.434	1.08373515844978e-34	Non-neural Ectoderm	CD99
SPG21	4.5884484411942e-39	0.351543476433377	0.31	0.167	1.2295206443024e-34	Non-neural Ectoderm	SPG21
SUDS3	4.75814606683887e-39	0.259746523917282	0.493	0.302	1.27499282007014e-34	Non-neural Ectoderm	SUDS3
EP300	6.17954648684606e-39	0.445574588957043	0.252	0.127	1.65587127661527e-34	Non-neural Ectoderm	EP300
CCS	6.34168280816448e-39	0.442102085876251	0.303	0.164	1.69931732527575e-34	Non-neural Ectoderm	CCS
IST1	6.92847484674897e-39	0.32011216658058	0.505	0.316	1.85655411993485e-34	Non-neural Ectoderm	IST1
PPP1R12A	7.6120902584972e-39	0.284808379781627	0.467	0.283	2.03973570566691e-34	Non-neural Ectoderm	PPP1R12A
YIF1A	1.03075036552697e-38	0.254200744113755	0.454	0.269	2.76199867946607e-34	Non-neural Ectoderm	YIF1A
SERINC1	1.05393088783525e-38	0.428848052594132	0.282	0.147	2.82411320704332e-34	Non-neural Ectoderm	SERINC1
SYPL1	1.06754400499754e-38	0.336446829262522	0.355	0.2	2.86059091579141e-34	Non-neural Ectoderm	SYPL1
TMEM106C	1.15133305878741e-38	0.396313920638436	0.317	0.173	3.08511206432676e-34	Non-neural Ectoderm	TMEM106C
ZNF608	1.28652180404977e-38	0.285403243269038	0.333	0.182	3.44736382613176e-34	Non-neural Ectoderm	ZNF608
MLEC	1.31389390690163e-38	0.303512181090516	0.685	0.455	3.52071011293361e-34	Non-neural Ectoderm	MLEC
KTN1	1.50783967361189e-38	0.32355245916577	0.808	0.589	4.04040718941041e-34	Non-neural Ectoderm	KTN1
FEZ2	1.64647309108611e-38	0.297625035578487	0.278	0.143	4.41188929487435e-34	Non-neural Ectoderm	FEZ2
MIEN1	2.10963148907877e-38	0.36298946413303	0.331	0.183	5.65296853813547e-34	Non-neural Ectoderm	MIEN1
DERA	2.33437720384563e-38	0.419031641599559	0.311	0.172	6.25519715542475e-34	Non-neural Ectoderm	DERA
DCP2	2.38877494851804e-38	0.288179949260053	0.497	0.309	6.40096135204894e-34	Non-neural Ectoderm	DCP2
PGK1	2.7334826115534e-38	0.257460844557834	0.713	0.479	7.3246400059185e-34	Non-neural Ectoderm	PGK1
ERLEC1	3.02687739502296e-38	0.374981776829677	0.328	0.183	8.11082066770353e-34	Non-neural Ectoderm	ERLEC1
DDRGK1	3.22893570584503e-38	0.384290507831067	0.273	0.142	8.65225611738233e-34	Non-neural Ectoderm	DDRGK1
BRMS1	3.78037829586102e-38	0.388839090704813	0.276	0.145	1.01299016815892e-33	Non-neural Ectoderm	BRMS1
IRF3	3.94422204092097e-38	0.389308055634328	0.289	0.154	1.05689373808518e-33	Non-neural Ectoderm	IRF3
VPS4B	4.69842125576186e-38	0.303126223627474	0.352	0.199	1.25898895969395e-33	Non-neural Ectoderm	VPS4B
CKAP4	5.40082448674729e-38	0.335817374719594	0.44	0.265	1.4472049294688e-33	Non-neural Ectoderm	CKAP4
BID	7.19158823167251e-38	0.389579448951668	0.288	0.155	1.92705798255897e-33	Non-neural Ectoderm	BID
DYNC1I2	7.21605230166835e-38	0.306787231612935	0.763	0.54	1.93361337475505e-33	Non-neural Ectoderm	DYNC1I2
MKNK2	8.59659734977007e-38	0.441974407121416	0.274	0.145	2.30354422584439e-33	Non-neural Ectoderm	MKNK2
C14orf119	8.72566212718919e-38	0.337388239362691	0.373	0.215	2.33812842360161e-33	Non-neural Ectoderm	C14orf119
REEP5	9.92022807553702e-38	0.358244432094585	0.326	0.181	2.6582243151209e-33	Non-neural Ectoderm	REEP5
ZNRF1	1.45330514242659e-37	0.340394930955494	0.386	0.227	3.89427645964628e-33	Non-neural Ectoderm	ZNRF1
WAC-AS1	1.58272486991059e-37	0.361307691576631	0.314	0.172	4.24106956141241e-33	Non-neural Ectoderm	WAC-AS1
LCMT1	2.45209734098991e-37	0.308681667259948	0.343	0.193	6.57064003491655e-33	Non-neural Ectoderm	LCMT1
HUWE1	2.61604231595572e-37	0.306477268522203	0.43	0.259	7.00994698983494e-33	Non-neural Ectoderm	HUWE1
CYB5R3	2.61820862098351e-37	0.32285857893954	0.379	0.22	7.0157518207874e-33	Non-neural Ectoderm	CYB5R3
TCEAL3	2.79747347387832e-37	0.474913263133725	0.257	0.133	7.49610992060436e-33	Non-neural Ectoderm	TCEAL3
RAP2B	3.39764847311469e-37	0.343630913084243	0.292	0.156	9.10433884855812e-33	Non-neural Ectoderm	RAP2B
PSMD9	3.80885668499782e-37	0.266684741574088	0.495	0.305	1.02062123731202e-32	Non-neural Ectoderm	PSMD9
USP34	5.1905870497602e-37	0.276739062026052	0.344	0.195	1.39086970585374e-32	Non-neural Ectoderm	USP34
UBE2E1	5.32891342363788e-37	0.320038155580402	0.396	0.232	1.42793564099801e-32	Non-neural Ectoderm	UBE2E1
MPZL1	5.37937102263364e-37	0.367961280942708	0.303	0.165	1.44145625922491e-32	Non-neural Ectoderm	MPZL1
SVBP	6.16571179830657e-37	0.287597869718254	0.513	0.322	1.65216413347423e-32	Non-neural Ectoderm	SVBP
SPTBN1	7.38239017840374e-37	0.43871616960425	0.304	0.168	1.97818527220507e-32	Non-neural Ectoderm	SPTBN1
STRBP	9.76402231365006e-37	0.277508292597899	0.402	0.238	2.61636741916567e-32	Non-neural Ectoderm	STRBP
VAT1	1.13510031046456e-36	0.308123741504746	0.277	0.146	3.04161479192085e-32	Non-neural Ectoderm	VAT1
YIPF6	1.4457591556317e-36	0.47054494580112	0.264	0.139	3.8740562334307e-32	Non-neural Ectoderm	YIPF6
NPEPPS	1.50269345473637e-36	0.319668116173916	0.338	0.191	4.02661738131156e-32	Non-neural Ectoderm	NPEPPS
CCNC	2.17467991585589e-36	0.317757588734081	0.321	0.18	5.82727230252744e-32	Non-neural Ectoderm	CCNC
SLC38A2	2.59670537136853e-36	0.427529714679069	0.34	0.195	6.95813171311912e-32	Non-neural Ectoderm	SLC38A2
RAD50	2.62532984353015e-36	0.355724615175832	0.299	0.164	7.03483384872339e-32	Non-neural Ectoderm	RAD50
M6PR	2.7470910418208e-36	0.302900192106639	0.424	0.254	7.36110515566302e-32	Non-neural Ectoderm	M6PR
SSR1	2.86517361575579e-36	0.352084686353862	0.338	0.192	7.67751922077921e-32	Non-neural Ectoderm	SSR1
NUCB1	3.89292565942436e-36	0.463084862717459	0.264	0.139	1.04314835969935e-31	Non-neural Ectoderm	NUCB1
FJX1	4.29170927145926e-36	0.508654191204565	0.25	0.13	1.15000641638022e-31	Non-neural Ectoderm	FJX1
NUB1	4.67543855434495e-36	0.28674157908562	0.393	0.232	1.25283051502227e-31	Non-neural Ectoderm	NUB1
AAMP	5.00453267198044e-36	0.330851692185263	0.328	0.185	1.34101457478388e-31	Non-neural Ectoderm	AAMP
C22orf39	5.4373305373245e-36	0.285539063827771	0.347	0.197	1.45698709078147e-31	Non-neural Ectoderm	C22orf39
ANKRD12	5.4682488329128e-36	0.339595921651362	0.326	0.183	1.46527195726731e-31	Non-neural Ectoderm	ANKRD12
SSBP2	6.81684842131506e-36	0.324192605977256	0.393	0.233	1.82664270297558e-31	Non-neural Ectoderm	SSBP2
ARPC2	8.44370789545156e-36	0.263700220613483	0.831	0.6	2.2625759676652e-31	Non-neural Ectoderm	ARPC2
TMEM134	8.84803364639715e-36	0.360455617713098	0.29	0.157	2.37091909588858e-31	Non-neural Ectoderm	TMEM134
ADAR	1.0285587025297e-35	0.271469977714448	0.359	0.208	2.75612589929857e-31	Non-neural Ectoderm	ADAR
DFFA	1.19817688703881e-35	0.306745081447346	0.391	0.232	3.2106347865092e-31	Non-neural Ectoderm	DFFA
RBM5	1.84666185653527e-35	0.342050406605681	0.291	0.158	4.9483151107719e-31	Non-neural Ectoderm	RBM5
TSR2	2.34776509241274e-35	0.259899032292973	0.359	0.208	6.29107134162918e-31	Non-neural Ectoderm	TSR2
CPNE3	2.64609120570674e-35	0.25202169288023	0.378	0.222	7.09046599481177e-31	Non-neural Ectoderm	CPNE3
RB1CC1	2.91508262368566e-35	0.313847931459628	0.332	0.188	7.8112553984281e-31	Non-neural Ectoderm	RB1CC1
STK24	3.28017993505477e-35	0.255979083299084	0.357	0.206	8.78957015397277e-31	Non-neural Ectoderm	STK24
EPN1	4.03573567461209e-35	0.263332125279368	0.381	0.226	1.08141573136906e-30	Non-neural Ectoderm	EPN1
EEA1	4.50942210634245e-35	0.387649960720961	0.259	0.137	1.20834474761552e-30	Non-neural Ectoderm	EEA1
ADD1	4.90442823460142e-35	0.320840873744244	0.323	0.183	1.3141905897438e-30	Non-neural Ectoderm	ADD1
TADA3	6.96932358061281e-35	0.309168947219328	0.387	0.229	1.86749994666101e-30	Non-neural Ectoderm	TADA3
CHMP4B	8.70542218382044e-35	0.34239995333398	0.275	0.148	2.33270492837652e-30	Non-neural Ectoderm	CHMP4B
ASAH1	9.57990283889053e-35	0.383725777115218	0.283	0.154	2.56703076470911e-30	Non-neural Ectoderm	ASAH1
SSR2	1.52211935199305e-34	0.250764467292602	0.764	0.522	4.07867101560058e-30	Non-neural Ectoderm	SSR2
CYHR1	1.79158029727634e-34	0.353233653646476	0.277	0.149	4.80071856458168e-30	Non-neural Ectoderm	CYHR1
OSBPL9	2.07509251250458e-34	0.293917021579807	0.342	0.198	5.56041789650728e-30	Non-neural Ectoderm	OSBPL9
HRAS	2.22604633633007e-34	0.271571411949866	0.467	0.29	5.96491376283007e-30	Non-neural Ectoderm	HRAS
FZD7	2.35864242894134e-34	0.471443435007231	0.29	0.162	6.3202182525912e-30	Non-neural Ectoderm	FZD7
ANKRD11	2.36967493117269e-34	0.256489134069835	0.638	0.415	6.34978094557035e-30	Non-neural Ectoderm	ANKRD11
PPT1	2.45609163797026e-34	0.3008750976791	0.391	0.233	6.5813431531051e-30	Non-neural Ectoderm	PPT1
RPN1	2.65680281601535e-34	0.361146263692878	0.365	0.216	7.11916882579473e-30	Non-neural Ectoderm	RPN1
TRIM44	3.04764694422614e-34	0.293700883623286	0.438	0.271	8.16647475174838e-30	Non-neural Ectoderm	TRIM44
FAF2	3.10829606129071e-34	0.368242777626855	0.328	0.188	8.32899012583459e-30	Non-neural Ectoderm	FAF2
S100A13	4.04955593650281e-34	0.337346605968904	0.675	0.471	1.08511900874529e-29	Non-neural Ectoderm	S100A13
CLSTN1	4.72474747637059e-34	0.344406274841846	0.285	0.156	1.26604333376826e-29	Non-neural Ectoderm	CLSTN1
NUMA1	5.15630489764733e-34	0.399737688122074	0.277	0.151	1.38168346037358e-29	Non-neural Ectoderm	NUMA1
ST13	6.10744557439481e-34	0.254555109281745	0.922	0.723	1.63655111611483e-29	Non-neural Ectoderm	ST13
PALM2-AKAP2	6.81152839945129e-34	0.43037543613974	0.316	0.182	1.82521714991697e-29	Non-neural Ectoderm	PALM2-AKAP2
CBY1	7.8552574024347e-34	0.27520097234554	0.313	0.176	2.1048947735564e-29	Non-neural Ectoderm	CBY1
PRKCSH	7.87869328567407e-34	0.306077082215033	0.4	0.243	2.11117465282922e-29	Non-neural Ectoderm	PRKCSH
TMED3	9.2789310272626e-34	0.390202950646461	0.254	0.135	2.48638235806529e-29	Non-neural Ectoderm	TMED3
FAM174C	1.04592970975781e-33	0.286842157948709	0.329	0.187	2.80267325026701e-29	Non-neural Ectoderm	FAM174C
TMEM41B	1.24256728001872e-33	0.395684539809652	0.252	0.134	3.32958328353817e-29	Non-neural Ectoderm	TMEM41B
PLPPR3	1.26340187500764e-33	0.349443880505583	0.255	0.135	3.38541166427047e-29	Non-neural Ectoderm	PLPPR3
PRDX4	1.47780351722602e-33	0.288334447514179	0.664	0.453	3.95992230475883e-29	Non-neural Ectoderm	PRDX4
DLK1	1.62746196024056e-33	0.489639579125208	0.333	0.19	4.36094706866062e-29	Non-neural Ectoderm	DLK1
ENO1	2.09446249359639e-33	0.330666771824861	0.957	0.83	5.61232169784089e-29	Non-neural Ectoderm	ENO1
PRMT2	2.38484832986241e-33	0.261155899005343	0.544	0.351	6.39043958469932e-29	Non-neural Ectoderm	PRMT2
TLN1	2.99381963017669e-33	0.262764592243918	0.405	0.245	8.02223908102146e-29	Non-neural Ectoderm	TLN1
YIPF3	3.14994728829007e-33	0.350347784008	0.337	0.197	8.44059875370206e-29	Non-neural Ectoderm	YIPF3
SURF1	3.20324561391072e-33	0.31312886911652	0.306	0.173	8.58341694703517e-29	Non-neural Ectoderm	SURF1
LRRFIP1	5.26818634044998e-33	0.316588761854652	0.27	0.147	1.41166321178698e-28	Non-neural Ectoderm	LRRFIP1
NCKAP1	5.32544835948299e-33	0.268040758887782	0.282	0.155	1.42700714240706e-28	Non-neural Ectoderm	NCKAP1
BOD1L1	6.09039961952408e-33	0.312572319861707	0.399	0.244	1.63198348204767e-28	Non-neural Ectoderm	BOD1L1
OGA	8.13010027727057e-33	0.304059995079966	0.335	0.196	2.17854167029742e-28	Non-neural Ectoderm	OGA
SLBP	1.01003074604126e-32	0.260488400618296	0.421	0.259	2.70647838709215e-28	Non-neural Ectoderm	SLBP
FAM120AOS	1.16921430645206e-32	0.314363816968333	0.301	0.17	3.13302665556893e-28	Non-neural Ectoderm	FAM120AOS
CTDNEP1	1.44788843950832e-32	0.288796929739158	0.419	0.258	3.87976186250649e-28	Non-neural Ectoderm	CTDNEP1
SPIN1	1.53112189961903e-32	0.272401289432185	0.292	0.163	4.10279424221914e-28	Non-neural Ectoderm	SPIN1
FBLN1	1.58506740938586e-32	0.286695161465112	0.483	0.307	4.24734663019035e-28	Non-neural Ectoderm	FBLN1
RBM42	1.68934780479277e-32	0.25696475376096	0.339	0.198	4.52677637772271e-28	Non-neural Ectoderm	RBM42
FTX	1.70523585146998e-32	0.311007082172962	0.29	0.162	4.56934998759896e-28	Non-neural Ectoderm	FTX
CCDC47	2.41697288206845e-32	0.27204302010317	0.487	0.31	6.47652053479062e-28	Non-neural Ectoderm	CCDC47
TMEM165	3.20096136176883e-32	0.266383772808992	0.38	0.228	8.57729606499577e-28	Non-neural Ectoderm	TMEM165
PRRC2B	3.23889789782824e-32	0.285824885693776	0.39	0.237	8.67895080702056e-28	Non-neural Ectoderm	PRRC2B
SH3GLB1	3.39625866832368e-32	0.264267319295217	0.352	0.207	9.10061472764014e-28	Non-neural Ectoderm	SH3GLB1
SETD5	6.32378179753728e-32	0.263943609728278	0.328	0.191	1.69452057046809e-27	Non-neural Ectoderm	SETD5
DLGAP4	7.22583086665068e-32	0.311654329528446	0.297	0.169	1.93623363902772e-27	Non-neural Ectoderm	DLGAP4
PHACTR2	7.58916359957342e-32	0.285760212534914	0.292	0.165	2.03359227814169e-27	Non-neural Ectoderm	PHACTR2
N4BP2	8.3690994925585e-32	0.335812536227389	0.292	0.165	2.24258390002598e-27	Non-neural Ectoderm	N4BP2
FRA10AC1	8.50216694803467e-32	0.341980892699651	0.332	0.196	2.27824065539537e-27	Non-neural Ectoderm	FRA10AC1
MCL1	9.75219137009062e-32	0.260669064938613	0.309	0.178	2.61319719952948e-27	Non-neural Ectoderm	MCL1
GORASP2	1.25642141816293e-31	0.333817625805808	0.266	0.146	3.36670683210939e-27	Non-neural Ectoderm	GORASP2
SURF6	1.38706877748862e-31	0.333989650495696	0.352	0.211	3.71678949615851e-27	Non-neural Ectoderm	SURF6
ROCK1	1.99340217347941e-31	0.250568891873324	0.428	0.266	5.34152046405543e-27	Non-neural Ectoderm	ROCK1
UCHL3	2.94412188726039e-31	0.251381991616433	0.39	0.239	7.88906900910293e-27	Non-neural Ectoderm	UCHL3
EXOC5	2.9608524660867e-31	0.272223575171792	0.326	0.191	7.93390026812593e-27	Non-neural Ectoderm	EXOC5
IDH3B	3.25231852329539e-31	0.324984784370239	0.328	0.194	8.71491271502232e-27	Non-neural Ectoderm	IDH3B
SLC25A24	3.69218268919942e-31	0.265778723651525	0.326	0.19	9.89357273397877e-27	Non-neural Ectoderm	SLC25A24
MACF1	4.80557976156567e-31	0.288530601414002	0.398	0.245	1.28770315290914e-26	Non-neural Ectoderm	MACF1
LIN28A	5.54025191247982e-31	0.266149688867396	0.742	0.529	1.48456590246809e-26	Non-neural Ectoderm	LIN28A
SCP2	5.86098222490617e-31	0.259127235487488	0.314	0.182	1.57050879698586e-26	Non-neural Ectoderm	SCP2
TSSC4	6.11086228002068e-31	0.294449890565441	0.304	0.175	1.63746665655434e-26	Non-neural Ectoderm	TSSC4
GATAD1	6.7434796883391e-31	0.275779541577514	0.323	0.188	1.80698281728735e-26	Non-neural Ectoderm	GATAD1
PTBP3	6.92503903567615e-31	0.327709400253833	0.281	0.158	1.85563345999978e-26	Non-neural Ectoderm	PTBP3
ZNF358	1.08067291744563e-30	0.333156661675932	0.25	0.136	2.8957711495873e-26	Non-neural Ectoderm	ZNF358
DNMT3A	1.12557293188735e-30	0.303237447789143	0.273	0.152	3.01608522828534e-26	Non-neural Ectoderm	DNMT3A
CCDC14	1.51839889001901e-30	0.320558902170866	0.333	0.197	4.06870166569494e-26	Non-neural Ectoderm	CCDC14
SHISA5	1.56447759177937e-30	0.362256093273801	0.264	0.148	4.19217415493199e-26	Non-neural Ectoderm	SHISA5
RIOK3	2.03875322909229e-30	0.26623622249386	0.274	0.153	5.46304315267569e-26	Non-neural Ectoderm	RIOK3
SLC2A4RG	2.05763895606257e-30	0.275465862088934	0.316	0.183	5.51364934666528e-26	Non-neural Ectoderm	SLC2A4RG
MYL9	2.60941490520248e-30	0.266167803878719	0.402	0.248	6.99218817998056e-26	Non-neural Ectoderm	MYL9
WDR70	3.22808709648468e-30	0.288460543413942	0.352	0.212	8.64998218374034e-26	Non-neural Ectoderm	WDR70
CDV3	3.52200260304861e-30	0.26267564684408	0.669	0.468	9.43755817512907e-26	Non-neural Ectoderm	CDV3
SDF2L1	5.75844219639593e-30	0.257858973135048	0.457	0.291	1.54303217094625e-25	Non-neural Ectoderm	SDF2L1
RYBP	1.10868787945649e-29	0.3345332725507	0.27	0.152	2.97084004179162e-25	Non-neural Ectoderm	RYBP
PLPP5	2.34602847281791e-29	0.452254799801747	0.252	0.141	6.28641789576288e-25	Non-neural Ectoderm	PLPP5
ERGIC2	2.42610961839024e-29	0.260928347574652	0.318	0.187	6.50100333343849e-25	Non-neural Ectoderm	ERGIC2
PITHD1	3.34937954965512e-29	0.258224508755021	0.342	0.205	8.97499744125586e-25	Non-neural Ectoderm	PITHD1
DBNL	3.39119022875858e-29	0.366720002618971	0.25	0.139	9.0870333369815e-25	Non-neural Ectoderm	DBNL
USB1	4.23858317947639e-29	0.350167127438163	0.26	0.146	1.13577074877249e-24	Non-neural Ectoderm	USB1
EPB41L4A-AS1	5.16089341197239e-29	0.279468714954205	0.329	0.198	1.38291299867212e-24	Non-neural Ectoderm	EPB41L4A-AS1
COPA	5.73678998562921e-29	0.276161995944604	0.287	0.165	1.5372302445492e-24	Non-neural Ectoderm	COPA
KXD1	1.42813307163563e-28	0.290066702189793	0.336	0.203	3.82682537875484e-24	Non-neural Ectoderm	KXD1
MVB12A	2.40059450598686e-28	0.328148610216099	0.265	0.15	6.43263303824238e-24	Non-neural Ectoderm	MVB12A
NIPBL	3.16048450376845e-28	0.273902645363795	0.348	0.213	8.46883427629795e-24	Non-neural Ectoderm	NIPBL
GDE1	3.18493720398185e-28	0.340224384938917	0.254	0.143	8.53435773178977e-24	Non-neural Ectoderm	GDE1
PTGES2	4.63785791537895e-28	0.26737014665367	0.303	0.178	1.24276040700494e-23	Non-neural Ectoderm	PTGES2
UBE2A	4.72032095393705e-28	0.290647176162282	0.326	0.197	1.26485720281697e-23	Non-neural Ectoderm	UBE2A
NAA35	8.42920851636264e-28	0.402551146859812	0.268	0.156	2.25869071404453e-23	Non-neural Ectoderm	NAA35
RBM15B	1.42074955809547e-27	0.261116566310828	0.283	0.164	3.80704051587262e-23	Non-neural Ectoderm	RBM15B
HECTD1	1.71925626635042e-27	0.294646525495849	0.279	0.163	4.6069190913126e-23	Non-neural Ectoderm	HECTD1
PPME1	2.21373109744003e-27	0.285848157201873	0.254	0.144	5.93191384870031e-23	Non-neural Ectoderm	PPME1
CTTN	2.57142712806348e-27	0.279453857612485	0.283	0.165	6.89039613235891e-23	Non-neural Ectoderm	CTTN
MT-ATP8	3.39483009709624e-27	0.378779275573586	0.448	0.299	9.09678672817907e-23	Non-neural Ectoderm	MT-ATP8
PAPSS1	3.5095372662179e-27	0.262704487490681	0.315	0.189	9.40415605855749e-23	Non-neural Ectoderm	PAPSS1
OXA1L	4.61596943325218e-27	0.279850016799269	0.261	0.15	1.23689516933425e-22	Non-neural Ectoderm	OXA1L
CD46	6.76409502392809e-27	0.27289718305894	0.253	0.143	1.81250690261177e-22	Non-neural Ectoderm	CD46
TUG1	1.99946358847305e-26	0.251799096554814	0.335	0.204	5.35776263167237e-22	Non-neural Ectoderm	TUG1
SLC25A37	2.03118197028441e-26	0.327952105555945	0.297	0.178	5.44275520757412e-22	Non-neural Ectoderm	SLC25A37
PALLD	2.14421852845059e-26	0.31572485841911	0.318	0.193	5.7456479688362e-22	Non-neural Ectoderm	PALLD
ATF7IP	3.05334807984105e-26	0.272422166887509	0.288	0.171	8.18175151474209e-22	Non-neural Ectoderm	ATF7IP
KPNA6	4.3732433155618e-26	0.290872875001279	0.253	0.146	1.17185427883794e-21	Non-neural Ectoderm	KPNA6
TGOLN2	1.21553870642632e-25	0.277051677011095	0.254	0.146	3.25715751773996e-21	Non-neural Ectoderm	TGOLN2
IARS2	2.34988107125933e-25	0.253002236860412	0.292	0.175	6.29674131854651e-21	Non-neural Ectoderm	IARS2
POGZ	3.20657826723276e-25	0.282040328173895	0.276	0.164	8.59234712487691e-21	Non-neural Ectoderm	POGZ
USF2	4.65129136468687e-25	0.281969629725755	0.275	0.162	1.24636003408149e-20	Non-neural Ectoderm	USF2
PIK3C2A	9.98736402011673e-25	0.282471601969003	0.277	0.167	2.67621406283048e-20	Non-neural Ectoderm	PIK3C2A
EFNA5	1.31495701825981e-24	0.29095697798101	0.26	0.152	3.52355882612899e-20	Non-neural Ectoderm	EFNA5
CLU	7.85947823866602e-24	0.299193305327973	0.503	0.341	2.10602578883295e-19	Non-neural Ectoderm	CLU
SMAD2	9.06577160369044e-24	0.275540544199919	0.259	0.154	2.42926415892489e-19	Non-neural Ectoderm	SMAD2
TOPBP1	1.31359903929046e-23	0.252755711557303	0.255	0.15	3.5199199856827e-19	Non-neural Ectoderm	TOPBP1
INPP5F	2.05358945401932e-23	0.278014710400104	0.285	0.174	5.50279830099016e-19	Non-neural Ectoderm	INPP5F
DBI	2.12488811739551e-22	0.300288202477672	0.913	0.766	5.69385019937301e-18	Non-neural Ectoderm	DBI
B3GAT3	2.56654895064099e-22	0.275208998418226	0.257	0.154	6.8773245681376e-18	Non-neural Ectoderm	B3GAT3
MIA3	5.66320880293656e-22	0.273095861194632	0.261	0.158	1.51751343083488e-17	Non-neural Ectoderm	MIA3
GOLIM4	3.51045659063288e-21	0.318015226258335	0.285	0.178	9.40661948025986e-17	Non-neural Ectoderm	GOLIM4
NFE2L1	1.31274093045632e-19	0.272259012752093	0.289	0.185	3.51762059725074e-15	Non-neural Ectoderm	NFE2L1
NUP85	3.67030675890226e-19	0.250997652596751	0.281	0.181	9.83495399115449e-15	Non-neural Ectoderm	NUP85
TFAM	0	0.280479747298831	0.223	0.509	0	Pan Ectodermal Progenitors	TFAM
PCNA	0	0.285959663236913	0.237	0.517	0	Pan Ectodermal Progenitors	PCNA
NDUFB6	0	0.301939228501168	0.238	0.517	0	Pan Ectodermal Progenitors	NDUFB6
PSMA5	0	0.339755392973813	0.217	0.495	0	Pan Ectodermal Progenitors	PSMA5
TAX1BP1	0	0.26010592295486	0.203	0.479	0	Pan Ectodermal Progenitors	TAX1BP1
DHX9	0	0.293467288654902	0.235	0.51	0	Pan Ectodermal Progenitors	DHX9
NOP58	0	0.282045805682362	0.226	0.493	0	Pan Ectodermal Progenitors	NOP58
MED4	0	0.251593625771074	0.221	0.487	0	Pan Ectodermal Progenitors	MED4
ZFAND6	0	0.26391917214019	0.166	0.426	0	Pan Ectodermal Progenitors	ZFAND6
DBF4	0	0.257129555189682	0.201	0.455	0	Pan Ectodermal Progenitors	DBF4
ESF1	0	0.298534973557074	0.181	0.435	0	Pan Ectodermal Progenitors	ESF1
CCDC25	0	0.253299942594276	0.183	0.432	0	Pan Ectodermal Progenitors	CCDC25
CEBPZ	0	0.347977600501208	0.192	0.438	0	Pan Ectodermal Progenitors	CEBPZ
MIS18BP1	0	0.26446043920066	0.172	0.411	0	Pan Ectodermal Progenitors	MIS18BP1
NSRP1	0	0.251459681493128	0.171	0.404	0	Pan Ectodermal Progenitors	NSRP1
MRPL1	0	0.273461748799474	0.187	0.42	0	Pan Ectodermal Progenitors	MRPL1
NRDC	0	0.30778764556604	0.169	0.401	0	Pan Ectodermal Progenitors	NRDC
DNAJC2	0	0.314629531089623	0.147	0.379	0	Pan Ectodermal Progenitors	DNAJC2
PTBP1	0	0.329431947828633	0.176	0.407	0	Pan Ectodermal Progenitors	PTBP1
BCAT1	0	0.252001138191217	0.161	0.389	0	Pan Ectodermal Progenitors	BCAT1
CENPK	0	0.329606051656465	0.163	0.39	0	Pan Ectodermal Progenitors	CENPK
DPPA4	0	0.311034096372809	0.179	0.405	0	Pan Ectodermal Progenitors	DPPA4
LIN28B	0	0.283325732656487	0.166	0.392	0	Pan Ectodermal Progenitors	LIN28B
C9orf78	0	0.296832332144756	0.163	0.385	0	Pan Ectodermal Progenitors	C9orf78
REXO21	0	0.27521213809009	0.13	0.351	0	Pan Ectodermal Progenitors	REXO2
NUDT21	0	0.310530467781768	0.133	0.354	0	Pan Ectodermal Progenitors	NUDT21
CSE1L	0	0.378230884158974	0.168	0.388	0	Pan Ectodermal Progenitors	CSE1L
AHSA1	0	0.25013980605682	0.131	0.351	0	Pan Ectodermal Progenitors	AHSA1
EIF4H	0	0.297258461812887	0.145	0.364	0	Pan Ectodermal Progenitors	EIF4H
COPS2	0	0.272796074551518	0.148	0.367	0	Pan Ectodermal Progenitors	COPS2
HDLBP1	0	0.399211775948124	0.16	0.375	0	Pan Ectodermal Progenitors	HDLBP
GARS	0	0.262222109922505	0.147	0.361	0	Pan Ectodermal Progenitors	GARS
SEPHS1	0	0.26212999111257	0.146	0.359	0	Pan Ectodermal Progenitors	SEPHS1
CCDC59	0	0.338291899309202	0.144	0.357	0	Pan Ectodermal Progenitors	CCDC59
UTP18	0	0.251715694640188	0.142	0.353	0	Pan Ectodermal Progenitors	UTP18
ADSS	0	0.269723848532035	0.131	0.341	0	Pan Ectodermal Progenitors	ADSS
RCC2	0	0.360935377043596	0.124	0.33	0	Pan Ectodermal Progenitors	RCC2
MALSU1	0	0.331432668441925	0.143	0.349	0	Pan Ectodermal Progenitors	MALSU1
TGS1	0	0.305578154299752	0.124	0.329	0	Pan Ectodermal Progenitors	TGS1
CUL3	0	0.253022135032795	0.124	0.324	0	Pan Ectodermal Progenitors	CUL3
MND1	0	0.276260055522202	0.125	0.321	0	Pan Ectodermal Progenitors	MND1
ETF1	0	0.309869945323914	0.113	0.308	0	Pan Ectodermal Progenitors	ETF1
GRB2	0	0.261348896131554	0.109	0.303	0	Pan Ectodermal Progenitors	GRB2
SEC13	0	0.263090165471701	0.114	0.301	0	Pan Ectodermal Progenitors	SEC13
DPM1	0	0.253903360876795	0.097	0.284	0	Pan Ectodermal Progenitors	DPM1
SEPTIN9	0	0.277145661677168	0.124	0.31	0	Pan Ectodermal Progenitors	SEPTIN9
GAR1	0	0.260322302457918	0.113	0.298	0	Pan Ectodermal Progenitors	GAR1
CLIC4	0	0.331316721526937	0.109	0.293	0	Pan Ectodermal Progenitors	CLIC4
ACOT13	0	0.301046179474487	0.11	0.29	0	Pan Ectodermal Progenitors	ACOT13
PRIM1	0	0.334321511074396	0.114	0.294	0	Pan Ectodermal Progenitors	PRIM1
MNAT1	0	0.324339481723484	0.111	0.29	0	Pan Ectodermal Progenitors	MNAT1
ASCC3	0	0.301977493619745	0.109	0.287	0	Pan Ectodermal Progenitors	ASCC3
MAPK6	0	0.285038697082118	0.101	0.278	0	Pan Ectodermal Progenitors	MAPK6
PTPN11	0	0.298596600872791	0.105	0.281	0	Pan Ectodermal Progenitors	PTPN11
ACLY	0	0.255854493844111	0.09	0.262	0	Pan Ectodermal Progenitors	ACLY
ADAR1	0	0.261865706051969	0.088	0.257	0	Pan Ectodermal Progenitors	ADAR
SNHG32	0	0.253925270607976	0.096	0.265	0	Pan Ectodermal Progenitors	SNHG32
LZIC	0	0.250089088835575	0.1	0.268	0	Pan Ectodermal Progenitors	LZIC
TWISTNB	0	0.332663529942578	0.1	0.268	0	Pan Ectodermal Progenitors	TWISTNB
POLE3	7.19573762594582e-308	0.315432170089905	0.156	0.364	1.92816985424844e-303	Pan Ectodermal Progenitors	POLE3
MTRNR2L12	3.74654737252356e-304	0.317624603543169	0.222	0.478	1.00392483394141e-299	Pan Ectodermal Progenitors	MTRNR2L12
RPL27A	9.73137660174105e-301	0.371874480327291	0.967	0.998	2.60761967420253e-296	Pan Ectodermal Progenitors	RPL27A
SUPT5H	2.0622924563429e-299	0.350057929181814	0.1	0.265	5.52611886601645e-295	Pan Ectodermal Progenitors	SUPT5H
FANCI	5.91516387986424e-297	0.271795396137766	0.094	0.253	1.58502731324842e-292	Pan Ectodermal Progenitors	FANCI
SBDS	4.92382144166997e-294	0.274499799989133	0.099	0.26	1.31938719350989e-289	Pan Ectodermal Progenitors	SBDS
TCP1	1.19174885201051e-292	0.284276731045534	0.275	0.576	3.19341022384737e-288	Pan Ectodermal Progenitors	TCP1
LEO1	6.7218217907041e-292	0.311716955360618	0.095	0.253	1.80117936703707e-287	Pan Ectodermal Progenitors	LEO1
ZCCHC10	1.4347576536929e-291	0.337180274056146	0.135	0.322	3.84457660883549e-287	Pan Ectodermal Progenitors	ZCCHC10
GTF2F1	1.91000891289715e-291	0.293696736569464	0.145	0.338	5.11805988299919e-287	Pan Ectodermal Progenitors	GTF2F1
RPS20	1.05593371919562e-288	0.401844826633559	0.945	0.995	2.82947999395659e-284	Pan Ectodermal Progenitors	RPS20
GNL3	1.74115478789666e-286	0.309725665184897	0.212	0.457	4.66559836964788e-282	Pan Ectodermal Progenitors	GNL3
HMGA2	2.93883051314252e-284	0.377718390275895	0.209	0.451	7.8748902430167e-280	Pan Ectodermal Progenitors	HMGA2
RARS	9.33033878336583e-283	0.282263271368382	0.191	0.418	2.50015758039071e-278	Pan Ectodermal Progenitors	RARS
CMSS1	1.29832060184447e-282	0.309792743230218	0.227	0.481	3.47897988470245e-278	Pan Ectodermal Progenitors	CMSS1
LIG1	5.9197553527618e-280	0.277536374088664	0.112	0.279	1.58625764432605e-275	Pan Ectodermal Progenitors	LIG1
NOC3L	2.80212805645331e-279	0.406315913406491	0.115	0.284	7.50858234007229e-275	Pan Ectodermal Progenitors	NOC3L
PAK1IP1	1.73302341527464e-278	0.398080238231609	0.154	0.35	4.64380954356991e-274	Pan Ectodermal Progenitors	PAK1IP1
CDCA8	2.88016610408571e-275	0.279554773701682	0.13	0.306	7.71769309250806e-271	Pan Ectodermal Progenitors	CDCA8
DMAC1	2.05838125840126e-273	0.289183944276032	0.284	0.582	5.51563842001202e-269	Pan Ectodermal Progenitors	DMAC1
FARP11	7.77247967688329e-272	0.340087781298648	0.14	0.324	2.08271365421765e-267	Pan Ectodermal Progenitors	FARP1
RPF1	1.54547492222238e-265	0.286701550657941	0.104	0.259	4.14125460158708e-261	Pan Ectodermal Progenitors	RPF1
SPDL1	9.7630849780685e-264	0.320783809261528	0.147	0.332	2.61611625072324e-259	Pan Ectodermal Progenitors	SPDL1
CNOT11	2.41894969546421e-260	0.396360842568916	0.11	0.269	6.48181760396588e-256	Pan Ectodermal Progenitors	CNOT1
RPF2	2.45159898890629e-257	0.410875027372717	0.178	0.384	6.56930465067328e-253	Pan Ectodermal Progenitors	RPF2
TARS	8.84022515100694e-240	0.271456722802404	0.229	0.461	2.36882673146382e-235	Pan Ectodermal Progenitors	TARS
HMGN5	5.64106782601437e-231	0.472195328411634	0.114	0.265	1.51158053465881e-226	Pan Ectodermal Progenitors	HMGN5
PUM3	5.41948915999103e-223	0.400925242866387	0.209	0.424	1.4522063153112e-218	Pan Ectodermal Progenitors	PUM3
LARP7	1.06365975329814e-222	0.328841435800271	0.266	0.521	2.8501826749377e-218	Pan Ectodermal Progenitors	LARP7
CDK1	1.91825675993979e-222	0.309422559647505	0.227	0.45	5.14016081393465e-218	Pan Ectodermal Progenitors	CDK1
DDX21	2.12607586901286e-220	0.277752272850363	0.291	0.562	5.69703289860685e-216	Pan Ectodermal Progenitors	DDX21
CWC15	1.40285615925712e-218	0.297221912976727	0.297	0.576	3.75909336434538e-214	Pan Ectodermal Progenitors	CWC15
SYNC	8.74046364571159e-218	0.453747336904346	0.151	0.322	2.34209463850488e-213	Pan Ectodermal Progenitors	SYNC
AURKA	5.31880858164867e-217	0.428571579792722	0.152	0.321	1.42522794753858e-212	Pan Ectodermal Progenitors	AURKA
NDUFAF2	3.48702927576163e-216	0.383130111195823	0.216	0.432	9.34384364733085e-212	Pan Ectodermal Progenitors	NDUFAF2
DDX46	1.07892165033534e-215	0.251518273195867	0.364	0.693	2.89107845423857e-211	Pan Ectodermal Progenitors	DDX46
DLGAP5	1.50451798463176e-207	0.254692936137802	0.263	0.497	4.03150639161926e-203	Pan Ectodermal Progenitors	DLGAP5
SNHG5	4.19373706571791e-205	0.300606250822636	0.361	0.682	1.12375378412977e-200	Pan Ectodermal Progenitors	SNHG5
TCEA1	1.88004158936029e-192	0.255016152280491	0.379	0.707	5.03775944284983e-188	Pan Ectodermal Progenitors	TCEA1
RPS17	5.61437280779541e-183	0.279449281005678	0.956	0.996	1.50442733757686e-178	Pan Ectodermal Progenitors	RPS17
HSP90AA1	9.78939452652464e-152	0.279934227147974	0.91	0.986	2.62316615732754e-147	Pan Ectodermal Progenitors	HSP90AA1
DDX18	3.56446634495901e-151	0.296010579482644	0.371	0.672	9.55134401795217e-147	Pan Ectodermal Progenitors	DDX18
EIF5B	1.21308996443349e-147	0.293158488023427	0.379	0.679	3.25059586869598e-143	Pan Ectodermal Progenitors	EIF5B
L1TD11	2.63431032398742e-130	0.411351790903061	0.221	0.378	7.0588979441567e-126	Pan Ectodermal Progenitors	L1TD1
RPL31	9.41070596809614e-126	0.345692700216191	0.826	0.972	2.52169277121104e-121	Pan Ectodermal Progenitors	RPL31
MT-ND6	5.04312349077088e-125	0.269333173238157	0.363	0.622	1.35135537058697e-120	Pan Ectodermal Progenitors	MT-ND6
HIST1H1E	6.15612197156924e-118	0.565066937455965	0.139	0.256	1.64959444350169e-113	Pan Ectodermal Progenitors	HIST1H1E
S100A101	1.41687895089358e-109	0.776050046384639	0.185	0.328	3.79666883681444e-105	Pan Ectodermal Progenitors	S100A10
FBL	1.59839663315981e-108	0.339135878743409	0.382	0.672	4.28306361821502e-104	Pan Ectodermal Progenitors	FBL
HNRNPA2B1	5.57592850469719e-94	0.312775854373159	0.814	0.959	1.49412580211866e-89	Pan Ectodermal Progenitors	HNRNPA2B1
HIST1H1D	8.2155178186276e-84	0.483667332383875	0.189	0.309	2.20143015467945e-79	Pan Ectodermal Progenitors	HIST1H1D
METAP2	7.71605069347508e-80	0.306229236235256	0.423	0.71	2.06759294382358e-75	Pan Ectodermal Progenitors	METAP2
CALD1	6.15576978438085e-61	0.319356313985526	0.423	0.684	1.64950007142269e-56	Pan Ectodermal Progenitors	CALD1
PSMA7	2.10792808617014e-36	0.260557892617722	0.721	0.937	5.64840409970151e-32	Pan Ectodermal Progenitors	PSMA7
SEPTIN7	2.61650847218718e-25	0.283957659950412	0.534	0.838	7.01119610207276e-21	Pan Ectodermal Progenitors	SEPTIN7
TOP2A	3.27053336994141e-18	0.286666420646882	0.463	0.664	8.76372121809501e-14	Pan Ectodermal Progenitors	TOP2A
SSB	2.4859693522366e-08	0.330669818082594	0.563	0.854	0.00066614034762532	Pan Ectodermal Progenitors	SSB
EIF2S2	1.01187211544559e-05	0.308312989072985	0.544	0.812	0.2711412520548	Pan Ectodermal Progenitors	EIF2S2
TPM11	0.00654857970249505	0.346037474112361	0.555	0.76	1	Pan Ectodermal Progenitors	TPM1
PANTR1	0	3.21525049367936	0.502	0.079	0	Neural Plate	PANTR1
PTX3	0	3.33418716377452	0.512	0.097	0	Neural Plate	PTX3
CKB	0	1.41186265751631	0.831	0.577	0	Neural Plate	CKB
POU3F2	0	2.33106699743683	0.362	0.109	0	Neural Plate	POU3F2
FABP7	0	1.79884376318884	0.528	0.279	0	Neural Plate	FABP7
SFRP2	0	1.59088523536881	0.847	0.599	0	Neural Plate	SFRP2
SOX3	0	2.56477796751104	0.306	0.086	0	Neural Plate	SOX3
HES5	0	2.17555636641563	0.336	0.117	0	Neural Plate	HES5
NR2F1	0	0.70020266876138	0.78	0.562	0	Neural Plate	NR2F1
CDH2	0	1.19725272730887	0.66	0.443	0	Neural Plate	CDH2
RFX4	0	1.91474713673893	0.319	0.103	0	Neural Plate	RFX4
IGFBP5	0	1.67614326441965	0.489	0.287	0	Neural Plate	IGFBP5
CAMK2N11	0	2.09467706796618	0.351	0.161	0	Neural Plate	CAMK2N1
PRTG	0	0.960762072993527	0.717	0.535	0	Neural Plate	PRTG
ID4	0	1.20097939764973	0.47	0.29	0	Neural Plate	ID4
TTYH1	0	1.57347040636576	0.419	0.24	0	Neural Plate	TTYH1
CPE1	0	1.03663739177667	0.486	0.314	0	Neural Plate	CPE
ARL4A	0	1.40059321728246	0.421	0.249	0	Neural Plate	ARL4A
BAALC	0	2.08724130671682	0.251	0.082	0	Neural Plate	BAALC
MAP1B	0	1.02057919697948	0.71	0.541	0	Neural Plate	MAP1B
METRN	0	0.912515185089235	0.792	0.624	0	Neural Plate	METRN
ZFHX3	0	2.00858628106836	0.272	0.109	0	Neural Plate	ZFHX3
HES4	0	1.3674941804777	0.344	0.182	0	Neural Plate	HES4
GPM6B	0	1.58473919800556	0.362	0.202	0	Neural Plate	GPM6B
IGFBPL1	0	1.56809167382462	0.287	0.132	0	Neural Plate	IGFBPL1
TUBB2B	0	0.657676395277104	0.823	0.673	0	Neural Plate	TUBB2B
CST3	0	0.96685897481197	0.536	0.388	0	Neural Plate	CST3
PRSS23	0	1.87099256104546	0.279	0.132	0	Neural Plate	PRSS23
CRNDE1	0	1.13966406970208	0.474	0.33	0	Neural Plate	CRNDE
PTN	0	0.948661254178028	0.818	0.675	0	Neural Plate	PTN
PBX1	0	1.18241914414847	0.465	0.329	0	Neural Plate	PBX1
RBP1	0	1.18274277992974	0.494	0.359	0	Neural Plate	RBP1
MARCKS	0	0.962628361453306	0.909	0.777	0	Neural Plate	MARCKS
TUBB3	0	0.739216869634755	0.686	0.554	0	Neural Plate	TUBB3
TUBA1A	0	1.12210790134036	0.96	0.832	0	Neural Plate	TUBA1A
SRGAP3	0	1.5860725689797	0.25	0.123	0	Neural Plate	SRGAP3
ZFP36L1	0	0.958576042436819	0.562	0.437	0	Neural Plate	ZFP36L1
CD991	0	0.899406441394821	0.539	0.416	0	Neural Plate	CD99
IGFBP2	0	0.712577038208019	0.952	0.837	0	Neural Plate	IGFBP2
VIM	0	0.73428565743679	0.976	0.887	0	Neural Plate	VIM
RCN2	0	0.633760477797727	0.69	0.603	0	Neural Plate	RCN2
MARCKSL1	0	0.487338414146972	0.972	0.896	0	Neural Plate	MARCKSL1
CALM1	0	0.579142346003048	0.931	0.865	0	Neural Plate	CALM1
TMSB4X	0	0.453840539235556	0.996	0.977	0	Neural Plate	TMSB4X
MALAT11	0	0.66144662471966	0.999	0.992	0	Neural Plate	MALAT1
SOX11	2.68894696339161e-305	0.927632875695412	0.511	0.392	7.20530228310417e-301	Neural Plate	SOX11
ATP5MC2	2.05810326809271e-298	0.348676288811814	0.943	0.88	5.51489351718124e-294	Neural Plate	ATP5MC2
MDK1	2.1976800456245e-294	0.323442138782672	0.986	0.916	5.88890345025542e-290	Neural Plate	MDK
IRX2	2.15735777370101e-288	1.23567739280933	0.344	0.214	5.78085589040922e-284	Neural Plate	IRX2
MT-ATP6	8.32035148299836e-287	0.333177258516184	0.993	0.965	2.22952138338424e-282	Neural Plate	MT-ATP6
PRDX21	2.71233110183421e-277	0.386187456957354	0.896	0.819	7.26796242047496e-273	Neural Plate	PRDX2
MT-ND3	1.26554997827378e-273	0.349642252414506	0.985	0.931	3.39116772178241e-269	Neural Plate	MT-ND3
TMSB15A	2.36183011499651e-266	0.428258922601931	0.826	0.749	6.32875997614464e-262	Neural Plate	TMSB15A
KIF21A	1.04074108217412e-261	1.19753908242933	0.334	0.214	2.78876980379377e-257	Neural Plate	KIF21A
STMN1	4.20636924622355e-256	0.315146537975882	0.971	0.943	1.12713870321806e-251	Neural Plate	STMN1
FGFBP3	1.14027050249103e-251	1.13241466391747	0.37	0.25	3.05546883847497e-247	Neural Plate	FGFBP3
MGST1	1.21800113060272e-251	0.742625103663443	0.633	0.549	3.26375582956305e-247	Neural Plate	MGST1
KCNQ2	1.71956332334594e-238	1.17286011831395	0.364	0.256	4.60774188123778e-234	Neural Plate	KCNQ2
ACTG1	1.78293544310445e-225	0.253204279741706	0.993	0.968	4.77755381334269e-221	Neural Plate	ACTG1
NOVA1	5.61542508213771e-225	0.975295483997381	0.441	0.343	1.50470930500962e-220	Neural Plate	NOVA1
GABARAP	1.0417080158543e-223	0.398254353783417	0.81	0.742	2.79136079928317e-219	Neural Plate	GABARAP
BTG1	1.36918928273023e-222	0.937349197826777	0.484	0.4	3.66887960200393e-218	Neural Plate	BTG1
PTPRZ1	2.90430330039936e-217	0.810997987235957	0.516	0.419	7.78237112375013e-213	Neural Plate	PTPRZ1
NEFM	2.38715752637834e-185	1.45091823799897	0.262	0.161	6.3966273076834e-181	Neural Plate	NEFM
IGDCC3	1.69608675491082e-183	0.801390293715975	0.47	0.385	4.54483406845904e-179	Neural Plate	IGDCC3
TTC3	1.03782976508534e-181	0.665405900470537	0.488	0.397	2.78096863852267e-177	Neural Plate	TTC3
KMT2E	6.13548533662262e-178	1.02130929107907	0.352	0.262	1.6440646508014e-173	Neural Plate	KMT2E
CCNI	2.15396085495054e-172	0.413665627944998	0.73	0.671	5.77175350692546e-168	Neural Plate	CCNI
FZD3	6.55541121701545e-159	0.846363652364768	0.419	0.34	1.75658798971146e-154	Neural Plate	FZD3
SPCS2	5.87586981641748e-158	0.396065665857906	0.724	0.661	1.57449807600723e-153	Neural Plate	SPCS2
EIF1B	5.32090709104246e-155	0.517193390764577	0.596	0.551	1.42579026411574e-150	Neural Plate	EIF1B
QKI	1.31665017611975e-153	0.71489995390382	0.475	0.416	3.52809581193048e-149	Neural Plate	QKI
ID2	1.46131907365146e-152	0.80777852129679	0.374	0.279	3.91575058975645e-148	Neural Plate	ID2
EID1	1.49566019095883e-147	0.350831446849056	0.725	0.686	4.00777104769329e-143	Neural Plate	EID1
SEC14L1	8.70156131153938e-144	1.04679178296507	0.318	0.238	2.33167036904009e-139	Neural Plate	SEC14L1
CHCHD2	4.95850786134161e-139	0.350299679406179	0.727	0.682	1.3286817665251e-134	Neural Plate	CHCHD2
COMMD6	7.39881449828926e-137	0.354773165164903	0.724	0.688	1.98258633296159e-132	Neural Plate	COMMD6
CIRBP	5.56382229674926e-131	0.389976271091505	0.664	0.626	1.49088182263693e-126	Neural Plate	CIRBP
ZFAS1	4.17335278960665e-125	0.295483788739207	0.765	0.727	1.118291613503e-120	Neural Plate	ZFAS1
H2AFY	5.97273609572988e-124	0.427114184190407	0.612	0.578	1.60045436421178e-119	Neural Plate	H2AFY
CENPV	2.15835095008626e-122	0.350015482314848	0.748	0.711	5.78351720585116e-118	Neural Plate	CENPV
ODC1	1.43554268487421e-114	0.296038905625947	0.748	0.701	3.84668017838893e-110	Neural Plate	ODC1
CRABP1	2.23642267599497e-113	0.659731671076501	0.657	0.636	5.99271820259613e-109	Neural Plate	CRABP1
COL4A2	4.4974262482252e-111	1.16364992846505	0.255	0.187	1.20513033747442e-106	Neural Plate	COL4A2
B2M	1.93670821214025e-105	0.743809250374286	0.366	0.304	5.18960332525102e-101	Neural Plate	B2M
ZNF428	9.27319838598657e-105	0.599533108458905	0.472	0.429	2.48484623950896e-100	Neural Plate	ZNF428
LINC01578	9.81450647287169e-101	0.536648778710257	0.515	0.49	2.6298951544707e-96	Neural Plate	LINC01578
EFNB2	9.07704177183578e-100	0.957305659387657	0.256	0.188	2.43228411318112e-95	Neural Plate	EFNB2
C4orf48	7.67731876365667e-97	0.40515739845229	0.596	0.56	2.05721433590944e-92	Neural Plate	C4orf48
WDR83OS	1.93794016005406e-96	0.300847642107694	0.714	0.685	5.19290445288085e-92	Neural Plate	WDR83OS
CSRP2	2.59495890677689e-96	0.281792869846436	0.721	0.687	6.95345188659936e-92	Neural Plate	CSRP2
ARGLU1	2.09692101381055e-94	0.375497969288271	0.618	0.594	5.61890954860674e-90	Neural Plate	ARGLU1
SRP9	2.29392049225218e-91	0.253171646517228	0.714	0.691	6.14678935103893e-87	Neural Plate	SRP9
ZNF22	9.7535043712117e-91	0.873282677888643	0.294	0.234	2.61354903130989e-86	Neural Plate	ZNF22
COTL1	1.80840031561268e-86	0.446697409842464	0.567	0.543	4.84578948571574e-82	Neural Plate	COTL1
SPRY2	1.23112580960485e-85	0.829554802073338	0.296	0.238	3.29892471941715e-81	Neural Plate	SPRY2
NREP	2.69439028078844e-84	0.40756365262231	0.551	0.534	7.2198881964007e-80	Neural Plate	NREP
TFDP2	3.43010232349792e-84	0.659388438946446	0.41	0.372	9.19130218604503e-80	Neural Plate	TFDP2
UBE2E31	6.72161052275496e-79	0.434351534314371	0.535	0.521	1.80112275567742e-74	Neural Plate	UBE2E3
RNF130	8.92500058507638e-79	0.79311701584082	0.33	0.284	2.39154315677707e-74	Neural Plate	RNF130
TSC22D1	9.24787556235691e-77	0.585179074181726	0.413	0.377	2.47806073568916e-72	Neural Plate	TSC22D1
MAP2	3.78492639221371e-76	0.803364156213083	0.257	0.197	1.01420887605758e-71	Neural Plate	MAP2
PNISR	1.39262935517084e-75	0.433718087081333	0.527	0.51	3.73168962011578e-71	Neural Plate	PNISR
TLE5	3.47694994859951e-75	0.913960658483326	0.251	0.197	9.31683508226724e-71	Neural Plate	TLE5
MZT2B	5.43343638638109e-75	0.283823057873943	0.657	0.647	1.45594361409468e-70	Neural Plate	MZT2B
PGRMC1	3.26510437076643e-74	0.44314483244439	0.504	0.48	8.74917367190573e-70	Neural Plate	PGRMC1
DAAM11	1.22788239857232e-72	0.860351639611254	0.268	0.214	3.29023367521439e-68	Neural Plate	DAAM1
SEC11C	2.09031899420583e-71	0.852298565135846	0.301	0.257	5.60121877687394e-67	Neural Plate	SEC11C
CHD9	9.04750556702132e-66	0.637417273106867	0.339	0.299	2.42436959173903e-61	Neural Plate	CHD9
NPC21	1.82694254754043e-65	0.476753741215805	0.461	0.436	4.89547525038933e-61	Neural Plate	NPC2
SOX4	8.55883528331378e-65	0.302278212476904	0.692	0.671	2.29342550251676e-60	Neural Plate	SOX4
SOX2	6.31265365035829e-63	0.32272675825891	0.515	0.458	1.69153867215001e-58	Neural Plate	SOX2
SRSF5	5.10125739137469e-60	0.300285729411131	0.567	0.559	1.36693293059276e-55	Neural Plate	SRSF5
SDC2	4.37439256669236e-59	0.829882383472064	0.251	0.205	1.17216223217089e-54	Neural Plate	SDC2
TMBIM61	9.71683039597274e-57	0.305004650452278	0.592	0.578	2.60372187290485e-52	Neural Plate	TMBIM6
SAT2	2.29490106119771e-55	0.717879239478548	0.269	0.226	6.14941688358537e-51	Neural Plate	SAT2
C18orf32	2.05076049055352e-54	0.706724833906977	0.279	0.238	5.4952178104872e-50	Neural Plate	C18orf32
N4BP2L2	1.38263589454549e-52	0.552397911539086	0.366	0.34	3.70491114302411e-48	Neural Plate	N4BP2L2
GLUL1	1.59037554456938e-52	0.569805532490916	0.383	0.364	4.2615703092281e-48	Neural Plate	GLUL
ESD	2.55608442286964e-52	0.50919363758938	0.366	0.337	6.8492838195215e-48	Neural Plate	ESD
AKAP12	5.37969494995896e-51	0.720284367267614	0.292	0.254	1.441543058791e-46	Neural Plate	AKAP12
CARHSP1	7.13939872832422e-51	0.312707192057447	0.544	0.535	1.91307328324176e-46	Neural Plate	CARHSP1
MGST31	5.10186253547955e-50	0.256540846146864	0.568	0.565	1.3670950850071e-45	Neural Plate	MGST3
HP1BP3	5.30400687478929e-50	0.430077946026273	0.446	0.432	1.42126168216854e-45	Neural Plate	HP1BP3
SSR21	1.78826289578599e-49	0.347996056075659	0.529	0.528	4.79182925554815e-45	Neural Plate	SSR2
GTF2I	3.92313862983022e-47	0.305348190202753	0.545	0.541	1.05124422724931e-42	Neural Plate	GTF2I
PAFAH1B3	3.14934089080187e-45	0.301231850580471	0.543	0.548	8.43897385099268e-41	Neural Plate	PAFAH1B3
PRXL2A	3.82784557476222e-45	0.51650919750929	0.395	0.381	1.02570950021329e-40	Neural Plate	PRXL2A
KRTCAP2	4.22152416795559e-43	0.279832938493055	0.567	0.569	1.13119961604538e-38	Neural Plate	KRTCAP2
JPX	1.18145921666811e-42	0.604637647236015	0.326	0.304	3.16583811698386e-38	Neural Plate	JPX
SPRY1	3.92533898739593e-41	0.705661072170124	0.294	0.262	1.05183383506261e-36	Neural Plate	SPRY1
RCN1	8.76309629914455e-41	0.44151907645664	0.437	0.433	2.34815928431877e-36	Neural Plate	RCN1
SH3BGRL	1.5126670733053e-39	0.532915066699968	0.353	0.336	4.05334268962889e-35	Neural Plate	SH3BGRL
NAA38	5.62681164196327e-39	0.418239933695342	0.43	0.426	1.50776044758048e-34	Neural Plate	NAA38
PON2	4.67959176212734e-38	0.744685757680286	0.259	0.23	1.25394340857964e-33	Neural Plate	PON2
GABPB1-AS1	9.51122540889356e-38	0.653399679185348	0.33	0.313	2.54862796056712e-33	Neural Plate	GABPB1-AS1
BTF3L4	2.37779620045505e-37	0.323877659667198	0.465	0.466	6.37154269873936e-33	Neural Plate	BTF3L4
CCDC167	1.00807968428898e-36	0.42011018320272	0.416	0.406	2.70125032202076e-32	Neural Plate	CCDC167
ITM2B1	1.38294111970935e-36	0.307856276153022	0.526	0.528	3.70572902437318e-32	Neural Plate	ITM2B
HNRNPH1	1.16774025321905e-35	0.274745284292464	0.546	0.554	3.12907678252575e-31	Neural Plate	HNRNPH1
CADM11	3.70138349003967e-33	0.669442271664409	0.28	0.256	9.9182271999103e-29	Neural Plate	CADM1
METTL9	5.7500555462503e-33	0.424694584867714	0.403	0.404	1.54078488417323e-28	Neural Plate	METTL9
PCM1	5.82442803095038e-33	0.341771529284629	0.452	0.452	1.56071373517346e-28	Neural Plate	PCM1
RBM4	6.02715070400393e-33	0.324403027687318	0.483	0.494	1.61503530264489e-28	Neural Plate	RBM4
BASP11	1.18070491774787e-32	0.276164089958403	0.517	0.517	3.16381689759719e-28	Neural Plate	BASP1
SQLE	1.7739373959213e-32	0.407158795342275	0.442	0.443	4.75344264611071e-28	Neural Plate	SQLE
MSMO1	2.69878816892539e-31	0.580229556895839	0.317	0.301	7.23167277745246e-27	Neural Plate	MSMO1
HACD3	1.73454391410781e-30	0.29737153651115	0.52	0.529	4.64788387224328e-26	Neural Plate	HACD3
HMGCS1	1.78221431249513e-30	0.343411802630603	0.421	0.414	4.77562147176196e-26	Neural Plate	HMGCS1
VPS28	4.31534117889615e-30	0.549381151315304	0.32	0.306	1.15633882229701e-25	Neural Plate	VPS28
NES	6.75438146494694e-30	0.445589532818539	0.423	0.43	1.80990405734718e-25	Neural Plate	NES
EIF4A2	7.03641427380776e-29	0.25420657482891	0.464	0.465	1.88547756880953e-24	Neural Plate	EIF4A2
UBXN41	1.54068188820035e-28	0.39789723494553	0.409	0.413	4.12841118762167e-24	Neural Plate	UBXN4
BEX1	4.69390864864996e-28	0.284969508790333	0.491	0.485	1.25777976149224e-23	Neural Plate	BEX1
ATRX	1.74176469658575e-27	0.442872238495725	0.387	0.389	4.66723268097117e-23	Neural Plate	ATRX
FXYD6	2.17142971358017e-27	0.570449851053226	0.312	0.299	5.81856306050942e-23	Neural Plate	FXYD6
NDUFB3	7.87913194074468e-27	0.390943949381725	0.392	0.392	2.11129219484194e-22	Neural Plate	NDUFB3
LBR1	6.13850253883916e-26	0.515360252282625	0.343	0.337	1.64487314030734e-21	Neural Plate	LBR
LYRM2	9.66167085217435e-26	0.472910117759762	0.325	0.314	2.58894132154864e-21	Neural Plate	LYRM2
TCTEX1D2	3.36278538456309e-25	0.389870584496132	0.368	0.364	9.01091971647526e-21	Neural Plate	TCTEX1D2
OCIAD1	5.79833167550132e-25	0.339275652682019	0.438	0.454	1.55372095576733e-20	Neural Plate	OCIAD1
STMP1	4.03891030439279e-24	0.289952447998893	0.44	0.452	1.08226640516509e-19	Neural Plate	STMP1
BNIP3L	2.8418816706281e-22	0.445593735968385	0.322	0.316	7.61510612461505e-18	Neural Plate	BNIP3L
NNAT	3.25185454937021e-22	0.500276505042842	0.386	0.388	8.71366945049243e-18	Neural Plate	NNAT
WSB11	5.60432506103887e-22	0.514120729841613	0.318	0.313	1.50173494335598e-17	Neural Plate	WSB1
SF1	2.93003507598152e-21	0.369108262842275	0.415	0.433	7.85132198960009e-17	Neural Plate	SF1
AC010642.2	9.13836912820363e-21	0.411418680332335	0.351	0.353	2.44871739159345e-16	Neural Plate	AC010642.2
TMEM59	9.40288143677287e-21	0.558338316836109	0.27	0.259	2.51959610979766e-16	Neural Plate	TMEM59
TSPAN3	3.31880729912643e-20	0.484108271101932	0.332	0.334	8.89307603873919e-16	Neural Plate	TSPAN3
CNIH1	1.1192796600438e-19	0.509512244429793	0.267	0.254	2.99922177705336e-15	Neural Plate	CNIH1
MTRNR2L121	6.3617737535043e-19	0.250921620302497	0.406	0.409	1.70470089498901e-14	Neural Plate	MTRNR2L12
MSI2	2.73643492860161e-17	0.520357601144817	0.254	0.243	7.33255103468088e-13	Neural Plate	MSI2
RTN31	4.37581104078715e-17	0.321565415301321	0.395	0.404	1.17254232648933e-12	Neural Plate	RTN3
THUMPD3-AS1	5.05963790223231e-17	0.503623750694009	0.317	0.321	1.35578057228217e-12	Neural Plate	THUMPD3-AS1
FMC1	8.2497808155463e-17	0.49875673135748	0.27	0.261	2.21061126733379e-12	Neural Plate	FMC1
ITGAE	1.27929295561001e-16	0.37569119209083	0.353	0.359	3.42799340385259e-12	Neural Plate	ITGAE
ZNF292	1.8488910886256e-15	0.572767842052067	0.27	0.267	4.95428856108116e-11	Neural Plate	ZNF292
HIGD2A	3.5779302271875e-15	0.252737763597541	0.446	0.473	9.58742183677162e-11	Neural Plate	HIGD2A
FUNDC2	9.22652510015556e-15	0.345211008067801	0.369	0.38	2.47233966583769e-10	Neural Plate	FUNDC2
HMGCR	1.40963504128788e-14	0.491737144068874	0.308	0.311	3.77725805663499e-10	Neural Plate	HMGCR
GABARAPL2	8.55035860848014e-14	0.349159134895768	0.363	0.378	2.29115409272834e-09	Neural Plate	GABARAPL2
CAMLG	2.47892228723758e-13	0.421009019420918	0.298	0.299	6.64252016088182e-09	Neural Plate	CAMLG
TMEM230	2.80124476097646e-13	0.298890698328198	0.38	0.396	7.50621546151254e-09	Neural Plate	TMEM230
NUCB2	9.61939525866697e-13	0.519491978458633	0.254	0.25	2.5776131535124e-08	Neural Plate	NUCB2
MLLT11	2.91415800323491e-12	0.348542619491933	0.33	0.337	7.80877778546826e-08	Neural Plate	MLLT11
COX7A2L	3.72891512406776e-12	0.251692684059861	0.398	0.416	9.99200096645198e-08	Neural Plate	COX7A2L
NR2F21	1.07233617774977e-11	0.35897188337845	0.304	0.299	2.87343202189829e-07	Neural Plate	NR2F2
ABI2	1.88455491982525e-11	0.393693605053186	0.323	0.335	5.04985336316375e-07	Neural Plate	ABI2
TMCO11	4.50634621159134e-11	0.30439355684041	0.409	0.434	1.20752053085802e-06	Neural Plate	TMCO1
ZNF462	5.22039921374701e-11	0.537970971287358	0.272	0.277	1.39885817331565e-06	Neural Plate	ZNF462
VPS35	1.30175057578805e-10	0.331205889197654	0.34	0.355	3.48817084288166e-06	Neural Plate	VPS35
GNG10	1.09953480114943e-09	0.382556094173411	0.307	0.318	2.94631345316003e-05	Neural Plate	GNG10
ORMDL1	6.30352270248217e-08	0.343249859226379	0.341	0.364	0.00168909194335712	Neural Plate	ORMDL1
DCTN3	9.92171437248912e-08	0.31509190073148	0.34	0.359	0.00265862258325219	Neural Plate	DCTN3
MAGED1	3.92689048879002e-07	0.446243835898624	0.259	0.266	0.0105224957537617	Neural Plate	MAGED1
TRIM24	4.08947405004407e-07	0.30677421788341	0.314	0.325	0.0109581546644981	Neural Plate	TRIM24
GLI31	4.65140092303599e-07	0.288408394669734	0.345	0.357	0.0124638939133672	Neural Plate	GLI3
TMX1	1.534301181126e-06	0.517059782306975	0.247	0.256	0.0411131344494523	Neural Plate	TMX1
FADS1	4.96628967551049e-06	0.33843412423153	0.344	0.371	0.133076698144979	Neural Plate	FADS1
PSAP1	6.29361356649372e-06	0.430343479686978	0.308	0.329	0.168643669127766	Neural Plate	PSAP
KIF5B	9.94519391617932e-06	0.320762606840453	0.334	0.359	0.266491416177941	Neural Plate	KIF5B
IFT22	1.27939867009577e-05	0.389730626956229	0.253	0.261	0.342827667638862	Neural Plate	IFT22
PTTG1IP1	1.58117960274342e-05	0.321058370552658	0.335	0.359	0.423692886351126	Neural Plate	PTTG1IP
PAXX	7.00136954497414e-05	0.400549693257762	0.275	0.291	1	Neural Plate	PAXX
SPARC	0.000276004932307922	0.437675846714399	0.253	0.266	1	Neural Plate	SPARC
UBE2B	0.000361145533885439	0.261702705131973	0.307	0.327	1	Neural Plate	UBE2B
MTDH	0.000498261818048968	0.296376067953758	0.37	0.409	1	Neural Plate	MTDH
SARAF	0.00055850933122898	0.455227187829177	0.26	0.277	1	Neural Plate	SARAF
SMIM7	0.00177165313541212	0.311036427609304	0.315	0.346	1	Neural Plate	SMIM7
SMDT1	0.00216679991946862	0.337256874210603	0.252	0.267	1	Neural Plate	SMDT1
TCF12	0.00218609906229019	0.390160445368028	0.243	0.256	1	Neural Plate	TCF12
GOLGB11	0.00274367697594005	0.255111038383964	0.221	0.259	1	Neural Plate	GOLGB1
NDUFB5	0.00307201742521787	0.279490377984298	0.302	0.327	1	Neural Plate	NDUFB5
MIDN	0.00365628006278225	0.349713448702222	0.289	0.312	1	Neural Plate	MIDN
CKAP41	0.00433052311886103	0.283199652940547	0.234	0.277	1	Neural Plate	CKAP4
MSRB2	0.0054431421582512	0.294903932442196	0.291	0.312	1	Neural Plate	MSRB2
DPM3	0.00652383786522986	0.348149981910239	0.274	0.296	1	Neural Plate	DPM3
GNB2	0.00871688736711	0.292874781230143	0.297	0.323	1	Neural Plate	GNB2
CTNNB1	0.0096884221919854	0.273696693006078	0.304	0.329	1	Neural Plate	CTNNB1
TWIST1	0	2.50463368624131	0.563	0.092	0	Specified NC	TWIST1
S100A111	0	1.08912936846947	0.838	0.453	0	Specified NC	S100A11
LUM	0	2.12627023874482	0.496	0.112	0	Specified NC	LUM
BGN	0	2.54746871570112	0.431	0.064	0	Specified NC	BGN
DNAJC1	0	1.19619699613796	0.587	0.246	0	Specified NC	DNAJC1
IGFBP4	0	1.77855537448641	0.462	0.137	0	Specified NC	IGFBP4
EIF4EBP1	0	0.924355982443916	0.735	0.424	0	Specified NC	EIF4EBP1
NQO1	0	1.54655605773227	0.452	0.146	0	Specified NC	NQO1
EVA1B	0	1.49043865094974	0.415	0.115	0	Specified NC	EVA1B
LMO41	0	1.05172450713635	0.613	0.316	0	Specified NC	LMO4
GYPC	0	0.889031275668319	0.529	0.236	0	Specified NC	GYPC
MEF2C	0	2.18300343352367	0.342	0.053	0	Specified NC	MEF2C
IER21	0	1.11586081688666	0.585	0.296	0	Specified NC	IER2
TPM2	0	1.06618800856153	0.915	0.63	0	Specified NC	TPM2
CRABP2	0	1.0699031297001	0.929	0.65	0	Specified NC	CRABP2
THY1	0	1.12925456409113	0.502	0.223	0	Specified NC	THY1
CCND2	0	1.36907220753208	0.772	0.499	0	Specified NC	CCND2
TFAP2B1	0	1.77272565512174	0.333	0.062	0	Specified NC	TFAP2B
PBK	0	0.983717602238392	0.439	0.172	0	Specified NC	PBK
TFAP2A1	0	1.32989279760288	0.371	0.107	0	Specified NC	TFAP2A
MDFI1	0	1.10528319044888	0.414	0.151	0	Specified NC	MDFI
NR2F11	0	0.585418456973462	0.819	0.556	0	Specified NC	NR2F1
CWC151	0	0.576136048299818	0.714	0.455	0	Specified NC	CWC15
CALD11	0	0.920763964189797	0.825	0.568	0	Specified NC	CALD1
TARS1	0	0.740971709235543	0.605	0.354	0	Specified NC	TARS
NDUFAF21	0	0.58442182151754	0.58	0.329	0	Specified NC	NDUFAF2
UTP11	0	0.759743526217905	0.561	0.311	0	Specified NC	UTP11
MIA	0	2.67580676185875	0.277	0.028	0	Specified NC	MIA
MRPL52	0	0.594438006635343	0.782	0.533	0	Specified NC	MRPL52
CAPZB	0	0.643511608258912	0.735	0.488	0	Specified NC	CAPZB
FSCN1	0	0.50788329767229	0.67	0.425	0	Specified NC	FSCN1
INKA1	0	2.61089558526107	0.271	0.027	0	Specified NC	INKA1
IFITM2	0	0.458691227181095	0.64	0.4	0	Specified NC	IFITM2
FAM107B	0	0.707140803193322	0.468	0.231	0	Specified NC	FAM107B
MT-ATP81	0	0.837377904738942	0.498	0.261	0	Specified NC	MT-ATP8
CDC42EP5	0	2.21134592617109	0.273	0.037	0	Specified NC	CDC42EP5
MYL12A1	0	0.557686943254621	0.768	0.532	0	Specified NC	MYL12A
PSMG1	0	0.57994514033499	0.524	0.289	0	Specified NC	PSMG1
CMSS11	0	0.498615681247643	0.606	0.371	0	Specified NC	CMSS1
TBX3	0	2.16470585924842	0.27	0.038	0	Specified NC	TBX3
SRM	0	0.506939550540175	0.706	0.474	0	Specified NC	SRM
EIF3J	0	0.597748037867195	0.709	0.477	0	Specified NC	EIF3J
SOX9	0	1.16540424989221	0.35	0.118	0	Specified NC	SOX9
BAX	0	0.461419366187261	0.72	0.488	0	Specified NC	BAX
RAB3C	0	1.54795668298203	0.304	0.074	0	Specified NC	RAB3C
PUM31	0	0.571389701561477	0.555	0.326	0	Specified NC	PUM3
RPS19BP1	0	0.440239261282135	0.662	0.434	0	Specified NC	RPS19BP1
TCEAL81	0	0.489311978220182	0.638	0.411	0	Specified NC	TCEAL8
LIMA11	0	1.00992822778529	0.374	0.147	0	Specified NC	LIMA1
NMT11	0	0.62280128433395	0.601	0.374	0	Specified NC	NMT1
DDX211	0	0.503796567959373	0.674	0.449	0	Specified NC	DDX21
COL1A2	0	1.37953259138499	0.303	0.078	0	Specified NC	COL1A2
UQCRQ	0	0.499710043857498	0.774	0.55	0	Specified NC	UQCRQ
ETS2	0	1.6730959875404	0.296	0.072	0	Specified NC	ETS2
BCL7C	0	0.588375014178104	0.508	0.285	0	Specified NC	BCL7C
MYCN	0	0.914806822636298	0.382	0.159	0	Specified NC	MYCN
MRPL12	0	0.476553518695808	0.607	0.384	0	Specified NC	MRPL12
MRPL11	0	0.500889416228153	0.539	0.318	0	Specified NC	MRPL1
SEPTIN11	0	0.398197451510777	0.701	0.481	0	Specified NC	SEPTIN11
ARHGDIA	0	0.653877154108782	0.471	0.253	0	Specified NC	ARHGDIA
PFDN2	0	0.563235850392674	0.777	0.56	0	Specified NC	PFDN2
TAGLN	0	1.16998787137216	0.502	0.286	0	Specified NC	TAGLN
GLRX2	0	0.885767826909832	0.364	0.148	0	Specified NC	GLRX2
RHOC1	0	0.757560494263437	0.414	0.198	0	Specified NC	RHOC
CCDC124	0	0.492107620825488	0.573	0.357	0	Specified NC	CCDC124
PDCD5	0	0.505597077182757	0.846	0.63	0	Specified NC	PDCD5
NDUFAF3	0	0.519045065683964	0.465	0.25	0	Specified NC	NDUFAF3
EPB41L2	0	0.611329397085847	0.486	0.272	0	Specified NC	EPB41L2
EIF5A	0	0.532191963240077	0.867	0.654	0	Specified NC	EIF5A
IER3	0	1.35310006489867	0.3	0.088	0	Specified NC	IER3
AP2B11	0	0.485381382690938	0.616	0.404	0	Specified NC	AP2B1
S100A4	0	1.34093825116618	0.308	0.098	0	Specified NC	S100A4
ENC1	0	0.818244032633647	0.367	0.158	0	Specified NC	ENC1
RRP15	0	0.490391800391581	0.49	0.282	0	Specified NC	RRP15
ELK3	0	1.42646520546945	0.277	0.069	0	Specified NC	ELK3
FRZB	0	0.93112047560094	0.37	0.163	0	Specified NC	FRZB
CMTM7	0	0.726110662665051	0.371	0.164	0	Specified NC	CMTM7
RPS27L	0	0.591641067790499	0.896	0.69	0	Specified NC	RPS27L
PEG10	0	1.34017577584929	0.871	0.665	0	Specified NC	PEG10
CLIC1	0	0.392166070337999	0.815	0.611	0	Specified NC	CLIC1
METAP21	0	0.515968067956766	0.799	0.596	0	Specified NC	METAP2
NRP21	0	0.82568775601639	0.382	0.179	0	Specified NC	NRP2
SDF2L11	0	0.588794375900114	0.462	0.26	0	Specified NC	SDF2L1
NHP2	0	0.390827314435885	0.832	0.63	0	Specified NC	NHP2
MPHOSPH6	0	0.520752593243212	0.469	0.268	0	Specified NC	MPHOSPH6
UBE2S	0	0.527346695581073	0.889	0.689	0	Specified NC	UBE2S
MICOS10	0	0.418888322863469	0.842	0.643	0	Specified NC	MICOS10
NSA2	0	0.394323521492082	0.814	0.616	0	Specified NC	NSA2
POLR2L	0	0.594585503023306	0.896	0.699	0	Specified NC	POLR2L
SPDL11	0	0.530034987889029	0.444	0.247	0	Specified NC	SPDL1
MRPL40	0	0.541745882260464	0.409	0.212	0	Specified NC	MRPL40
NDUFB9	0	0.446823189900561	0.778	0.582	0	Specified NC	NDUFB9
TPM4	0	0.524585032964157	0.837	0.642	0	Specified NC	TPM4
NME1	0	0.603336403517416	0.912	0.719	0	Specified NC	NME1
SVIP1	0	0.651603059286328	0.371	0.179	0	Specified NC	SVIP
TPM12	0	0.710284410756811	0.86	0.671	0	Specified NC	TPM1
EXOSC4	0	0.660387667436259	0.376	0.188	0	Specified NC	EXOSC4
PRELID1	0	0.374889926278857	0.861	0.673	0	Specified NC	PRELID1
TLN11	0	0.586214800732625	0.403	0.216	0	Specified NC	TLN1
SNHG9	0	0.748745329797191	0.335	0.148	0	Specified NC	SNHG9
GNG11	0	0.660739179376523	0.324	0.138	0	Specified NC	GNG11
CCT5	0	0.34750740604266	0.842	0.656	0	Specified NC	CCT5
SURF61	0	0.667248213387743	0.366	0.182	0	Specified NC	SURF6
ITGB11	0	0.590994993360108	0.692	0.509	0	Specified NC	ITGB1
TAX1BP31	0	0.617174261895652	0.368	0.186	0	Specified NC	TAX1BP3
PRRX2	0	1.31974698508655	0.267	0.088	0	Specified NC	PRRX2
MYL91	0	0.777484134644888	0.398	0.22	0	Specified NC	MYL9
TEX10	0	0.740148760434043	0.344	0.166	0	Specified NC	TEX10
TOMM6	0	0.367103804659075	0.893	0.718	0	Specified NC	TOMM6
FABP5	0	0.739839048915663	0.931	0.756	0	Specified NC	FABP5
COLEC12	0	0.93613164034562	0.258	0.083	0	Specified NC	COLEC12
ANP32B	0	0.413941626020514	0.887	0.713	0	Specified NC	ANP32B
PA2G4	0	0.512324785808518	0.867	0.693	0	Specified NC	PA2G4
HAPLN11	0	0.523458371759017	0.267	0.099	0	Specified NC	HAPLN1
FCF1	0	0.686261808128556	0.322	0.155	0	Specified NC	FCF1
EIF2S21	0	0.512405909517927	0.876	0.71	0	Specified NC	EIF2S2
RGS10	0	0.81791926360678	0.289	0.124	0	Specified NC	RGS10
CBX3	0	0.435252547029784	0.865	0.701	0	Specified NC	CBX3
FRMD4A	0	0.893060172543262	0.252	0.088	0	Specified NC	FRMD4A
TXN	0	0.378359956337996	0.92	0.76	0	Specified NC	TXN
TBCA	0	0.353077057019808	0.885	0.727	0	Specified NC	TBCA
POMP	0	0.378964734362702	0.918	0.762	0	Specified NC	POMP
RND3	0	0.767256175003092	0.251	0.097	0	Specified NC	RND3
PARK7	0	0.32227441360217	0.925	0.778	0	Specified NC	PARK7
RBM8A	0	0.422452793905112	0.902	0.765	0	Specified NC	RBM8A
C11orf58	0	0.438548465810525	0.887	0.753	0	Specified NC	C11orf58
HNRNPAB	0	0.51304854034528	0.905	0.774	0	Specified NC	HNRNPAB
SNRPG	0	0.3645632538598	0.943	0.816	0	Specified NC	SNRPG
SNRPD1	0	0.370251774052699	0.962	0.85	0	Specified NC	SNRPD1
TMA7	0	0.366619546651109	0.958	0.849	0	Specified NC	TMA7
HNRNPM	0	0.530576369990546	0.881	0.777	0	Specified NC	HNRNPM
PSMA71	0	0.413502416957657	0.96	0.861	0	Specified NC	PSMA7
ATP5F1E	0	0.437186638722183	0.979	0.883	0	Specified NC	ATP5F1E
RANBP1	0	0.298073544978713	0.971	0.886	0	Specified NC	RANBP1
NME2	0	0.437627267622541	0.99	0.909	0	Specified NC	NME2
PFN1	0	0.9507843183601	0.982	0.906	0	Specified NC	PFN1
CFL1	0	0.264614254977734	0.983	0.913	0	Specified NC	CFL1
RPS26	0	0.46123614432716	0.99	0.928	0	Specified NC	RPS26
TMSB101	0	0.299538699146657	0.995	0.941	0	Specified NC	TMSB10
MIF	0	0.427104644218816	0.997	0.955	0	Specified NC	MIF
YBX1	0	0.326575480687297	0.992	0.956	0	Specified NC	YBX1
RPL36	0	0.27166171168256	0.999	0.968	0	Specified NC	RPL36
ACTB	0	0.349462546136875	0.998	0.977	0	Specified NC	ACTB
RPL35	0	0.326576493833478	1	0.984	0	Specified NC	RPL35
RPF21	1.0258282368571e-306	0.422914710553908	0.496	0.292	2.74880934348229e-302	Specified NC	RPF2
PSMC1	5.26724247669688e-305	0.466420667462737	0.661	0.455	1.4114102940557e-300	Specified NC	PSMC1
VDAC1	2.24345283037875e-303	0.362208785143037	0.83	0.636	6.01155620428289e-299	Specified NC	VDAC1
S100A131	3.84465342876988e-303	0.405402445900952	0.662	0.437	1.03021333277318e-298	Specified NC	S100A13
SLIRP	1.6934706065053e-302	0.351625197211916	0.884	0.712	4.5378238371916e-298	Specified NC	SLIRP
BZW2	2.67375466151314e-302	0.419195458991491	0.604	0.39	7.16459299099061e-298	Specified NC	BZW2
PKIB	5.74137391097856e-302	0.586517435826969	0.363	0.19	1.53845855318581e-297	Specified NC	PKIB
C8orf33	1.03617280225399e-301	0.496010170906345	0.492	0.293	2.77652864091979e-297	Specified NC	C8orf33
RBFOX21	1.33034223409543e-301	0.482367143821803	0.434	0.243	3.56478505048211e-297	Specified NC	RBFOX2
NDUFB2	5.19196552727814e-300	0.351084036989088	0.904	0.745	1.39123908268945e-295	Specified NC	NDUFB2
CYCS	3.51859525832078e-299	0.356214996181106	0.759	0.534	9.42842785419636e-295	Specified NC	CYCS
GMNN	1.68985004859053e-298	0.366094293350006	0.688	0.47	4.52812219020319e-294	Specified NC	GMNN
HDDC2	9.53834635937466e-298	0.419154133129999	0.568	0.354	2.55589529045803e-293	Specified NC	HDDC2
ZYX	1.72976685258082e-297	0.639789331753809	0.322	0.162	4.63508325817556e-293	Specified NC	ZYX
ZCCHC17	4.82484406310046e-296	0.399980496038916	0.587	0.37	1.2928652151484e-291	Specified NC	ZCCHC17
ZNHIT1	2.68402250148299e-295	0.408340160212475	0.669	0.455	7.19210669497383e-291	Specified NC	ZNHIT1
ARPC5	6.24974768538779e-294	0.417121973462606	0.692	0.481	1.67468238977651e-289	Specified NC	ARPC5
MCTS1	1.23614616227934e-293	0.408443863227012	0.554	0.343	3.31237725644372e-289	Specified NC	MCTS1
GTF3A	3.60304602025675e-293	0.415863849071447	0.556	0.345	9.65472211587998e-289	Specified NC	GTF3A
NDUFV3	5.09182997971331e-293	0.409653995829615	0.621	0.406	1.36440676136398e-288	Specified NC	NDUFV3
TMA16	5.25213306243624e-293	0.425135136269231	0.588	0.381	1.40736157541041e-288	Specified NC	TMA16
RFC3	1.54612229096266e-292	0.437475583974514	0.493	0.293	4.14298929086356e-288	Specified NC	RFC3
PRMT21	1.71124631321116e-292	0.470179123533455	0.525	0.32	4.58545562088061e-288	Specified NC	PRMT2
ISYNA11	3.54321542069608e-292	0.417293823474434	0.573	0.356	9.49440004129721e-288	Specified NC	ISYNA1
ARPC1B1	6.12778016110787e-291	0.553871984263389	0.395	0.219	1.64199997197046e-286	Specified NC	ARPC1B
PSMC3	8.21221071404025e-291	0.411996653592869	0.745	0.55	2.20054398293423e-286	Specified NC	PSMC3
SNRPD2	1.31560952536078e-290	0.273598442357889	0.981	0.888	3.52530728415675e-286	Specified NC	SNRPD2
ABCF1	1.72069053212581e-284	0.411630834239982	0.71	0.517	4.61076234988433e-280	Specified NC	ABCF1
ACTN1	8.19143829972306e-284	0.445525542164285	0.45	0.26	2.19497780679379e-279	Specified NC	ACTN1
GPATCH4	4.33428174177875e-283	0.422568956404699	0.525	0.322	1.16141413552703e-278	Specified NC	GPATCH4
HSPE1	6.71043390738208e-282	0.270485926727678	0.963	0.878	1.7981278698221e-277	Specified NC	HSPE1
COX7A2	2.66322422360807e-281	0.321891121854486	0.923	0.774	7.13637562958018e-277	Specified NC	COX7A2
SLC25A241	5.75851072028577e-281	0.510902176811395	0.325	0.165	1.54305053260778e-276	Specified NC	SLC25A24
CETN3	2.49631514719254e-280	0.482212513382847	0.406	0.225	6.68912606841713e-276	Specified NC	CETN3
PCBP4	1.38535116314886e-279	0.633586654701687	0.27	0.126	3.71218697677368e-275	Specified NC	PCBP4
GADD45GIP1	1.9758625131728e-279	0.343621009816218	0.815	0.619	5.29452119029783e-275	Specified NC	GADD45GIP1
ATP5MF	6.68061965681164e-277	0.312910148583487	0.924	0.766	1.79013884323925e-272	Specified NC	ATP5MF
DKC1	3.3756882315519e-275	0.422713240001346	0.584	0.385	9.04549418526648e-271	Specified NC	DKC1
IER5L	4.97508115885691e-275	0.426599412371434	0.372	0.196	1.3331227473273e-270	Specified NC	IER5L
DDX181	1.69410298315275e-274	0.337080255279129	0.751	0.556	4.53951835365612e-270	Specified NC	DDX18
FAM216A	2.56086394954091e-274	0.512416182185576	0.312	0.157	6.86209103918981e-270	Specified NC	FAM216A
IFITM3	3.54728139805994e-273	0.343786407641887	0.642	0.429	9.50529523424141e-269	Specified NC	IFITM3
SNHG25	4.21652733708317e-273	0.506252271022919	0.338	0.176	1.12986066524481e-268	Specified NC	SNHG25
GTF3C6	2.40032907641769e-272	0.334383296166393	0.761	0.548	6.43192179316883e-268	Specified NC	GTF3C6
NCL	2.95334018242492e-271	0.346155792340765	0.96	0.912	7.91377035282582e-267	Specified NC	NCL
GNL31	1.61366270457976e-270	0.371905893079033	0.559	0.355	4.32397058319194e-266	Specified NC	GNL3
NANS	9.56817523143236e-270	0.517652047013164	0.338	0.177	2.56388823501462e-265	Specified NC	NANS
COPS9	1.63468507959402e-269	0.351157496167858	0.757	0.549	4.38030213928014e-265	Specified NC	COPS9
RARS1	2.08856214006233e-269	0.407550560964047	0.517	0.322	5.59651111051102e-265	Specified NC	RARS
CDK11	2.38010412174625e-269	0.405604609214148	0.556	0.355	6.37772700463124e-265	Specified NC	CDK1
BRIX1	5.15740598509894e-269	0.407903069294441	0.495	0.301	1.38197850776711e-264	Specified NC	BRIX1
POLR3K	5.50680640848602e-269	0.394352919597685	0.519	0.318	1.47560384521792e-264	Specified NC	POLR3K
TCEAL91	1.20724194898993e-268	0.369532772635443	0.576	0.371	3.23492552651342e-264	Specified NC	TCEAL9
PSMD14	3.90284245485761e-268	0.396109815397448	0.695	0.5	1.04580566420365e-263	Specified NC	PSMD14
BZW1	8.49276431706016e-268	0.383455029741612	0.827	0.678	2.27572112639944e-263	Specified NC	BZW1
EIF5B1	2.3675992984605e-265	0.353754832291971	0.748	0.566	6.34421908015475e-261	Specified NC	EIF5B
RP9	1.8733772968043e-264	0.428457165832075	0.376	0.205	5.01990180451681e-260	Specified NC	RP9
PAK1IP11	5.11373063599184e-264	0.366585791047049	0.451	0.264	1.37027526122037e-259	Specified NC	PAK1IP1
RPL39L	2.6207259147238e-263	0.498582559475313	0.403	0.23	7.02249716109389e-259	Specified NC	RPL39L
PABPC4	4.38151330351404e-263	0.434788674350341	0.568	0.374	1.17407030480962e-258	Specified NC	PABPC4
PFDN1	8.14069886383512e-263	0.382871812091948	0.545	0.344	2.18138166755326e-258	Specified NC	PFDN1
ATG12	3.65984683475778e-261	0.404706936897936	0.484	0.294	9.80692557841696e-257	Specified NC	ATG12
FARSB	2.29758781193949e-260	0.497111237069873	0.32	0.166	6.15661630087306e-256	Specified NC	FARSB
DYNC1I21	5.98403816893269e-260	0.366904807434064	0.705	0.511	1.6034828677472e-255	Specified NC	DYNC1I2
MICOS13	6.92923688606696e-260	0.428362599010058	0.393	0.219	1.8567583159905e-255	Specified NC	MICOS13
COL2A1	3.99542578947408e-259	0.35985732282051	0.506	0.297	1.07061429454747e-254	Specified NC	COL2A1
CLPP	8.71397808009057e-256	0.415242348448599	0.425	0.246	2.33499756634107e-251	Specified NC	CLPP
SARS	1.61942398904135e-255	0.406110920380058	0.524	0.331	4.33940852103521e-251	Specified NC	SARS
NIFK	1.81578151519007e-255	0.312192918700739	0.708	0.496	4.8655681481033e-251	Specified NC	NIFK
NAA10	8.2042617044431e-255	0.375956660912358	0.566	0.364	2.19841396632257e-250	Specified NC	NAA10
NDUFAF8	1.52669464256513e-254	0.345539143439622	0.723	0.51	4.09093096421754e-250	Specified NC	NDUFAF8
TXNDC17	7.83894797003705e-254	0.311353417982644	0.873	0.697	2.10052449805113e-249	Specified NC	TXNDC17
P4HA1	4.42671273848245e-253	0.459842036454201	0.341	0.181	1.18618194540376e-248	Specified NC	P4HA1
PAM16	4.00199694584217e-252	0.369620467440151	0.528	0.332	1.07237510160787e-247	Specified NC	PAM16
TPM3	9.12447713771354e-252	0.356166836689412	0.855	0.709	2.44499489382172e-247	Specified NC	TPM3
ATP5MC1	3.60095290981993e-251	0.324460966775488	0.777	0.577	9.6491134171535e-247	Specified NC	ATP5MC1
RPL22L1	1.58873438877701e-250	0.376893053781409	0.74	0.525	4.25717266816687e-246	Specified NC	RPL22L1
NOP56	1.01014526666905e-249	0.331512705849247	0.652	0.449	2.70678525656638e-245	Specified NC	NOP56
MRPL21	1.14176920223289e-249	0.33198231593469	0.618	0.411	3.05948475430325e-245	Specified NC	MRPL21
ZC3H15	1.53682754079437e-249	0.310859821328015	0.783	0.599	4.1180830783126e-245	Specified NC	ZC3H15
NARS	4.24229777094252e-249	0.400376813585491	0.591	0.401	1.13676611070176e-244	Specified NC	NARS
SLC1A5	4.77567387013734e-249	0.461528549644173	0.425	0.249	1.279689570242e-244	Specified NC	SLC1A5
CDV31	1.14476863292473e-248	0.366728213219383	0.64	0.437	3.06752202878511e-244	Specified NC	CDV3
ILK	2.73415057203466e-247	0.48360280383436	0.354	0.195	7.32642987282409e-243	Specified NC	ILK
MRTO4	8.29783733370381e-247	0.363368664986199	0.504	0.314	2.22348849193927e-242	Specified NC	MRTO4
IKBIP	2.2349945076323e-246	0.453396821617595	0.331	0.175	5.98889128265152e-242	Specified NC	IKBIP
TIMP1	2.80947367470437e-246	0.401441331223392	0.466	0.282	7.52826565873784e-242	Specified NC	TIMP1
C1orf131	5.63354098921633e-246	0.388312745971391	0.381	0.213	1.50956364347041e-241	Specified NC	C1orf131
IMPA1	7.93300257556716e-246	0.479030129796315	0.321	0.17	2.12572737014898e-241	Specified NC	IMPA1
TRIR	1.64491695240385e-245	0.316932164726182	0.82	0.636	4.40771946566135e-241	Specified NC	TRIR
TSPAN4	2.58687748082868e-245	0.533319050299232	0.287	0.146	6.93179689762854e-241	Specified NC	TSPAN4
AURKAIP1	9.99026622993669e-245	0.320598593834553	0.779	0.574	2.67699173897384e-240	Specified NC	AURKAIP1
NOL7	1.86984579325522e-244	0.281718015028574	0.707	0.499	5.01043878760669e-240	Specified NC	NOL7
ZNF593	2.28653490569514e-244	0.400319180839529	0.421	0.246	6.1269989333007e-240	Specified NC	ZNF593
AP2S1	2.80500741162299e-244	0.322188996517184	0.858	0.668	7.51629786018496e-240	Specified NC	AP2S1
ATP5ME	6.21055854258514e-243	0.308776047861665	0.891	0.733	1.66418126707112e-238	Specified NC	ATP5ME
FRG1	6.83423535719026e-242	0.321312717067581	0.537	0.339	1.8313017063127e-237	Specified NC	FRG1
BCCIP	7.61707789346472e-242	0.38171414422552	0.568	0.378	2.04107219233281e-237	Specified NC	BCCIP
RBMX	8.40011233403242e-242	0.369917951602787	0.853	0.713	2.25089410102733e-237	Specified NC	RBMX
NUP851	2.16860513322734e-241	0.492806873725673	0.303	0.158	5.81099431499598e-237	Specified NC	NUP85
MRPS15	3.09177092729146e-241	0.327736956735181	0.573	0.371	8.28470937677019e-237	Specified NC	MRPS15
ITGB1BP1	1.06208040320682e-240	0.415479076172428	0.382	0.216	2.845950648433e-236	Specified NC	ITGB1BP1
RHOB	7.25655714224548e-240	0.513822743394945	0.287	0.145	1.9444670518361e-235	Specified NC	RHOB
CACYBP	1.44110671788383e-239	0.306747905451307	0.755	0.566	3.86158956124151e-235	Specified NC	CACYBP
TOMM5	4.84738860601988e-239	0.297145571939429	0.853	0.673	1.29890625086909e-234	Specified NC	TOMM5
ZNRD2	1.55080716236002e-238	0.427409460441741	0.343	0.188	4.15554287225991e-234	Specified NC	ZNRD2
IMP3	1.57384670797247e-238	0.342508593510248	0.524	0.33	4.21727963868304e-234	Specified NC	IMP3
POLE31	2.06535366700442e-238	0.32777063343125	0.457	0.276	5.53432168610503e-234	Specified NC	POLE3
WDR43	8.20616735637943e-238	0.369868806811333	0.516	0.328	2.19892460481543e-233	Specified NC	WDR43
TIMM10	1.41794565163697e-237	0.327962893269512	0.622	0.414	3.79952716812643e-233	Specified NC	TIMM10
PDLIM7	2.09768030892969e-237	0.391130613687354	0.53	0.339	5.62094415580801e-233	Specified NC	PDLIM7
GNL3L	4.34575246691825e-236	0.51254083256988	0.301	0.158	1.16448783103542e-231	Specified NC	GNL3L
TAF11	6.19669780295079e-236	0.342641053756874	0.453	0.272	1.66046714327869e-231	Specified NC	TAF11
LDHA1	6.66458233941487e-236	0.608258687599764	0.369	0.215	1.78584148366961e-231	Specified NC	LDHA
TYMS	9.41785714220231e-235	0.286533232531334	0.73	0.512	2.52360899982453e-230	Specified NC	TYMS
UQCR11	1.7448038284229e-234	0.306105067715242	0.829	0.64	4.67537633864199e-230	Specified NC	UQCR11
NDUFA12	1.13745098474557e-233	0.289630270374745	0.778	0.582	3.04791365872422e-229	Specified NC	NDUFA12
NDUFS5	5.23244486742229e-233	0.252492360984871	0.964	0.861	1.40208592667448e-228	Specified NC	NDUFS5
POLR2F	6.70598169693993e-233	0.316361553900365	0.698	0.495	1.79693485551202e-228	Specified NC	POLR2F
MAGOHB	1.9701553548005e-232	0.313316136787072	0.532	0.343	5.27922828872342e-228	Specified NC	MAGOHB
SBDS1	6.39407953584773e-232	0.377914325632402	0.344	0.189	1.71335755242576e-227	Specified NC	SBDS
EBNA1BP2	9.34631636003989e-232	0.335950623408878	0.48	0.297	2.50443893183629e-227	Specified NC	EBNA1BP2
LAMTOR2	3.90677297373241e-230	0.338582710570334	0.576	0.38	1.04685888604134e-225	Specified NC	LAMTOR2
NXT1	6.79200709649258e-230	0.422351163367619	0.351	0.195	1.81998622157615e-225	Specified NC	NXT1
ARL6IP51	8.62335114154697e-230	0.449081592363214	0.404	0.237	2.31071317188893e-225	Specified NC	ARL6IP5
CCN2	8.63102060884517e-228	0.579568078565651	0.271	0.137	2.31276828234615e-223	Specified NC	CCN2
DCTPP1	9.76529044586014e-228	0.349015994322229	0.534	0.342	2.61670722787268e-223	Specified NC	DCTPP1
PWP1	9.90339901191477e-228	0.396021693070232	0.4	0.235	2.65371479923268e-223	Specified NC	PWP1
SSBP1	1.6612643048089e-227	0.264839390722041	0.892	0.748	4.45152383116592e-223	Specified NC	SSBP1
CTNNBL1	7.21986961094206e-227	0.355708927417034	0.441	0.267	1.93463626094804e-222	Specified NC	CTNNBL1
KRT10	1.57325462008792e-226	0.276209958941672	0.692	0.488	4.2156930799876e-222	Specified NC	KRT10
MND11	1.12517729716271e-225	0.332437508784071	0.406	0.238	3.0150250854772e-221	Specified NC	MND1
ATP5MD	1.18460464739254e-225	0.290210767023555	0.845	0.654	3.17426661315304e-221	Specified NC	ATP5MD
LRRFIP2	1.67727903972021e-225	0.476462316254881	0.283	0.146	4.49443691483427e-221	Specified NC	LRRFIP2
DAP	1.4041144593236e-224	0.37676559095545	0.279	0.142	3.76246510520352e-220	Specified NC	DAP
RRP7A	3.71494770421192e-224	0.500028371421396	0.294	0.156	9.95457386820627e-220	Specified NC	RRP7A
EIF4E2	4.17231275156941e-224	0.316821372083055	0.554	0.365	1.11801292491054e-219	Specified NC	EIF4E2
MRPL41	2.75120390582762e-222	0.312981915370435	0.716	0.512	7.37212598605569e-218	Specified NC	MRPL41
SNRNP27	1.34171850597625e-221	0.333751181613327	0.417	0.247	3.59526890861397e-217	Specified NC	SNRNP27
RUVBL1	5.17523476937139e-221	0.292500721295463	0.642	0.446	1.38675590880076e-216	Specified NC	RUVBL1
MYCBP	2.22203660515646e-220	0.374702314391107	0.363	0.207	5.95416928717726e-216	Specified NC	MYCBP
CDC37	7.82415764893373e-220	0.324497315038474	0.592	0.403	2.09656128360828e-215	Specified NC	CDC37
OST4	7.76683968968415e-219	0.285952042302967	0.845	0.662	2.08120236324776e-214	Specified NC	OST4
TIMM44	2.03848528863367e-218	0.4144217339676	0.364	0.21	5.46232517942278e-214	Specified NC	TIMM44
RPAP3	4.78874617427072e-218	0.346815580365873	0.42	0.252	1.28319242485758e-213	Specified NC	RPAP3
PLS31	2.14386153672711e-217	0.378947653276422	0.353	0.201	5.74469137381397e-213	Specified NC	PLS3
APEX1	2.64116459909706e-217	0.308715149195973	0.821	0.665	7.07726465974049e-213	Specified NC	APEX1
MT-ND4L	3.59578273757413e-217	0.432708431623438	0.645	0.481	9.63525942360363e-213	Specified NC	MT-ND4L
MEA1	4.69522792645182e-217	0.335464367944198	0.576	0.385	1.25813327517203e-212	Specified NC	MEA1
DDX24	9.92600163001299e-217	0.26970999501391	0.715	0.528	2.65977139677828e-212	Specified NC	DDX24
INO80E	1.95017599208116e-215	0.503138116346032	0.267	0.138	5.22569158838069e-211	Specified NC	INO80E
MEIS21	6.27810555434514e-214	0.305199183594093	0.311	0.166	1.68228116434232e-209	Specified NC	MEIS2
UTP181	1.35886765708235e-213	0.318178015615412	0.435	0.266	3.64122177391786e-209	Specified NC	UTP18
CKAP2	6.55152398594621e-213	0.303536087513819	0.583	0.393	1.75554636727415e-208	Specified NC	CKAP2
LSM10	3.96944020389307e-212	0.344091019854575	0.428	0.26	1.06365119703519e-207	Specified NC	LSM10
NTMT1	9.05581862267812e-212	0.335896320773102	0.43	0.262	2.42659715813283e-207	Specified NC	NTMT1
PDAP1	9.81141536732942e-212	0.305064554629016	0.761	0.583	2.62906686182959e-207	Specified NC	PDAP1
BIRC5	2.49344257721673e-211	0.292722408498206	0.611	0.414	6.68142872990994e-207	Specified NC	BIRC5
DDX1	7.90677646626084e-211	0.285351337544407	0.642	0.455	2.11869982189925e-206	Specified NC	DDX1
ZC3H8	9.65702750627498e-211	0.315453318561302	0.336	0.187	2.58769709058144e-206	Specified NC	ZC3H8
TOMM40	4.68058732655875e-210	0.292647620528553	0.543	0.352	1.25421018002468e-205	Specified NC	TOMM40
CSNK2B	1.23289611097665e-209	0.269977814422818	0.684	0.487	3.30366841897303e-205	Specified NC	CSNK2B
NDUFB8	4.04939223037314e-209	0.270125203184829	0.816	0.625	1.08507514205079e-204	Specified NC	NDUFB8
CDC20	4.8668902055861e-209	0.304608485799902	0.542	0.355	1.30413189948885e-204	Specified NC	CDC20
NUDC	1.7020708330165e-208	0.280606260830861	0.795	0.615	4.560869004151e-204	Specified NC	NUDC
ITGB3BP	1.42969838509263e-207	0.261488880471003	0.477	0.297	3.83101979269422e-203	Specified NC	ITGB3BP
TACC3	1.5413907299659e-207	0.393896679786685	0.429	0.266	4.13031060001661e-203	Specified NC	TACC3
FBL1	1.24266387953126e-206	0.263167403411832	0.751	0.559	3.32984213159198e-202	Specified NC	FBL
LLPH	1.64657240006988e-206	0.293263666177423	0.417	0.252	4.41215540322726e-202	Specified NC	LLPH
PLEKHO1	1.09048201033414e-205	0.303877144825712	0.493	0.313	2.92205559489135e-201	Specified NC	PLEKHO1
SAP30BP	1.27813951420226e-205	0.345976251616848	0.358	0.207	3.42490264225637e-201	Specified NC	SAP30BP
CCDC1671	3.11551162587098e-205	0.25402650461157	0.57	0.373	8.34832495268388e-201	Specified NC	CCDC167
ELOC	4.0303859253353e-205	0.262977878173061	0.691	0.495	1.07998221255285e-200	Specified NC	ELOC
AC009107.2	4.11056392300835e-205	0.316471664037319	0.368	0.212	1.10146670880932e-200	Specified NC	AC009107.2
TIMM50	1.55974815837578e-204	0.383072553576065	0.327	0.185	4.17950116518375e-200	Specified NC	TIMM50
NELFE	3.58433381352802e-204	0.341155850560267	0.48	0.306	9.60458088672967e-200	Specified NC	NELFE
EIF2B3	3.94959684810188e-204	0.374947293510839	0.263	0.137	1.05833397141738e-199	Specified NC	EIF2B3
DNMT1	3.9523262347944e-204	0.301836487766283	0.656	0.475	1.05906533787551e-199	Specified NC	DNMT1
DUSP6	4.33068493497876e-204	0.265342165601098	0.365	0.207	1.16045033517691e-199	Specified NC	DUSP6
GARS1	4.65688816882419e-204	0.322631014493356	0.439	0.274	1.24785975371813e-199	Specified NC	GARS
NFE2L21	4.67085809288001e-204	0.37555866038262	0.29	0.156	1.25160313456813e-199	Specified NC	NFE2L2
RPL26L1	2.03159922331744e-203	0.273774894980872	0.502	0.321	5.44387327880141e-199	Specified NC	RPL26L1
MRPL20	4.47952226471635e-203	0.263401072841559	0.812	0.634	1.20033278605339e-198	Specified NC	MRPL20
PDCD11	7.64112605438507e-203	0.413166214705307	0.36	0.213	2.04751613753302e-198	Specified NC	PDCD11
LYAR	2.28350996032629e-202	0.29290397378818	0.406	0.246	6.11889328969032e-198	Specified NC	LYAR
THOC7	2.74298601789802e-202	0.25259058166527	0.626	0.43	7.35010533355954e-198	Specified NC	THOC7
CMTM31	3.43745688691254e-202	0.322764601469993	0.382	0.224	9.21100947417084e-198	Specified NC	CMTM3
UQCC2	4.41271903395737e-202	0.262104404671342	0.766	0.564	1.18243219233922e-197	Specified NC	UQCC2
TSEN34	3.18063707446333e-201	0.303668647226173	0.357	0.206	8.52283510473195e-197	Specified NC	TSEN34
PLIN21	3.25181148671528e-201	0.464972124438805	0.254	0.132	8.71355405980226e-197	Specified NC	PLIN2
DBF41	3.58053898200475e-201	0.264541900736019	0.535	0.355	9.59441225617992e-197	Specified NC	DBF4
HOMER3	3.75183248224549e-201	0.29555079645969	0.454	0.279	1.0053410319425e-196	Specified NC	HOMER3
CFDP1	1.68291059516171e-200	0.27485805920051	0.824	0.668	4.50952723079531e-196	Specified NC	CFDP1
POP7	1.71447933700185e-200	0.309536555918054	0.533	0.352	4.59411883143015e-196	Specified NC	POP7
GRPEL1	3.49106170882529e-200	0.343512058573767	0.339	0.194	9.35464895496825e-196	Specified NC	GRPEL1
TMEM258	3.66388967131219e-200	0.250603539381766	0.933	0.801	9.81775876324816e-196	Specified NC	TMEM258
C17orf49	3.79719311982766e-200	0.255650759924374	0.602	0.407	1.01749586838902e-195	Specified NC	C17orf49
PTRH2	6.23252907885558e-200	0.388327518155243	0.291	0.158	1.67006849197014e-195	Specified NC	PTRH2
NUTF2	1.91019287660535e-199	0.285230166140534	0.689	0.496	5.11855283215169e-195	Specified NC	NUTF2
PINX1	1.38310132502296e-198	0.441594672343773	0.252	0.132	3.70615831053151e-194	Specified NC	PINX1
CCNB1	2.73718798161275e-198	0.275707800600107	0.679	0.48	7.33456891552953e-194	Specified NC	CCNB1
STIP1	1.44812776641979e-197	0.269940823788592	0.663	0.473	3.88040316289846e-193	Specified NC	STIP1
CTBP2	3.75946005932381e-196	0.279080750653052	0.493	0.317	1.00738491749641e-191	Specified NC	CTBP2
WDR12	1.08400886149457e-195	0.349051806550264	0.311	0.176	2.90471014526085e-191	Specified NC	WDR12
TUBB4B	1.94313425566575e-195	0.279973725514622	0.799	0.614	5.20682255148195e-191	Specified NC	TUBB4B
NDUFA11	3.25490110036607e-195	0.265906677243668	0.899	0.735	8.72183298854093e-191	Specified NC	NDUFA11
REXO4	2.73187240068872e-194	0.387351224405718	0.286	0.156	7.32032528488549e-190	Specified NC	REXO4
DNAJA1	9.51655057705406e-193	0.26358161859458	0.888	0.774	2.55005489262741e-188	Specified NC	DNAJA1
CD631	1.18821281784461e-192	0.282070277796385	0.897	0.788	3.18393506669642e-188	Specified NC	CD63
UQCC3	2.51992001061626e-192	0.304858471937624	0.492	0.32	6.75237766044732e-188	Specified NC	UQCC3
CNN21	2.36299149514488e-190	0.301374153085895	0.512	0.336	6.33187201039023e-186	Specified NC	CNN2
FAM32A	6.79067034031989e-190	0.286273774375159	0.525	0.348	1.81962802439212e-185	Specified NC	FAM32A
SRP68	6.9173860128487e-189	0.383199072764891	0.276	0.151	1.85358275600294e-184	Specified NC	SRP68
DDA1	1.11739312365753e-188	0.349820509547081	0.369	0.221	2.99416661415271e-184	Specified NC	DDA1
TDG	2.73134036090055e-188	0.251137626598561	0.449	0.284	7.31889963106911e-184	Specified NC	TDG
NOP16	2.81592017390888e-188	0.354915366886093	0.274	0.15	7.54553969800623e-184	Specified NC	NOP16
MRPL55	3.29907108929459e-188	0.307714431822705	0.448	0.283	8.84019089087378e-184	Specified NC	MRPL55
DTYMK	5.11215207827714e-188	0.259758660966576	0.65	0.458	1.36985227089514e-183	Specified NC	DTYMK
WDR701	5.9000608290038e-188	0.293060658767364	0.333	0.191	1.58098029973986e-183	Specified NC	WDR70
MRPS34	8.10590690951774e-188	0.277576609263948	0.696	0.506	2.17205881547437e-183	Specified NC	MRPS34
MCM7	1.01381096072119e-187	0.258479777300898	0.641	0.456	2.71660785034851e-183	Specified NC	MCM7
ATG3	1.43741282560358e-187	0.339541295424656	0.31	0.176	3.85169140748734e-183	Specified NC	ATG3
EIF2B4	1.81402902392784e-186	0.390015500898584	0.31	0.177	4.86087217251704e-182	Specified NC	EIF2B4
ETFA	2.42593208456189e-186	0.250907374784773	0.412	0.253	6.50052761379204e-182	Specified NC	ETFA
GJA11	6.15989757139166e-186	0.355350669179085	0.597	0.433	1.65060615323011e-181	Specified NC	GJA1
PPIB1	6.25906341752828e-186	0.289522931229315	0.816	0.669	1.67717863336088e-181	Specified NC	PPIB
NDUFB10	9.50431316604657e-185	0.264777925566848	0.8	0.612	2.54677575597384e-180	Specified NC	NDUFB10
HAX1	9.51490222282715e-185	0.291265249978028	0.416	0.259	2.54961319962876e-180	Specified NC	HAX1
UBE2C	2.09813628488989e-184	0.251484898966623	0.751	0.551	5.62216598899095e-180	Specified NC	UBE2C
TXNL4A	7.69450706438102e-184	0.258738124802493	0.693	0.503	2.06182011297154e-179	Specified NC	TXNL4A
PRR11	3.46133622769478e-183	0.380863794251609	0.276	0.151	9.27499655573093e-179	Specified NC	PRR11
PPIH	2.9047881812356e-182	0.280503102747923	0.486	0.316	7.78367041043892e-178	Specified NC	PPIH
NOL12	5.9481853345337e-182	0.356891390971315	0.303	0.173	1.59387574224165e-177	Specified NC	NOL12
BTG3	6.85579567362437e-182	0.324632555620251	0.38	0.229	1.83707900870439e-177	Specified NC	BTG3
LAP3	2.10183004355505e-181	0.268124798454321	0.386	0.236	5.63206378471012e-177	Specified NC	LAP3
MSN	2.86237738992516e-181	0.322472930541645	0.37	0.224	7.67002645404345e-177	Specified NC	MSN
EPN2	4.71394563750403e-181	0.373497594358298	0.255	0.137	1.26314887302558e-176	Specified NC	EPN2
SAAL1	6.62003250679548e-181	0.364896154465328	0.28	0.155	1.77390391052092e-176	Specified NC	SAAL1
PTPN1	8.65403121981219e-181	0.336850098938933	0.316	0.182	2.31893420566087e-176	Specified NC	PTPN1
ANXA21	2.36596079147254e-180	0.425482403870128	0.303	0.173	6.33982853682982e-176	Specified NC	ANXA2
DEF8	5.57701458518488e-180	0.339271488592293	0.327	0.191	1.49441682824614e-175	Specified NC	DEF8
MCM10	7.74463749014577e-180	0.319819888762088	0.334	0.195	2.07525306185946e-175	Specified NC	MCM10
ADRM1	1.88957226709073e-178	0.250583753766912	0.54	0.362	5.06329784689631e-174	Specified NC	ADRM1
YBX31	1.01399972650563e-177	0.260082920667471	0.709	0.512	2.71711366714448e-173	Specified NC	YBX3
MRPS12	1.4894839151986e-177	0.258214554437461	0.474	0.306	3.99122109916616e-173	Specified NC	MRPS12
MPST	3.02255071037516e-177	0.298374239603197	0.446	0.285	8.09922688352128e-173	Specified NC	MPST
MRPS21	6.3651233713454e-177	0.251398128831573	0.823	0.634	1.70559845858571e-172	Specified NC	MRPS21
PNO1	5.07682087042129e-176	0.285922595866111	0.352	0.211	1.36038492043809e-171	Specified NC	PNO1
SERPINH1	5.32052931116704e-175	0.303799907082249	0.605	0.433	1.42568903422032e-170	Specified NC	SERPINH1
NCBP2	5.76659916381247e-175	0.271681561270684	0.54	0.372	1.54521791193519e-170	Specified NC	NCBP2
PITPNB	1.44780852005851e-174	0.286866264027569	0.387	0.242	3.87954771034878e-170	Specified NC	PITPNB
RAB5C	5.22524059915338e-174	0.257333576889978	0.459	0.296	1.40015547094914e-169	Specified NC	RAB5C
HRAS1	9.97699620092298e-174	0.288061547843629	0.421	0.267	2.67343590199932e-169	Specified NC	HRAS
MLF2	1.1589113892197e-173	0.265256034507866	0.611	0.425	3.10541895855312e-169	Specified NC	MLF2
HIST1H1D1	1.59694331646632e-172	0.460767984440273	0.393	0.251	4.27916931080316e-168	Specified NC	HIST1H1D
MAK16	2.62958075447088e-172	0.419071685221086	0.257	0.141	7.04622458968016e-168	Specified NC	MAK16
MTX11	4.76891691538678e-172	0.362336868942957	0.304	0.176	1.27787897664704e-167	Specified NC	MTX1
GAR11	8.36998871319897e-172	0.258502965335252	0.365	0.223	2.2428221755888e-167	Specified NC	GAR1
ZNHIT6	8.90524423462947e-172	0.2906928040632	0.305	0.176	2.38624924511131e-167	Specified NC	ZNHIT6
SPC25	5.55816809160684e-171	0.258295285245241	0.424	0.269	1.48936672182697e-166	Specified NC	SPC25
SLBP1	8.194490422875e-171	0.306067897877734	0.382	0.237	2.19579565371359e-166	Specified NC	SLBP
WDR18	8.77471123142952e-171	0.329155841917483	0.373	0.23	2.35127162157385e-166	Specified NC	WDR18
TRAF41	1.65162030334977e-170	0.351516997496561	0.321	0.19	4.42568176485603e-166	Specified NC	TRAF4
NTHL1	7.76023232679839e-170	0.271161713687535	0.391	0.244	2.0794318542889e-165	Specified NC	NTHL1
UPF2	1.93840054454905e-169	0.26865775429102	0.336	0.201	5.19413809917363e-165	Specified NC	UPF2
SNHG81	6.15219301704081e-168	0.269687938619604	0.42	0.267	1.64854164084626e-163	Specified NC	SNHG8
UCHL5	1.14872991474835e-165	0.314241365867204	0.284	0.162	3.07813667955968e-161	Specified NC	UCHL5
U2AF2	2.16900239405704e-165	0.279906557169996	0.358	0.219	5.81205881511524e-161	Specified NC	U2AF2
HJURP	6.85573698001977e-165	0.406687561330056	0.279	0.16	1.8370632811661e-160	Specified NC	HJURP
ATIC	1.08387367214262e-164	0.259539760377799	0.364	0.223	2.90434789187338e-160	Specified NC	ATIC
DDX10	5.45473517394185e-163	0.380089793059769	0.258	0.145	1.46165083720946e-158	Specified NC	DDX10
NDUFS7	9.11151507734984e-163	0.251315720858703	0.529	0.36	2.44152158012666e-158	Specified NC	NDUFS7
EXOSC5	4.55711926257867e-162	0.390594311607455	0.277	0.159	1.22112567760058e-157	Specified NC	EXOSC5
THOC1	1.96026259018007e-161	0.26648214782065	0.377	0.235	5.2527196366465e-157	Specified NC	THOC1
RRS1	6.47633851645164e-161	0.277598712566048	0.333	0.202	1.73539966886838e-156	Specified NC	RRS1
PRPF19	2.47182370216544e-160	0.262192786691654	0.344	0.209	6.6234987923225e-156	Specified NC	PRPF19
DPYSL2	1.18203897970703e-159	0.273050721483293	0.735	0.586	3.16739165002295e-155	Specified NC	DPYSL2
HADH	7.39284870358533e-159	0.361473736625738	0.282	0.163	1.98098773861273e-154	Specified NC	HADH
TRMT6	2.99922523924879e-158	0.267537330602831	0.292	0.17	8.03672395109105e-154	Specified NC	TRMT6
RNF145	6.57701900699258e-158	0.344572781855748	0.311	0.184	1.76237801311373e-153	Specified NC	RNF145
EMC8	7.07484500262595e-158	0.307566604422632	0.332	0.202	1.89577546690365e-153	Specified NC	EMC8
MTFP1	4.11189886910823e-157	0.36745633527946	0.29	0.169	1.10182442096624e-152	Specified NC	MTFP1
TCOF1	1.44396862441828e-156	0.263316722605954	0.382	0.242	3.86925832599123e-152	Specified NC	TCOF1
FRA10AC11	5.13259997960258e-156	0.263876499881	0.302	0.177	1.37533149053431e-151	Specified NC	FRA10AC1
NUBP1	1.22285483275837e-155	0.300861169415771	0.292	0.17	3.27676180985933e-151	Specified NC	NUBP1
SAC3D1	2.52588559306609e-155	0.25013635863104	0.336	0.204	6.76836303517988e-151	Specified NC	SAC3D1
RUVBL2	3.093929602883e-155	0.281045411473993	0.336	0.205	8.29049376388527e-151	Specified NC	RUVBL2
CTDSPL1	3.09609384854562e-155	0.404325214752695	0.269	0.154	8.29629307656284e-151	Specified NC	CTDSPL
RAB4A	6.44299534671685e-155	0.250307512816023	0.39	0.246	1.72646503310625e-150	Specified NC	RAB4A
SNHG15	3.76208612706323e-154	0.344215303000462	0.27	0.155	1.00808859860786e-149	Specified NC	SNHG15
CENPS	2.53715045392977e-153	0.313260372038508	0.298	0.177	6.79854835635022e-149	Specified NC	CENPS
SSBP4	1.78568253884057e-151	0.256470259726811	0.338	0.205	4.78491493107719e-147	Specified NC	SSBP4
C2orf49	1.95026753882356e-151	0.283968997333465	0.261	0.147	5.22593689703161e-147	Specified NC	C2orf49
ASXL1	1.25618577681866e-149	0.270527349095734	0.264	0.15	3.36607540756328e-145	Specified NC	ASXL1
WDR45B1	1.22580863246522e-147	0.252273829861461	0.395	0.255	3.2846768115538e-143	Specified NC	WDR45B
RFXANK	2.1937329366531e-147	0.253398478593448	0.314	0.189	5.87832677705565e-143	Specified NC	RFXANK
INO80C	8.1312878412966e-142	0.302224374304699	0.273	0.161	2.17885988995384e-137	Specified NC	INO80C
PSMC3IP	3.06326802858656e-140	0.265965782148846	0.269	0.157	8.20833300940055e-136	Specified NC	PSMC3IP
CDCA7	1.7150164400305e-138	0.2514530968674	0.259	0.15	4.59555805270574e-134	Specified NC	CDCA7
CD3EAP	1.30339755120381e-133	0.270191913582911	0.251	0.147	3.49258407820572e-129	Specified NC	CD3EAP
METAP1	4.03430210738717e-133	0.260927168528881	0.259	0.153	1.08103159269547e-128	Specified NC	METAP1
C12orf43	6.91767134084719e-133	0.292500056637365	0.261	0.154	1.85365921249341e-128	Specified NC	C12orf43
FAM200B	7.34840881704133e-132	0.251410306689763	0.332	0.21	1.9690796266144e-127	Specified NC	FAM200B
ZC3H13	6.09951099577537e-131	0.263107294872466	0.562	0.412	1.63442496642797e-126	Specified NC	ZC3H13
CD320	4.68625853051258e-130	0.261118523571696	0.348	0.222	1.25572983583615e-125	Specified NC	CD320
RTL8A1	1.367816701513e-129	0.265174450220911	0.277	0.167	3.66520163337423e-125	Specified NC	RTL8A
PLK1	1.62456887046774e-129	0.28753036954503	0.302	0.188	4.35319474530536e-125	Specified NC	PLK1
TUBG1	3.65488847120203e-129	0.265717494700517	0.285	0.174	9.79363914743297e-125	Specified NC	TUBG1
TP53I3	5.6976755489492e-128	0.375507928563444	0.271	0.165	1.52674914009643e-123	Specified NC	TP53I3
GRWD1	9.89449168660585e-127	0.318385820577343	0.253	0.151	2.6513279923429e-122	Specified NC	GRWD1
CDK2AP2	1.56946103949485e-121	0.271971935819488	0.307	0.194	4.20552780143039e-117	Specified NC	CDK2AP2
HYOU1	2.91788223081506e-121	0.258634550401059	0.253	0.152	7.81875722569202e-117	Specified NC	HYOU1
HSP90B11	8.02702508597548e-102	0.295276014280637	0.811	0.725	2.15092164203799e-97	Specified NC	HSP90B1
ZIC2	0	1.04953256675113	0.645	0.27	0	Neural Plate Border	ZIC2
PRTG1	0	1.01790841349006	0.869	0.513	0	Neural Plate Border	PRTG
CPE2	0	1.08543617154317	0.63	0.293	0	Neural Plate Border	CPE
SOX21	0	0.611029793432607	0.744	0.418	0	Neural Plate Border	SOX2
FGFBP31	0	1.14998216228967	0.547	0.222	0	Neural Plate Border	FGFBP3
MAP1B1	0	0.637777572897103	0.839	0.523	0	Neural Plate Border	MAP1B
WLS1	0	0.778952404877852	0.643	0.329	0	Neural Plate Border	WLS
PTN1	0	1.20193948695478	0.964	0.653	0	Neural Plate Border	PTN
KDELR11	0	0.561566691787207	0.874	0.573	0	Neural Plate Border	KDELR1
VCAN	0	0.635929658154558	0.691	0.39	0	Neural Plate Border	VCAN
CDH21	0	0.337780702011453	0.736	0.436	0	Neural Plate Border	CDH2
IGFBP51	0	0.977296826990345	0.576	0.277	0	Neural Plate Border	IGFBP5
ZFP36L11	0	0.555855356598598	0.707	0.415	0	Neural Plate Border	ZFP36L1
FZD31	0	0.729447640218064	0.6	0.309	0	Neural Plate Border	FZD3
CXADR1	0	0.628916432193985	0.587	0.301	0	Neural Plate Border	CXADR
NR6A1	0	0.667696518371138	0.651	0.368	0	Neural Plate Border	NR6A1
HACD31	0	0.47582741422442	0.764	0.483	0	Neural Plate Border	HACD3
ID21	0	0.736893793462582	0.532	0.253	0	Neural Plate Border	ID2
APLP21	0	0.512781541036665	0.685	0.41	0	Neural Plate Border	APLP2
WNT4	0	1.63666353572052	0.359	0.088	0	Neural Plate Border	WNT4
CALU	0	0.540348125549498	0.683	0.414	0	Neural Plate Border	CALU
ID41	0	0.626953950912639	0.549	0.282	0	Neural Plate Border	ID4
PFN2	0	0.543889056571711	0.645	0.378	0	Neural Plate Border	PFN2
ATP2B11	0	0.591437220516184	0.607	0.34	0	Neural Plate Border	ATP2B1
ARL4C1	0	0.759293772973057	0.512	0.247	0	Neural Plate Border	ARL4C
CALR1	0	0.466584528261227	0.872	0.611	0	Neural Plate Border	CALR
COL2A11	0	0.784913231363896	0.55	0.294	0	Neural Plate Border	COL2A1
MLEC1	0	0.511186107474104	0.677	0.421	0	Neural Plate Border	MLEC
IRX21	0	0.746239125553033	0.454	0.198	0	Neural Plate Border	IRX2
SOX111	0	0.396179084405879	0.629	0.374	0	Neural Plate Border	SOX11
TPBG	0	0.829900445743438	0.5	0.245	0	Neural Plate Border	TPBG
RTN32	0	0.421686867486602	0.616	0.363	0	Neural Plate Border	RTN3
COTL11	0	0.393099737166045	0.761	0.508	0	Neural Plate Border	COTL1
GLI32	0	0.527192053690516	0.569	0.316	0	Neural Plate Border	GLI3
IGF2BP1	0	0.423666567091869	0.743	0.491	0	Neural Plate Border	IGF2BP1
RCN11	0	0.452681377589466	0.645	0.394	0	Neural Plate Border	RCN1
FST	0	1.15448952878495	0.47	0.226	0	Neural Plate Border	FST
LIX1	0	0.6282581655693	0.472	0.23	0	Neural Plate Border	LIX1
IGFBPL11	0	1.23138230867316	0.362	0.123	0	Neural Plate Border	IGFBPL1
APP1	0	0.492737724214188	0.579	0.342	0	Neural Plate Border	APP
FGFR1	0	0.48192673694615	0.534	0.3	0	Neural Plate Border	FGFR1
AKAP121	0	0.771829747178085	0.459	0.225	0	Neural Plate Border	AKAP12
TSPAN31	0	0.460894503804567	0.523	0.299	0	Neural Plate Border	TSPAN3
ATP1A2	0	1.24886433428689	0.347	0.126	0	Neural Plate Border	ATP1A2
EFNB21	0	0.809281901799586	0.386	0.166	0	Neural Plate Border	EFNB2
CITED21	0	0.720044284277468	0.451	0.233	0	Neural Plate Border	CITED2
MAP21	0	0.622975268102284	0.391	0.174	0	Neural Plate Border	MAP2
SYNE21	0	0.581850372214172	0.486	0.274	0	Neural Plate Border	SYNE2
CDH6	0	0.940123035832419	0.403	0.192	0	Neural Plate Border	CDH6
PLTP	0	0.916536915707745	0.374	0.167	0	Neural Plate Border	PLTP
ZEB2	0	0.653044567557159	0.386	0.18	0	Neural Plate Border	ZEB2
BOC	0	0.844115707897118	0.347	0.142	0	Neural Plate Border	BOC
NRP22	0	0.985903532041498	0.387	0.183	0	Neural Plate Border	NRP2
CKAP42	0	0.610502170566341	0.441	0.237	0	Neural Plate Border	CKAP4
PLAGL1	0	1.09526807064782	0.302	0.098	0	Neural Plate Border	PLAGL1
RFX41	0	0.714065078937832	0.308	0.112	0	Neural Plate Border	RFX4
MUSTN1	0	1.20236166948452	0.289	0.093	0	Neural Plate Border	MUSTN1
GPM6B1	0	0.437950046345765	0.394	0.201	0	Neural Plate Border	GPM6B
FAT1	0	0.643655079670633	0.391	0.199	0	Neural Plate Border	FAT1
PKDCC1	0	0.929353666414881	0.39	0.199	0	Neural Plate Border	PKDCC
CDH11	0	1.26061591861918	0.289	0.1	0	Neural Plate Border	CDH11
MSX1	0	1.04891426407272	0.299	0.112	0	Neural Plate Border	MSX1
PPP1R1A	0	0.650618221655654	0.359	0.172	0	Neural Plate Border	PPP1R1A
MED13L	0	0.88629379414349	0.321	0.137	0	Neural Plate Border	MED13L
NEFM1	0	0.787846711678076	0.334	0.151	0	Neural Plate Border	NEFM
KHDRBS31	0	0.645255108180083	0.36	0.177	0	Neural Plate Border	KHDRBS3
MEIS22	0	0.78773983357623	0.339	0.164	0	Neural Plate Border	MEIS2
PAX3	0	0.862254065929567	0.285	0.113	0	Neural Plate Border	PAX3
DACH1	0	0.75689569614957	0.281	0.116	0	Neural Plate Border	DACH1
IGFBP21	0	0.747804730546855	0.994	0.833	0	Neural Plate Border	IGFBP2
CNTFR	0	0.802369296951174	0.261	0.101	0	Neural Plate Border	CNTFR
SLC5A3	0	0.79750356176175	0.285	0.129	0	Neural Plate Border	SLC5A3
MDK2	0	0.345312501474027	0.999	0.916	0	Neural Plate Border	MDK
NES1	6.72737262786635e-308	0.437856379397839	0.631	0.392	1.80266676936307e-303	Neural Plate Border	NES
CRABP11	6.09131920084246e-305	0.829738375291026	0.81	0.608	1.63222989305774e-300	Neural Plate Border	CRABP1
EIF3A	1.20681430465927e-303	0.421555353242609	0.747	0.49	3.23377961076499e-299	Neural Plate Border	EIF3A
ALPL	4.75613130460399e-302	0.73516600225821	0.302	0.143	1.27445294438168e-297	Neural Plate Border	ALPL
CENPF	8.98793078868292e-302	0.512106567336221	0.88	0.664	2.40840593413548e-297	Neural Plate Border	CENPF
GALNT1	2.40677934748249e-300	0.42853151670278	0.449	0.248	6.44920593951408e-296	Neural Plate Border	GALNT1
MKI67	2.39941823106307e-299	0.586956581186201	0.503	0.295	6.4294810919566e-295	Neural Plate Border	MKI67
SEC11A	2.75792925804632e-299	0.34650240437434	0.931	0.7	7.39014723986093e-295	Neural Plate Border	SEC11A
DBN1	5.15174530241471e-298	0.427683963578911	0.574	0.347	1.38046167123504e-293	Neural Plate Border	DBN1
RTN4	2.00913483420822e-295	0.346161843467496	0.738	0.476	5.38367770174435e-291	Neural Plate Border	RTN4
PON21	6.72314954206327e-294	0.54567093546161	0.391	0.206	1.80153515129127e-289	Neural Plate Border	PON2
NRIP1	5.98297516806043e-290	0.525176488138775	0.426	0.235	1.60319802603347e-285	Neural Plate Border	NRIP1
STT3B1	4.37447411246552e-289	0.56970608766922	0.368	0.193	1.17218408317626e-284	Neural Plate Border	STT3B
PCM11	4.47002739384318e-285	0.382631340851146	0.651	0.416	1.19778854045422e-280	Neural Plate Border	PCM1
SDC21	2.81004522539837e-282	0.561024714543797	0.36	0.186	7.52979718597748e-278	Neural Plate Border	SDC2
GLUL2	8.09248658052426e-282	0.339868606461266	0.555	0.333	2.16846270411728e-277	Neural Plate Border	GLUL
CCND1	9.65804307649964e-282	0.408567890846861	0.668	0.428	2.58796922277884e-277	Neural Plate Border	CCND1
PLEKHA5	1.68440422201958e-281	0.537635657027037	0.398	0.217	4.51352955332368e-277	Neural Plate Border	PLEKHA5
GNAI2	8.89486915894329e-276	0.353675622916722	0.671	0.429	2.38346913983044e-271	Neural Plate Border	GNAI2
CADM12	4.14172658871987e-275	0.520692648323902	0.418	0.231	1.10981705671338e-270	Neural Plate Border	CADM1
CCDC88A	5.60701591250223e-274	0.474420270801095	0.424	0.238	1.5024559839141e-269	Neural Plate Border	CCDC88A
TSPAN18	1.70990601452036e-273	0.479179350516538	0.322	0.158	4.58186415650875e-269	Neural Plate Border	TSPAN18
TECR	2.61920402733463e-269	0.408059733182927	0.573	0.353	7.01841911164587e-265	Neural Plate Border	TECR
BSG1	1.24361078076218e-268	0.371403543097813	0.824	0.566	3.33237944813033e-264	Neural Plate Border	BSG
CANX	6.64473341315334e-268	0.362493436440579	0.673	0.432	1.78052276538857e-263	Neural Plate Border	CANX
ANKRD111	9.07964394247028e-268	0.412653620190503	0.613	0.385	2.43298139082433e-263	Neural Plate Border	ANKRD11
SNHG3	2.06866538962161e-267	0.472560161406387	0.422	0.237	5.54319577803006e-263	Neural Plate Border	SNHG3
SLC7A8	2.18248469084651e-265	0.666491257444618	0.271	0.128	5.84818597759231e-261	Neural Plate Border	SLC7A8
CENPA	7.62303547120218e-265	0.627512377230014	0.292	0.143	2.04266858486334e-260	Neural Plate Border	CENPA
TCAF1	2.1592967514904e-264	0.583521226135389	0.354	0.187	5.78605157529368e-260	Neural Plate Border	TCAF1
NUCB21	1.19372877049638e-263	0.437752933080388	0.405	0.222	3.19871561342209e-259	Neural Plate Border	NUCB2
LIN28A1	1.18435043934417e-262	0.316376881305444	0.744	0.495	3.17358543726665e-258	Neural Plate Border	LIN28A
ASPM	8.05778312384508e-261	0.558240335546287	0.451	0.266	2.15916356586553e-256	Neural Plate Border	ASPM
FZD71	4.38849755293828e-260	0.617616805012973	0.289	0.142	1.17594180428534e-255	Neural Plate Border	FZD7
FADS11	1.24336908983073e-259	0.433450634622063	0.541	0.334	3.33173181311043e-255	Neural Plate Border	FADS1
TGFBR1	1.62069181652459e-258	0.658925606965276	0.261	0.123	4.34280579155929e-254	Neural Plate Border	TGFBR1
ATP6AP21	2.08456002089636e-257	0.467581283220181	0.361	0.193	5.58578703199388e-253	Neural Plate Border	ATP6AP2
SLC29A1	3.95205536476268e-256	0.791078761003108	0.26	0.124	1.05899275554181e-251	Neural Plate Border	SLC29A1
MT-ND4	6.45738654221547e-256	0.294951509204427	0.995	0.901	1.73032129785206e-251	Neural Plate Border	MT-ND4
PSAP2	7.05681467192466e-255	0.381680948141512	0.493	0.294	1.89094405948893e-250	Neural Plate Border	PSAP
DYNC1H1	1.20970200092897e-254	0.468447313560522	0.449	0.263	3.24151748168927e-250	Neural Plate Border	DYNC1H1
TCF4	2.00921770011139e-254	0.371892191629868	0.508	0.305	5.38389974921848e-250	Neural Plate Border	TCF4
DDOST1	2.18859767241354e-250	0.399836834963606	0.518	0.317	5.86456632299932e-246	Neural Plate Border	DDOST
PDIA31	3.45932397041565e-250	0.346965656088873	0.847	0.595	9.26960451112577e-246	Neural Plate Border	PDIA3
TMBIM62	1.43865561452274e-249	0.314107356315492	0.799	0.54	3.85502158467514e-245	Neural Plate Border	TMBIM6
MIDN1	4.22347724851497e-249	0.356192266653784	0.471	0.278	1.13172296351207e-244	Neural Plate Border	MIDN
ATRX1	6.81822682130205e-248	0.328261002379098	0.569	0.355	1.8270120590361e-243	Neural Plate Border	ATRX
TXNDC12	1.09194538284082e-244	0.420888838697019	0.44	0.256	2.92597684786025e-240	Neural Plate Border	TXNDC12
GABPB1-AS11	1.1073513938693e-244	0.388223818129637	0.48	0.286	2.96725879501218e-240	Neural Plate Border	GABPB1-AS1
RAD21	4.06834052772045e-243	0.293261896328933	0.688	0.459	1.09015252780797e-238	Neural Plate Border	RAD21
MRPS6	4.5903554139676e-243	0.266702353772883	0.799	0.553	1.23003163672676e-238	Neural Plate Border	MRPS6
RHOB1	5.38275688227984e-243	0.643377855493337	0.293	0.148	1.44236353417571e-238	Neural Plate Border	RHOB
BPTF	1.88449976987328e-240	0.337672118749589	0.593	0.376	5.04970558335245e-236	Neural Plate Border	BPTF
LRPAP11	1.60962924994931e-239	0.410047987003068	0.462	0.276	4.31316253816417e-235	Neural Plate Border	LRPAP1
QPRT1	3.49123048284531e-238	0.310698481939449	0.516	0.316	9.35510120183231e-234	Neural Plate Border	QPRT
CXXC5	2.38330531634144e-236	0.415242781791272	0.445	0.265	6.38630492566853e-232	Neural Plate Border	CXXC5
TNPO1	3.96923122062907e-236	0.328839963959617	0.426	0.247	1.06359519787977e-231	Neural Plate Border	TNPO1
AP3S1	4.92913557990833e-236	0.374291712551165	0.451	0.268	1.32081116999224e-231	Neural Plate Border	AP3S1
SERPINH11	4.7910207088178e-234	0.345994802425182	0.656	0.428	1.28380190913482e-229	Neural Plate Border	SERPINH1
SLC3A21	6.72580867479783e-233	0.347444619614218	0.523	0.322	1.80224769249883e-228	Neural Plate Border	SLC3A2
PHF3	6.77027801748799e-232	0.374151236454657	0.44	0.26	1.81416369756608e-227	Neural Plate Border	PHF3
ZFHX41	1.17413183957067e-231	0.556161920218719	0.301	0.154	3.14620367731356e-227	Neural Plate Border	ZFHX4
HMGCR1	3.50685529697136e-230	0.39984472798906	0.466	0.282	9.39696945376446e-226	Neural Plate Border	HMGCR
PNISR1	5.93337995311249e-230	0.26659368642326	0.712	0.477	1.58990849223602e-225	Neural Plate Border	PNISR
NCAPG	3.62648317285752e-229	0.378797327413919	0.39	0.223	9.71752430998902e-225	Neural Plate Border	NCAPG
IER5L1	1.87600963787261e-227	0.411774919724346	0.366	0.201	5.02695542564344e-223	Neural Plate Border	IER5L
TMEM50A	3.22575229143146e-227	0.298000708325918	0.519	0.322	8.64372584011973e-223	Neural Plate Border	TMEM50A
PRKDC	1.64177400153042e-226	0.30096483187617	0.885	0.659	4.39929761450092e-222	Neural Plate Border	PRKDC
SLC38A11	1.75065594817775e-226	0.339381358182005	0.485	0.295	4.69105767873709e-222	Neural Plate Border	SLC38A1
ARID1A	1.01243226733845e-225	0.344542110728024	0.454	0.273	2.71291350356011e-221	Neural Plate Border	ARID1A
RDX	1.06418845041595e-225	0.329958344042234	0.741	0.516	2.85159937173457e-221	Neural Plate Border	RDX
MDM4	2.05928244032452e-225	0.372017373920657	0.385	0.219	5.51805322709359e-221	Neural Plate Border	MDM4
OSTC	4.57818308076655e-225	0.263108335737956	0.871	0.634	1.2267699383222e-220	Neural Plate Border	OSTC
G3BP1	7.87797664486535e-224	0.281110616114228	0.737	0.499	2.11098262175812e-219	Neural Plate Border	G3BP1
MSMO11	8.75486955154455e-224	0.406472877770269	0.455	0.276	2.34595484503188e-219	Neural Plate Border	MSMO1
RCN21	2.58857209575038e-223	0.255182136454483	0.824	0.581	6.93633778777271e-219	Neural Plate Border	RCN2
TM7SF21	3.95945915978058e-223	0.462537886021726	0.312	0.165	1.0609766764548e-218	Neural Plate Border	TM7SF2
COL4A21	7.08799771634639e-222	0.474463004408201	0.327	0.176	1.89929986807218e-217	Neural Plate Border	COL4A2
GOLGB12	8.49716380413095e-222	0.472507144511618	0.39	0.226	2.27690001295493e-217	Neural Plate Border	GOLGB1
MEX3A	1.81825259070423e-221	0.410134565840774	0.382	0.218	4.87218964205105e-217	Neural Plate Border	MEX3A
PDIA6	1.25649001482929e-220	0.312955629949002	0.911	0.682	3.36689064373657e-216	Neural Plate Border	PDIA6
CCDC471	1.56601852250678e-220	0.348909628882054	0.471	0.286	4.19630323290916e-216	Neural Plate Border	CCDC47
TUBB2A	2.82517458181992e-220	0.289611580627093	0.47	0.278	7.57033780944466e-216	Neural Plate Border	TUBB2A
WASF21	6.28466985691335e-220	0.257569661315018	0.496	0.306	1.6840401348585e-215	Neural Plate Border	WASF2
DCBLD2	9.78347313261497e-220	0.427788424618956	0.36	0.203	2.62157946061551e-215	Neural Plate Border	DCBLD2
DDX6	5.17685841984574e-219	0.30606730946949	0.48	0.294	1.38719098218187e-214	Neural Plate Border	DDX6
CCNI1	3.65563874748633e-218	0.276477914031898	0.876	0.646	9.79564958776437e-214	Neural Plate Border	CCNI
YAP1	7.18267869032819e-218	0.375215887254743	0.308	0.164	1.92467058186034e-213	Neural Plate Border	YAP1
TTC31	1.22004075286231e-217	0.301504197854077	0.592	0.381	3.26922120136984e-213	Neural Plate Border	TTC3
KIF5C	1.99589540852932e-216	0.472328921423424	0.315	0.17	5.34820133669516e-212	Neural Plate Border	KIF5C
PPP3CA	5.44493646912075e-216	0.502720790575054	0.265	0.135	1.45902517626559e-211	Neural Plate Border	PPP3CA
DCP21	9.04527077514452e-215	0.280191942537696	0.467	0.285	2.42377075690773e-210	Neural Plate Border	DCP2
ERG28	2.5680455249736e-214	0.358208870844688	0.44	0.266	6.88133478871925e-210	Neural Plate Border	ERG28
GPBP1	4.7036955830729e-214	0.252617346860239	0.474	0.29	1.26040226844022e-209	Neural Plate Border	GPBP1
P4HB1	6.37956776416351e-214	0.31701527564833	0.493	0.307	1.70946897808525e-209	Neural Plate Border	P4HB
ABI21	5.70781169679316e-213	0.267961947196943	0.492	0.303	1.5294652222727e-208	Neural Plate Border	ABI2
ADGRL2	6.1458681076275e-213	0.522211960397358	0.278	0.144	1.64684681811986e-208	Neural Plate Border	ADGRL2
CTNNBIP1	9.9576670124152e-213	0.370904119188616	0.41	0.243	2.66825645264678e-208	Neural Plate Border	CTNNBIP1
ACVR2B	3.44842503600949e-212	0.458175301387459	0.32	0.175	9.24039972649102e-208	Neural Plate Border	ACVR2B
TPR	4.20396980090988e-212	0.26449363031775	0.73	0.493	1.12649574785181e-207	Neural Plate Border	TPR
DAAM12	1.03081692154679e-210	0.352338504210486	0.357	0.2	2.76217702297677e-206	Neural Plate Border	DAAM1
GOLM1	3.50710220940077e-210	0.354915333876784	0.395	0.232	9.39763108031031e-206	Neural Plate Border	GOLM1
ARL6IP1	7.76939566865014e-210	0.37081646858213	0.817	0.601	2.08188726337149e-205	Neural Plate Border	ARL6IP1
SMC1A	3.75923694101281e-209	0.312728036717721	0.58	0.378	1.00732513071379e-204	Neural Plate Border	SMC1A
PHIP	1.35126751673714e-208	0.34236814560924	0.445	0.271	3.62085643784885e-204	Neural Plate Border	PHIP
CCDC160	1.8591455961588e-207	0.341255882499121	0.327	0.177	4.98176653946711e-203	Neural Plate Border	CCDC160
LBR2	1.02913657152007e-206	0.336196754414679	0.495	0.309	2.75767435704519e-202	Neural Plate Border	LBR
GLG11	1.09438785790378e-205	0.490977178465646	0.337	0.191	2.93252170403896e-201	Neural Plate Border	GLG1
TMEM123	1.99737716511531e-203	0.284141858200656	0.442	0.269	5.35217185164298e-199	Neural Plate Border	TMEM123
NR2F22	2.12800664413902e-203	0.424893283618207	0.447	0.273	5.70220660363492e-199	Neural Plate Border	NR2F2
TEAD1	4.10877784077274e-203	0.448711753238287	0.293	0.158	1.10098811021346e-198	Neural Plate Border	TEAD1
MIA31	4.53370805303388e-203	0.607044165922077	0.267	0.14	1.21485240989096e-198	Neural Plate Border	MIA3
MT-ND1	1.31438306373612e-202	0.266466390965909	0.98	0.836	3.5220208575873e-198	Neural Plate Border	MT-ND1
IGDCC31	1.40586422146082e-202	0.261153756954814	0.578	0.368	3.7671537678264e-198	Neural Plate Border	IGDCC3
GAP43	1.65223584126178e-202	0.45651079279025	0.297	0.161	4.42733116024508e-198	Neural Plate Border	GAP43
RBMS11	2.3932018684631e-202	0.434282511875214	0.337	0.192	6.41282372673371e-198	Neural Plate Border	RBMS1
TMED4	5.45138905844448e-202	0.383443481510692	0.345	0.195	1.46075421210078e-197	Neural Plate Border	TMED4
B2M1	7.15581394831974e-202	0.307829685266148	0.465	0.288	1.91747190559176e-197	Neural Plate Border	B2M
GANAB	8.78352262522192e-202	0.394243659912041	0.396	0.236	2.35363272265447e-197	Neural Plate Border	GANAB
LAPTM4A1	9.1776058851079e-202	0.277196577802247	0.621	0.403	2.45923127297351e-197	Neural Plate Border	LAPTM4A
WNK1	1.42365249308815e-201	0.360102786829137	0.352	0.201	3.814819220479e-197	Neural Plate Border	WNK1
NETO2	1.67376811427841e-200	0.380606605091193	0.339	0.191	4.48502903902042e-196	Neural Plate Border	NETO2
TSPAN61	5.36917875031412e-199	0.320481783088563	0.455	0.281	1.43872513793417e-194	Neural Plate Border	TSPAN6
DYNLL2	6.56338361806688e-198	0.26977205495186	0.464	0.287	1.7587242742972e-193	Neural Plate Border	DYNLL2
KTN11	7.23333724251454e-198	0.271047849894698	0.799	0.556	1.9382450475042e-193	Neural Plate Border	KTN1
TRAM11	1.71453846857594e-197	0.360321229544653	0.359	0.208	4.59427728039608e-193	Neural Plate Border	TRAM1
LMAN21	2.25981121597527e-195	0.262713679815485	0.488	0.308	6.05539013432734e-191	Neural Plate Border	LMAN2
CHD7	1.01287933584803e-194	0.288884087210515	0.533	0.343	2.71411146833837e-190	Neural Plate Border	CHD7
ZNF521	3.72444529860083e-194	0.501797629391013	0.254	0.131	9.98002362213079e-190	Neural Plate Border	ZNF521
RPN21	4.39490730019115e-194	0.282285291705778	0.53	0.339	1.17765936015922e-189	Neural Plate Border	RPN2
COL4A1	1.88787680541952e-193	0.601550887575946	0.251	0.13	5.05875468780213e-189	Neural Plate Border	COL4A1
SH3BGRL3	2.03054164921757e-193	0.278708622888824	0.86	0.639	5.4410394032434e-189	Neural Plate Border	SH3BGRL3
LSR1	2.0533156901479e-193	0.530722079776284	0.269	0.143	5.50206472332031e-189	Neural Plate Border	LSR
UBE2L6	3.41547905414572e-193	0.328395945799919	0.352	0.203	9.15211767348886e-189	Neural Plate Border	UBE2L6
KMT2E1	8.40873060537986e-193	0.274275968514183	0.419	0.252	2.25320345301759e-188	Neural Plate Border	KMT2E
CD81	1.84032788621963e-192	0.287254881996582	0.749	0.513	4.93134260391412e-188	Neural Plate Border	CD81
PDIA41	1.18388177444523e-191	0.314650537067866	0.518	0.33	3.17232960280343e-187	Neural Plate Border	PDIA4
ASPH	2.50519905154893e-191	0.497098560021954	0.296	0.164	6.71293137853052e-187	Neural Plate Border	ASPH
TSPAN51	1.29215208956613e-190	0.48657120875578	0.27	0.144	3.46245073920139e-186	Neural Plate Border	TSPAN5
PIMREG	5.86760243660975e-190	0.336764320933646	0.41	0.25	1.57228274891395e-185	Neural Plate Border	PIMREG
AKAP13	4.1921663403037e-188	0.454726330737048	0.28	0.152	1.12333289254778e-183	Neural Plate Border	AKAP13
MACF11	8.90585546792992e-188	0.35721207521619	0.376	0.225	2.3864130311865e-183	Neural Plate Border	MACF1
RSF1	1.12328204450252e-187	0.251773440662743	0.525	0.338	3.00994656644894e-183	Neural Plate Border	RSF1
AGTRAP1	2.52351536286499e-186	0.377036727046054	0.337	0.195	6.76201176633304e-182	Neural Plate Border	AGTRAP
NNAT1	2.87212967169275e-186	0.290708135722571	0.55	0.358	7.69615866826788e-182	Neural Plate Border	NNAT
KIF1B	6.97422145092187e-186	0.311592760330529	0.326	0.185	1.86881237998902e-181	Neural Plate Border	KIF1B
RAP2B1	1.1328552895438e-185	0.465501233516421	0.262	0.14	3.03559903386157e-181	Neural Plate Border	RAP2B
FIGN	3.59776840109963e-185	0.47063517184924	0.262	0.138	9.64058020758656e-181	Neural Plate Border	FIGN
MFAP2	5.18574610172819e-185	0.284646882168781	0.547	0.356	1.38957252541908e-180	Neural Plate Border	MFAP2
DUSP61	8.81914723246316e-185	0.452069623175357	0.357	0.212	2.36317869241083e-180	Neural Plate Border	DUSP6
SPCS3	6.19739537462502e-184	0.289304059613263	0.483	0.307	1.66065406458452e-179	Neural Plate Border	SPCS3
AIF1L1	2.13596018130958e-183	0.293855822960693	0.349	0.203	5.72351890183714e-179	Neural Plate Border	AIF1L
PKN2	2.61638619176592e-183	0.332342996970165	0.36	0.213	7.01086843945595e-179	Neural Plate Border	PKN2
TRIM59	4.038594786513e-183	0.264020959728532	0.388	0.234	1.08218185899402e-178	Neural Plate Border	TRIM59
CCAR1	5.50434829082465e-183	0.27563397398979	0.469	0.298	1.47494516800937e-178	Neural Plate Border	CCAR1
BCAP29	6.38167826403091e-183	0.419506432128484	0.273	0.147	1.71003450762972e-178	Neural Plate Border	BCAP29
SPRY21	3.1022047664695e-182	0.253983146069019	0.379	0.224	8.31266789223167e-178	Neural Plate Border	SPRY2
MYH10	3.78963561834925e-182	0.257473012519431	0.51	0.33	1.01547076029287e-177	Neural Plate Border	MYH10
BAZ2B	1.51410369275919e-181	0.339385231505665	0.302	0.169	4.05719225511753e-177	Neural Plate Border	BAZ2B
PPP2R5E	6.19201490256032e-181	0.316758188760174	0.371	0.222	1.65921231329006e-176	Neural Plate Border	PPP2R5E
MYEF2	1.0774243156308e-180	0.290786423445696	0.365	0.216	2.88706619616429e-176	Neural Plate Border	MYEF2
BCAP311	1.44086148134974e-180	0.280612183122925	0.521	0.339	3.86093242542475e-176	Neural Plate Border	BCAP31
CYBA1	4.81717629132994e-177	0.288305154686082	0.536	0.349	1.29081055902477e-172	Neural Plate Border	CYBA
SLC39A71	1.04148989263596e-176	0.370327713607033	0.343	0.202	2.79077631630731e-172	Neural Plate Border	SLC39A7
WNK3	1.18379262714348e-176	0.329412350712123	0.304	0.172	3.17209072369367e-172	Neural Plate Border	WNK3
ROCK11	1.95271407358029e-176	0.309003147671359	0.399	0.246	5.23249263156574e-172	Neural Plate Border	ROCK1
VCL	2.47508908976157e-176	0.277084059996515	0.371	0.224	6.63224872492509e-172	Neural Plate Border	VCL
SLC16A11	3.00010834139816e-176	0.254139595280755	0.41	0.251	8.03909031161051e-172	Neural Plate Border	SLC16A1
SLC2A1	2.88982862599019e-175	0.345330228865557	0.297	0.166	7.74358478620332e-171	Neural Plate Border	SLC2A1
NKTR	3.82973625432841e-175	0.305921866425393	0.393	0.242	1.02621612670984e-170	Neural Plate Border	NKTR
SYPL11	5.65850195439168e-175	0.368342090366353	0.317	0.183	1.51625218369879e-170	Neural Plate Border	SYPL1
CELF1	6.03352007536512e-175	0.259247812141347	0.412	0.255	1.61674203939484e-170	Neural Plate Border	CELF1
ZNF638	7.44870037465596e-175	0.269551251858957	0.411	0.254	1.99595375239281e-170	Neural Plate Border	ZNF638
TGIF1	1.28227356495309e-174	0.266010466765694	0.35	0.206	3.43598024464829e-170	Neural Plate Border	TGIF1
EXOSC6	2.83180942305045e-174	0.37988687242006	0.296	0.168	7.58811653000599e-170	Neural Plate Border	EXOSC6
NECTIN21	2.36064866654088e-173	0.437183560086532	0.309	0.178	6.32559416686295e-169	Neural Plate Border	NECTIN2
CD591	2.34490547957287e-172	0.30273186979808	0.292	0.163	6.28340872306346e-168	Neural Plate Border	CD59
ZNF2921	2.27778139363914e-171	0.28978743340768	0.395	0.244	6.10354302239545e-167	Neural Plate Border	ZNF292
TMEFF1	4.87716253880218e-171	0.30126188407563	0.332	0.193	1.30688447389743e-166	Neural Plate Border	TMEFF1
MYDGF	5.07893449983165e-171	0.290239438245444	0.431	0.273	1.36095128857489e-166	Neural Plate Border	MYDGF
EFNA51	9.73916807377003e-171	0.535035140704629	0.252	0.136	2.60970747704742e-166	Neural Plate Border	EFNA5
PCBD11	2.27808384209018e-170	0.252617143465418	0.316	0.181	6.10435346326486e-166	Neural Plate Border	PCBD1
GOLGA41	1.675263965882e-169	0.392961683675926	0.355	0.215	4.4890373229774e-165	Neural Plate Border	GOLGA4
NDFIP1	3.48830182737025e-169	0.311106702279127	0.309	0.178	9.34725357662132e-165	Neural Plate Border	NDFIP1
TIMELESS	2.04777457303288e-168	0.382005241139539	0.28	0.157	5.48721674589891e-164	Neural Plate Border	TIMELESS
FSTL11	2.16216920906768e-168	0.312961845824277	0.325	0.19	5.79374861261776e-164	Neural Plate Border	FSTL1
MARCH6	2.25713458334742e-167	0.448761239418703	0.258	0.141	6.04821782953774e-163	Neural Plate Border	MARCH6
BBX1	3.69138906680829e-167	0.307047170515188	0.349	0.21	9.8914461434195e-163	Neural Plate Border	BBX
CMTM61	4.06204906323211e-167	0.327673740871153	0.343	0.205	1.08846666698368e-162	Neural Plate Border	CMTM6
EBP	1.23353084470713e-166	0.268105495956788	0.452	0.29	3.30536925147722e-162	Neural Plate Border	EBP
DICER1	1.3290806140108e-166	0.290196238680715	0.367	0.223	3.56140441330333e-162	Neural Plate Border	DICER1
EMP2	1.63196451874167e-166	0.385111064634452	0.265	0.146	4.37301212442018e-162	Neural Plate Border	EMP2
ZNF4621	2.74430249914992e-166	0.25258505241116	0.405	0.252	7.35363297672213e-162	Neural Plate Border	ZNF462
CD1511	6.09210685973284e-166	0.362103531369899	0.303	0.174	1.63244095413401e-161	Neural Plate Border	CD151
TUSC31	1.03244002765732e-164	0.263507319159052	0.43	0.272	2.76652629811056e-160	Neural Plate Border	TUSC3
SEMA6A1	1.14139905473251e-164	0.459245637571549	0.301	0.174	3.05849290706124e-160	Neural Plate Border	SEMA6A
KIF4A	2.66603677868451e-164	0.363921306731936	0.304	0.176	7.14391215216302e-160	Neural Plate Border	KIF4A
POLR2J31	2.85225134497299e-164	0.431453232724032	0.312	0.185	7.64289270398963e-160	Neural Plate Border	POLR2J3
HLA-A	4.43268262614632e-164	0.365471225863247	0.34	0.205	1.18778163650217e-159	Neural Plate Border	HLA-A
UBLCP1	1.67306832862311e-163	0.304240885483748	0.308	0.179	4.48315389337848e-159	Neural Plate Border	UBLCP1
CNIH2	6.64382185727619e-163	0.376938135213194	0.261	0.142	1.78027850487573e-158	Neural Plate Border	CNIH2
TMX11	1.92600860195583e-162	0.26764130861085	0.377	0.232	5.16093264980084e-158	Neural Plate Border	TMX1
LAMP11	2.73924941590628e-162	0.272394457962726	0.361	0.22	7.34009273486247e-158	Neural Plate Border	LAMP1
UXS1	3.22353535505677e-162	0.422335701321562	0.277	0.157	8.63778533741012e-158	Neural Plate Border	UXS1
FRZB1	3.83463760759645e-162	0.302600285226667	0.31	0.179	1.02752949333154e-157	Neural Plate Border	FRZB
N4BP21	7.01381830513035e-162	0.382719690395802	0.268	0.15	1.87942275304273e-157	Neural Plate Border	N4BP2
NIPBL1	1.17762737559732e-161	0.348175580952681	0.327	0.196	3.15557031565059e-157	Neural Plate Border	NIPBL
TBL1XR1	3.18879738522042e-161	0.256999148642844	0.354	0.215	8.54470147343664e-157	Neural Plate Border	TBL1XR1
HUWE11	7.02920392991954e-161	0.252305105100121	0.387	0.24	1.88354548506124e-156	Neural Plate Border	HUWE1
CENPE	2.48900150230673e-160	0.465152916812794	0.318	0.19	6.66952842558113e-156	Neural Plate Border	CENPE
ALDH9A1	3.32988405058979e-160	0.330279701166374	0.295	0.171	8.92275730196039e-156	Neural Plate Border	ALDH9A1
KIF20B	2.46389997720513e-159	0.262832560267069	0.398	0.251	6.60226637891887e-155	Neural Plate Border	KIF20B
CECR2	7.98376094909339e-159	0.290541137430132	0.303	0.177	2.13932858391906e-154	Neural Plate Border	CECR2
SHPRH	1.03744797423441e-158	0.323308505470061	0.314	0.186	2.77994559175852e-154	Neural Plate Border	SHPRH
IQGAP2	2.87145975803891e-158	0.510284888329857	0.256	0.143	7.69436356764107e-154	Neural Plate Border	IQGAP2
ARID1B	1.88543579561724e-157	0.341733566318263	0.319	0.19	5.05221375793597e-153	Neural Plate Border	ARID1B
DNAJB11	2.17088097276404e-157	0.293531274990557	0.39	0.245	5.81709265461851e-153	Neural Plate Border	DNAJB11
CEP350	3.25263437265365e-157	0.40666411244302	0.27	0.152	8.71575906496273e-153	Neural Plate Border	CEP350
KIF15	3.34351351480132e-157	0.401839583743496	0.256	0.142	8.95927881426162e-153	Neural Plate Border	KIF15
PRKCSH1	5.86458363700883e-157	0.304519055075672	0.363	0.225	1.57147383137289e-152	Neural Plate Border	PRKCSH
ZNRF11	3.55278081106132e-156	0.305554650887714	0.344	0.21	9.52003146131992e-152	Neural Plate Border	ZNRF1
HYAL2	1.93181121651107e-155	0.301996643332222	0.332	0.201	5.17648133576307e-151	Neural Plate Border	HYAL2
CCDC141	2.76210169819319e-154	0.304961379092719	0.307	0.181	7.40132771047848e-150	Neural Plate Border	CCDC14
DST1	2.86237856117708e-154	0.345281423764637	0.277	0.158	7.6700295925301e-150	Neural Plate Border	DST
MFSD101	3.65882876249686e-154	0.322886499535247	0.313	0.186	9.8041975519866e-150	Neural Plate Border	MFSD10
PRSS231	2.59560088635183e-153	0.322160084638519	0.258	0.141	6.95517213506837e-149	Neural Plate Border	PRSS23
CTSD1	3.4087345459843e-151	0.427868508441755	0.264	0.151	9.13404508941954e-147	Neural Plate Border	CTSD
CEP78	7.3477521130077e-150	0.374625986735019	0.283	0.165	1.96890365620154e-145	Neural Plate Border	CEP78
SLC39A1	7.7308553681615e-150	0.289716392611996	0.398	0.254	2.07156000445255e-145	Neural Plate Border	SLC39A1
SETD2	1.47288678012839e-149	0.319403750349944	0.277	0.16	3.94674741603203e-145	Neural Plate Border	SETD2
SSBP41	5.14772687440964e-149	0.260826091807264	0.341	0.208	1.37938489326681e-144	Neural Plate Border	SSBP4
DERL2	6.19376453957305e-149	0.343504988835442	0.298	0.177	1.65968114602399e-144	Neural Plate Border	DERL2
TUG11	3.3223276589552e-148	0.318183938885049	0.312	0.188	8.90250919493636e-144	Neural Plate Border	TUG1
BOD1L11	4.41983548298078e-148	0.269418529770894	0.362	0.226	1.18433911601953e-143	Neural Plate Border	BOD1L1
GPX8	3.15713256727497e-147	0.269435128667572	0.358	0.224	8.45985242727001e-143	Neural Plate Border	GPX8
GJC1	3.34964023446176e-147	0.323480706147367	0.326	0.199	8.97569597226372e-143	Neural Plate Border	GJC1
ME2	4.78878426299584e-146	0.257120795770784	0.305	0.182	1.28320263111237e-141	Neural Plate Border	ME2
SP3	8.2394600328475e-146	0.278234654048846	0.256	0.145	2.20784571040182e-141	Neural Plate Border	SP3
KIF11	4.90093953062811e-144	0.260213069895506	0.326	0.2	1.31325575662711e-139	Neural Plate Border	KIF11
SETD51	3.41933585547975e-142	0.27839039885887	0.295	0.175	9.16245235834354e-138	Neural Plate Border	SETD5
CDK5RAP2	3.81102409631336e-142	0.301617112469852	0.284	0.168	1.02120201684813e-137	Neural Plate Border	CDK5RAP2
RB1CC11	8.14592090393914e-142	0.296329794668366	0.291	0.173	2.18278096541953e-137	Neural Plate Border	RB1CC1
ZNF714	1.19980403227395e-141	0.312314822605999	0.275	0.161	3.21499488488128e-137	Neural Plate Border	ZNF714
ALG8	3.06804290138082e-141	0.433876496830695	0.257	0.149	8.22112775854004e-137	Neural Plate Border	ALG8
GOLIM41	3.074111539469e-140	0.362395479218725	0.277	0.163	8.23738928116113e-136	Neural Plate Border	GOLIM4
FAF21	1.64205396193387e-139	0.349996504675822	0.29	0.173	4.40004779639801e-135	Neural Plate Border	FAF2
G6PC3	5.35425563047798e-138	0.423335121938706	0.281	0.169	1.43472633874288e-133	Neural Plate Border	G6PC3
DENND10	5.74815018624778e-138	0.250743852326104	0.305	0.184	1.54027432390695e-133	Neural Plate Border	DENND10
POR	2.04414360327341e-136	0.336245654233433	0.294	0.178	5.47748719933144e-132	Neural Plate Border	POR
TAOK1	2.31745270344347e-136	0.272357780174161	0.258	0.149	6.20984626414713e-132	Neural Plate Border	TAOK1
CHML	1.78149728281269e-135	0.390053757535346	0.251	0.146	4.77370011902488e-131	Neural Plate Border	CHML
SLC38A21	2.07868262588264e-135	0.272689782393064	0.297	0.181	5.57003796431511e-131	Neural Plate Border	SLC38A2
AVEN	6.23627964564733e-135	0.290256440822308	0.265	0.155	1.67107349384766e-130	Neural Plate Border	AVEN
GTSE1	8.48543013523857e-135	0.261080225769737	0.323	0.199	2.27375585903853e-130	Neural Plate Border	GTSE1
POU2F1	2.92489884998779e-130	0.305122311724859	0.251	0.146	7.83755895842727e-126	Neural Plate Border	POU2F1
ITSN1	2.15507393559369e-129	0.26221880590753	0.302	0.186	5.77473611781684e-125	Neural Plate Border	ITSN1
ADD31	7.69860831940812e-127	0.251430986843842	0.268	0.16	2.0629190852686e-122	Neural Plate Border	ADD3
KDM3B	9.97154936418788e-127	0.283103757680658	0.251	0.147	2.67197636762778e-122	Neural Plate Border	KDM3B
POGZ1	2.18709705916944e-126	0.319510416621554	0.254	0.15	5.86054527975043e-122	Neural Plate Border	POGZ
FTX1	2.97530147816106e-126	0.301451863931283	0.252	0.149	7.97261784088038e-122	Neural Plate Border	FTX
TRIM33	2.69521536753625e-125	0.279240234217771	0.256	0.152	7.22209909885015e-121	Neural Plate Border	TRIM33
RAD501	2.89933038667431e-125	0.285842165305149	0.254	0.151	7.76904570413249e-121	Neural Plate Border	RAD50
PIGF	3.49796115634116e-125	0.255171290567923	0.263	0.157	9.37313671453177e-121	Neural Plate Border	PIGF
MT1X	9.73862171316348e-124	0.484302724793804	0.256	0.15	2.60956107425928e-119	Neural Plate Border	MT1X
ATAD5	1.60318582744967e-123	0.250345569613602	0.278	0.17	4.29589674323414e-119	Neural Plate Border	ATAD5
YIPF31	3.80223122280935e-122	0.273583805153392	0.295	0.183	1.01884587846399e-117	Neural Plate Border	YIPF3
CTDSPL2	5.44980328580742e-122	0.294308932346043	0.263	0.158	1.46032928846496e-117	Neural Plate Border	CTDSPL
ERGIC21	8.43709410222124e-121	0.250649901398656	0.281	0.173	2.2608037356312e-116	Neural Plate Border	ERGIC2
TMEM179B1	1.07703891046692e-120	0.297118548681129	0.269	0.164	2.88603346448715e-116	Neural Plate Border	TMEM179B
TMX2	9.46287683847234e-120	0.313937492428678	0.256	0.154	2.53567247763705e-115	Neural Plate Border	TMX2
SMG6	2.31331372138639e-119	0.282422037860872	0.269	0.164	6.19875544782696e-115	Neural Plate Border	SMG6
ACSL31	4.33662071607245e-119	0.29736812279343	0.27	0.165	1.16204088707877e-114	Neural Plate Border	ACSL3
MT2A	1.95174329451367e-117	0.518984675004145	0.38	0.255	5.22989133197882e-113	Neural Plate Border	MT2A
XBP11	3.85102951271771e-112	0.269909815441878	0.34	0.224	1.03192186822784e-107	Neural Plate Border	XBP1
CD3201	3.19158184982797e-111	0.258762902102397	0.343	0.226	8.55216272479902e-107	Neural Plate Border	CD320
ATP2A2	5.51713707955531e-110	0.260543331872747	0.254	0.156	1.47837205183764e-105	Neural Plate Border	ATP2A2
SAT11	1.5637291404287e-109	0.347975719945959	0.44	0.309	4.19016860469275e-105	Neural Plate Border	SAT1
SLC25A371	1.0607925866762e-108	0.25970767461472	0.265	0.165	2.84249981525755e-104	Neural Plate Border	SLC25A37
AASS	3.10063937805679e-106	0.306226985795824	0.262	0.164	8.30847327744097e-102	Neural Plate Border	AASS
NR2F12	3.00607882385404e-98	0.270276531093401	0.74	0.577	8.05508881639928e-94	Neural Plate Border	NR2F1
CST31	2.8284044784085e-84	0.345991265964392	0.528	0.394	7.57899264034342e-80	Neural Plate Border	CST3
EMX2	0	2.98064209056919	0.641	0.123	0	Neural Tube	EMX2
TPBG1	0	2.11998715086106	0.733	0.233	0	Neural Tube	TPBG
CNTNAP2	0	1.60315416502063	0.807	0.332	0	Neural Tube	CNTNAP2
GPC31	0	2.04558029593276	0.721	0.258	0	Neural Tube	GPC3
DLK11	0	2.99176827695939	0.589	0.148	0	Neural Tube	DLK1
CLU1	0	1.59824849366184	0.71	0.303	0	Neural Tube	CLU
LHX5-AS1	0	3.12274827860071	0.445	0.057	0	Neural Tube	LHX5-AS1
ATP2B12	0	1.36896323355254	0.721	0.343	0	Neural Tube	ATP2B1
CDH22	0	1.17853440044812	0.819	0.445	0	Neural Tube	CDH2
TLE4	0	1.33202582352138	0.799	0.437	0	Neural Tube	TLE4
CXADR2	0	1.00201223557636	0.655	0.31	0	Neural Tube	CXADR
SOX22	0	0.969327552290721	0.763	0.435	0	Neural Tube	SOX2
PAX6	0	2.48149169583773	0.373	0.054	0	Neural Tube	PAX6
ARL4C2	0	1.01117087010864	0.571	0.256	0	Neural Tube	ARL4C
WLS2	0	1.30483858224755	0.659	0.345	0	Neural Tube	WLS
DMRTA1	0	2.72413279525934	0.351	0.05	0	Neural Tube	DMRTA1
OTX2	0	2.24244078212083	0.356	0.065	0	Neural Tube	OTX2
LAPTM4A2	0	0.746683830754984	0.696	0.407	0	Neural Tube	LAPTM4A
LIX11	0	0.760470371912562	0.521	0.239	0	Neural Tube	LIX1
RTN33	0	0.667299127038536	0.652	0.374	0	Neural Tube	RTN3
SFRP1	0	0.724494393866586	0.814	0.538	0	Neural Tube	SFRP1
TNNT11	0	1.36259026471314	0.454	0.179	0	Neural Tube	TNNT1
KDELR12	0	0.576701297289612	0.865	0.592	0	Neural Tube	KDELR1
SLC39A101	0	0.805113288286541	0.653	0.388	0	Neural Tube	SLC39A10
ZFHX42	0	1.38953919124603	0.415	0.15	0	Neural Tube	ZFHX4
GLI33	0	0.773813116983768	0.593	0.328	0	Neural Tube	GLI3
AKAP91	0	0.966703611737219	0.504	0.248	0	Neural Tube	AKAP9
TTYH11	0	0.638969041557652	0.5	0.247	0	Neural Tube	TTYH1
SIX3	0	3.02224352809034	0.273	0.033	0	Neural Tube	SIX3
C1orf61	0	2.98322559561393	0.269	0.037	0	Neural Tube	C1orf61
MECOM	0	2.46151925302964	0.274	0.049	0	Neural Tube	MECOM
SESN31	0	1.09136942702691	0.396	0.173	0	Neural Tube	SESN3
EPHA7	0	1.69267380488314	0.318	0.095	0	Neural Tube	EPHA7
ALPL1	0	1.1059185653868	0.366	0.145	0	Neural Tube	ALPL
DST2	0	1.19656469358835	0.374	0.154	0	Neural Tube	DST
MAP22	0	0.810646122385809	0.404	0.186	0	Neural Tube	MAP2
RMST	0	1.50011400380765	0.343	0.125	0	Neural Tube	RMST
ZNF5031	0	1.43794167555905	0.304	0.086	0	Neural Tube	ZNF503
SULF1	0	2.11360930649134	0.27	0.059	0	Neural Tube	SULF1
RHOU	0	1.66017029920468	0.266	0.067	0	Neural Tube	RHOU
SLC7A81	0	1.29108163685572	0.327	0.13	0	Neural Tube	SLC7A8
BST2	0	1.04983408563528	0.335	0.143	0	Neural Tube	BST2
ZIC1	0	1.80020467048992	0.256	0.065	0	Neural Tube	ZIC1
EPHA4	0	1.49430633057735	0.269	0.081	0	Neural Tube	EPHA4
CEMIP2	0	1.32860648648045	0.285	0.101	0	Neural Tube	CEMIP2
FJX11	0	1.25424332112352	0.297	0.114	0	Neural Tube	FJX1
MALAT12	0	0.659149424818288	1	0.993	0	Neural Tube	MALAT1
PKM	2.07753806953829e-300	0.574044454320812	0.877	0.678	5.5669710111348e-296	Neural Tube	PKM
LMAN1	1.56558996807295e-296	0.703249921344432	0.596	0.352	4.19515487844827e-292	Neural Tube	LMAN1
NAV1	3.28100531120842e-292	0.924272437679597	0.318	0.137	8.79178183191409e-288	Neural Tube	NAV1
FZD32	9.03287370753367e-276	0.588451510027136	0.578	0.329	2.42044883867072e-271	Neural Tube	FZD3
CYBA2	3.19869471615773e-271	0.608424669457796	0.6	0.353	8.57122236141626e-267	Neural Tube	CYBA
TRIM241	5.27066540744371e-271	0.597343684286922	0.531	0.299	1.41232750257862e-266	Neural Tube	TRIM24
GNAI21	1.0807195600934e-269	0.531367775362765	0.693	0.441	2.89589613322627e-265	Neural Tube	GNAI2
CA11	1.38829625728397e-259	0.857180306378692	0.299	0.131	3.72007865101811e-255	Neural Tube	CA11
SALL4	2.4731200860355e-256	0.735142497544804	0.405	0.209	6.62697258254072e-252	Neural Tube	SALL4
OCIAD21	3.18066108932048e-251	0.599264366412457	0.364	0.177	8.52289945494316e-247	Neural Tube	OCIAD2
DSP1	4.29503343059382e-250	0.752292331839874	0.28	0.121	1.15089715806192e-245	Neural Tube	DSP
FBLN11	7.09938686670798e-249	0.650075628208842	0.505	0.289	1.90235170480307e-244	Neural Tube	FBLN1
MT-CO1	3.49793823587251e-248	0.336688226307153	0.998	0.97	9.37307529684396e-244	Neural Tube	MT-CO1
TFPI	4.87571211362221e-246	1.07247553754898	0.266	0.115	1.30649581796621e-241	Neural Tube	TFPI
CACHD1	1.71471604739848e-241	0.926816245708445	0.267	0.116	4.59475312060896e-237	Neural Tube	CACHD1
HSPB1	2.74292057406707e-240	0.49154568204281	0.618	0.379	7.34992997027012e-236	Neural Tube	HSPB1
SEZ6L21	3.3273345477689e-240	1.00764375865163	0.275	0.122	8.91592565420154e-236	Neural Tube	SEZ6L2
MFAP21	4.21808413096722e-240	0.526637819548301	0.598	0.361	1.13027782373398e-235	Neural Tube	MFAP2
BSG2	1.26376564342431e-235	0.481901653928116	0.828	0.581	3.38638641811977e-231	Neural Tube	BSG
CD992	2.97866850777382e-235	0.538877555077266	0.649	0.415	7.98164013343073e-231	Neural Tube	CD99
SYNE22	2.05306697697998e-234	0.667027374173757	0.495	0.286	5.50139827151555e-230	Neural Tube	SYNE2
ZNF5211	1.21497820520572e-226	0.871398861275204	0.29	0.134	3.25565559866926e-222	Neural Tube	ZNF521
LSR2	1.29164967479626e-225	0.842580708262635	0.306	0.146	3.46110446858405e-221	Neural Tube	LSR
NNAT2	4.45986363638195e-224	0.518274032057251	0.591	0.365	1.19506506000491e-219	Neural Tube	NNAT
CDV32	2.57171822607703e-220	0.500540538069474	0.672	0.45	6.891176158596e-216	Neural Tube	CDV3
HES41	3.4828206222238e-220	0.595325323670307	0.38	0.192	9.33256613931089e-216	Neural Tube	HES4
ZIC21	1.17894888075963e-218	0.479210583082445	0.531	0.306	3.15911142088349e-214	Neural Tube	ZIC2
AKAP122	1.38168600436803e-210	0.529023237767465	0.44	0.241	3.70236581730458e-206	Neural Tube	AKAP12
MSI21	1.55433569366355e-210	0.568614485647286	0.413	0.226	4.16499792474085e-206	Neural Tube	MSI2
GOLGB13	2.83395938386336e-209	0.654085694179731	0.417	0.233	7.59387756500026e-205	Neural Tube	GOLGB1
PALLD1	8.35240304271974e-206	0.614564513779312	0.349	0.179	2.23810991932718e-201	Neural Tube	PALLD
TSPAN52	3.45775220994664e-205	0.771041082315848	0.301	0.148	9.26539282177302e-201	Neural Tube	TSPAN5
WASF3	4.93477475840646e-203	0.642885594351969	0.266	0.121	1.32232224426259e-198	Neural Tube	WASF3
EFNA52	8.57049747578185e-203	0.87221372956434	0.288	0.139	2.29655050361051e-198	Neural Tube	EFNA5
MYEF21	8.96462465210172e-202	0.560687859365547	0.402	0.22	2.40216082177718e-197	Neural Tube	MYEF2
KTN12	1.02100413695542e-200	0.416053585427641	0.797	0.571	2.73588268538575e-196	Neural Tube	KTN1
RCN12	2.03729282906153e-200	0.460968782578163	0.636	0.41	5.45912986475327e-196	Neural Tube	RCN1
PTPRA	2.18128948575882e-200	0.499049785061711	0.524	0.32	5.84498330603933e-196	Neural Tube	PTPRA
MYO10	4.45470626259886e-199	0.512792795546507	0.437	0.251	1.19368309012599e-194	Neural Tube	MYO10
MDK3	1.37528352454313e-196	0.322859467389859	0.996	0.921	3.68520973236577e-192	Neural Tube	MDK
HES51	4.9097481418858e-196	0.582121180770281	0.297	0.141	1.31561611209972e-191	Neural Tube	HES5
LARP71	2.22629192944071e-194	0.407018000756277	0.644	0.43	5.96557185412931e-190	Neural Tube	LARP7
TMEM38B	3.90993547845521e-193	0.912651166139759	0.255	0.119	1.04770631080686e-188	Neural Tube	TMEM38B
APOE1	1.01397609749819e-192	0.343202807696507	0.758	0.503	2.71705035085614e-188	Neural Tube	APOE
BEX21	4.91974834055092e-190	0.420982542626395	0.513	0.309	1.31829576533402e-185	Neural Tube	BEX2
APLP22	4.13305284055318e-187	0.416461679915747	0.659	0.429	1.10749283915463e-182	Neural Tube	APLP2
UBE2E2	8.96893093828358e-186	0.649988013546514	0.329	0.173	2.40331473422247e-181	Neural Tube	UBE2E2
PWWP3A1	2.61689213966543e-185	0.550519751867087	0.378	0.209	7.01222417744749e-181	Neural Tube	PWWP3A
PRXL2A1	8.08876617600779e-185	0.364976857855995	0.577	0.362	2.16746578452305e-180	Neural Tube	PRXL2A
DACH11	3.19993288708811e-184	0.61570228775455	0.271	0.127	8.57454016424129e-180	Neural Tube	DACH1
NUCB22	8.43894322141249e-183	0.476007541025994	0.412	0.232	2.26129922560969e-178	Neural Tube	NUCB2
SYT1	1.16709128883717e-180	0.663619445951824	0.254	0.12	3.12733781756809e-176	Neural Tube	SYT1
SPINT21	2.03404331304504e-180	0.489406325640476	0.32	0.163	5.4504224616355e-176	Neural Tube	SPINT2
CTXN1	2.68383027223197e-179	0.419737121642229	0.629	0.418	7.19159159747278e-175	Neural Tube	CTXN1
KDM5B1	4.87283690258302e-179	0.409967690032947	0.58	0.37	1.30572537641614e-174	Neural Tube	KDM5B
TSTD11	1.78230767275034e-176	0.444802512934082	0.401	0.225	4.77587163990182e-172	Neural Tube	TSTD1
WDR54	7.3194129018927e-175	0.468669436996078	0.435	0.256	1.96130988119117e-170	Neural Tube	WDR54
APP2	1.03861563271872e-172	0.4462160778249	0.56	0.359	2.78307444943308e-168	Neural Tube	APP
NIPSNAP1	1.81111390184286e-172	0.407323029955831	0.446	0.264	4.85306081137812e-168	Neural Tube	NIPSNAP1
TNRC6B1	4.87404893658768e-172	0.375542978031075	0.555	0.354	1.30605015304804e-167	Neural Tube	TNRC6B
H1FX	7.15558874220595e-172	0.418486508788942	0.839	0.648	1.9174115593615e-167	Neural Tube	H1FX
JUND1	1.03046987226642e-171	0.415013502195553	0.768	0.559	2.76124706972511e-167	Neural Tube	JUND
PDIA32	2.0339660840962e-170	0.346959379485392	0.836	0.611	5.45021551894418e-166	Neural Tube	PDIA3
TOX3	2.28585461123026e-167	0.534179224735166	0.303	0.157	6.12517601625261e-163	Neural Tube	TOX3
RERE1	1.05541310420524e-166	0.394847561714051	0.526	0.334	2.82808495402837e-162	Neural Tube	RERE
PLPPR31	7.4092546986964e-166	0.662267289803169	0.254	0.124	1.98538388906269e-161	Neural Tube	PLPPR3
TM7SF22	9.08982321475838e-166	0.622983950238795	0.321	0.173	2.43570902862666e-161	Neural Tube	TM7SF2
CHMP2A	1.42240118467172e-165	0.354663126934609	0.562	0.361	3.81146621444634e-161	Neural Tube	CHMP2A
NR6A11	5.56465298368947e-164	0.425373364348982	0.598	0.391	1.49110441350943e-159	Neural Tube	NR6A1
PKIG	2.60022585620089e-163	0.490205775680382	0.39	0.225	6.9675652042759e-159	Neural Tube	PKIG
SPRY11	5.64820052401849e-163	0.471295988104561	0.425	0.25	1.513491812416e-158	Neural Tube	SPRY1
AFDN1	2.43993448838786e-162	0.368946196981117	0.47	0.287	6.5380484550841e-158	Neural Tube	AFDN
SINHCAF	5.34758626928347e-162	0.32057291612169	0.76	0.539	1.4329392167172e-157	Neural Tube	SINHCAF
TUBB31	6.45872109648324e-161	0.301163520897979	0.779	0.556	1.73067890501365e-156	Neural Tube	TUBB3
TECR1	2.04282590768604e-160	0.426725982649993	0.565	0.367	5.47395630223551e-156	Neural Tube	TECR
PTPN13	1.593306502711e-158	0.587464419182956	0.26	0.131	4.26942410466439e-154	Neural Tube	PTPN13
ALKBH7	2.92023578110998e-158	0.324712256720333	0.65	0.439	7.82506379906231e-154	Neural Tube	ALKBH7
ZNF6081	7.30506113127627e-158	0.55892429130941	0.314	0.171	1.95746418073679e-153	Neural Tube	ZNF608
TUT4	1.23876561322931e-157	0.365023342774736	0.474	0.293	3.31939633720925e-153	Neural Tube	TUT4
C4orf481	1.27986216661959e-157	0.324288652306595	0.761	0.545	3.42951866167386e-153	Neural Tube	C4orf48
CITED22	1.32603356503641e-156	0.452584686837261	0.419	0.249	3.55323954087157e-152	Neural Tube	CITED2
HSPA51	5.57700588195111e-152	0.381601742121726	0.756	0.543	1.49441449612762e-147	Neural Tube	HSPA5
MACF12	2.67919393730403e-151	0.502308491707295	0.388	0.232	7.17916807439988e-147	Neural Tube	MACF1
C1orf21	1.59342137748467e-150	0.434688734929901	0.309	0.167	4.26973192310792e-146	Neural Tube	C1orf21
CANX1	3.29838593564399e-149	0.335098244037271	0.659	0.448	8.83835495315163e-145	Neural Tube	CANX
EXOC51	4.42011385392657e-148	0.480244654047345	0.321	0.179	1.18441370829816e-143	Neural Tube	EXOC5
SEC62	1.15019515054324e-147	0.329793629458807	0.654	0.453	3.08206292539568e-143	Neural Tube	SEC62
AP1S2	3.33154508456573e-147	0.362859178852742	0.572	0.384	8.92720820860233e-143	Neural Tube	AP1S2
GJA12	1.00603828956478e-146	0.261665530653288	0.669	0.439	2.69578020071778e-142	Neural Tube	GJA1
IFT57	1.16402990165204e-146	0.351515118769011	0.449	0.277	3.11913452446681e-142	Neural Tube	IFT57
CD811	2.71976449939257e-146	0.347235230643341	0.755	0.526	7.28788095257233e-142	Neural Tube	CD81
HLA-A1	1.58263336055515e-145	0.498358786245128	0.362	0.21	4.24082435294359e-141	Neural Tube	HLA-A
FADS12	1.09329717804303e-144	0.374518203836723	0.533	0.347	2.92959911828409e-140	Neural Tube	FADS1
TET1	1.32701066537385e-144	0.304579132636246	0.546	0.357	3.55585777893578e-140	Neural Tube	TET1
MT-ATP82	1.58803724161948e-144	0.588497638967633	0.447	0.286	4.25530459264355e-140	Neural Tube	MT-ATP8
DNAJC101	2.10556872807449e-144	0.430845764726307	0.399	0.241	5.64208196374841e-140	Neural Tube	DNAJC10
FST1	8.20965550244191e-144	0.265524233640858	0.415	0.247	2.19985928843433e-139	Neural Tube	FST
ERP291	9.66148548205732e-144	0.298157115776059	0.756	0.531	2.58889164977208e-139	Neural Tube	ERP29
HEBP21	8.26437696226752e-143	0.332055910094491	0.507	0.324	2.21452245080921e-138	Neural Tube	HEBP2
ASPH1	1.19670225098657e-142	0.583614978975175	0.306	0.171	3.20668335174361e-138	Neural Tube	ASPH
KLHL23	1.38838262979868e-141	0.29054035900201	0.524	0.338	3.72031009480854e-137	Neural Tube	KLHL23
PRSS232	1.93100861134622e-141	0.361346107424452	0.28	0.146	5.17433067496332e-137	Neural Tube	PRSS23
CSRP21	5.0756539671827e-141	0.29157619985092	0.862	0.674	1.36007223704628e-136	Neural Tube	CSRP2
PDIA42	4.6089512920522e-140	0.392594049020796	0.521	0.341	1.23501458821831e-135	Neural Tube	PDIA4
SEMA6A2	2.34707257385295e-139	0.511510194927968	0.319	0.18	6.28921566889636e-135	Neural Tube	SEMA6A
FEZ1	7.98161375846038e-139	0.493265537630547	0.281	0.151	2.13875322271704e-134	Neural Tube	FEZ1
ARL2	9.17007745717954e-139	0.304501731943331	0.733	0.53	2.45721395542583e-134	Neural Tube	ARL2
DAAM13	1.35530558571749e-138	0.461497026673773	0.358	0.209	3.63167684748859e-134	Neural Tube	DAAM1
FAAP20	1.52058629130824e-138	0.294082085830386	0.644	0.441	4.07456302618957e-134	Neural Tube	FAAP20
KMT2A	4.92972488612485e-138	0.359990314620916	0.469	0.298	1.32096908048601e-133	Neural Tube	KMT2A
PSAP3	5.75846312600886e-138	0.373194671974984	0.48	0.308	1.54303777924533e-133	Neural Tube	PSAP
ARL6IP11	1.11265073017185e-137	0.380899092543916	0.808	0.615	2.98145889656848e-133	Neural Tube	ARL6IP1
GAMT	1.23800487696249e-137	0.412474329690258	0.354	0.206	3.3173578683087e-133	Neural Tube	GAMT
TMED101	3.07964845169037e-135	0.367466289223114	0.498	0.323	8.25222599114951e-131	Neural Tube	TMED10
RBMX1	3.31340358576716e-135	0.330622267485906	0.879	0.721	8.8785962484217e-131	Neural Tube	RBMX
TMEFF11	6.84630429335257e-135	0.46646476113364	0.342	0.2	1.83453569844675e-130	Neural Tube	TMEFF1
DMKN1	3.93965554377907e-134	0.269776787295818	0.336	0.188	1.05567009951104e-129	Neural Tube	DMKN
HES11	8.01387713894676e-134	0.395533086067388	0.399	0.244	2.14739851815217e-129	Neural Tube	HES1
PNRC11	1.33594387506347e-133	0.410008979844756	0.335	0.193	3.57979520762007e-129	Neural Tube	PNRC1
HDGF	1.38855052189701e-133	0.265334851226369	0.724	0.52	3.72075997847523e-129	Neural Tube	HDGF
NOVA11	1.01840316353533e-132	0.285674596604373	0.522	0.343	2.72891311700927e-128	Neural Tube	NOVA1
BCL7A	3.76689106552907e-132	0.348747249803294	0.399	0.242	1.00937612991917e-127	Neural Tube	BCL7A
PIAS1	4.7040929488975e-132	0.551408755596302	0.289	0.162	1.26050874658657e-127	Neural Tube	PIAS1
DYNLL21	1.26469512123569e-131	0.295235354767639	0.468	0.297	3.38887704686316e-127	Neural Tube	DYNLL2
CALR2	3.04137999069869e-131	0.318030809979606	0.841	0.63	8.14968182307621e-127	Neural Tube	CALR
NSD1	3.49453118354553e-131	0.361599446513016	0.4	0.247	9.36394575942861e-127	Neural Tube	NSD1
GOLM11	5.70353015748313e-131	0.410730448289522	0.392	0.242	1.52831794099918e-126	Neural Tube	GOLM1
PCBD12	2.42017800275478e-130	0.338593651449466	0.327	0.188	6.4851089761817e-126	Neural Tube	PCBD1
PHACTR4	3.08336638190648e-130	0.403459260582025	0.353	0.21	8.2621885569566e-126	Neural Tube	PHACTR4
DNPH1	1.42974601856075e-129	0.327994142341083	0.432	0.27	3.83114743133538e-125	Neural Tube	DNPH1
CD1512	1.4640909827996e-129	0.478032161507562	0.314	0.18	3.9231781975098e-125	Neural Tube	CD151
RPN22	1.7081456851605e-129	0.347577862359909	0.531	0.35	4.57714717795608e-125	Neural Tube	RPN2
IMMP1L	3.80152988614546e-129	0.27932621091861	0.5	0.325	1.01865794829154e-124	Neural Tube	IMMP1L
HSP90B12	5.08150447973398e-127	0.305440408796295	0.909	0.721	1.36163994038952e-122	Neural Tube	HSP90B1
TMSB15A1	5.71061396786737e-127	0.338955273384448	0.898	0.748	1.53021611882974e-122	Neural Tube	TMSB15A
CCND11	1.93485855429965e-126	0.278720843516235	0.65	0.444	5.18464698210133e-122	Neural Tube	CCND1
RAB8B	2.06322866592589e-126	0.367307497601014	0.309	0.176	5.52862753321502e-122	Neural Tube	RAB8B
CETN31	3.18911744543924e-126	0.353541630192163	0.393	0.241	8.545559106799e-122	Neural Tube	CETN3
RBPJ	3.93844791814976e-126	0.263957435637246	0.567	0.384	1.05534650414741e-121	Neural Tube	RBPJ
TM9SF31	4.24990408610383e-126	0.337606055770311	0.453	0.292	1.13880429891238e-121	Neural Tube	TM9SF3
TGIF11	4.77349302299943e-125	0.393031535361144	0.356	0.214	1.27910519044293e-120	Neural Tube	TGIF1
PTPRZ11	4.95917660124081e-125	0.337824412819744	0.595	0.418	1.32886096206849e-120	Neural Tube	PTPRZ1
MT-ND61	1.33322993727944e-124	0.307188796901903	0.721	0.533	3.57252293993398e-120	Neural Tube	MT-ND6
HACD32	2.37419407733992e-124	0.263898048558402	0.716	0.506	6.36189044964004e-120	Neural Tube	HACD3
PNISR2	2.59736100187119e-124	0.264051699078852	0.698	0.492	6.95988854061403e-120	Neural Tube	PNISR
SAMD1	7.00481176298614e-124	0.332919721147133	0.412	0.258	1.87700936000977e-119	Neural Tube	SAMD1
FAM234A1	9.74593738624534e-124	0.491708356858955	0.289	0.164	2.6115213820183e-119	Neural Tube	FAM234A
GOLGA42	1.27471460813844e-123	0.450393355392577	0.364	0.223	3.41572526396777e-119	Neural Tube	GOLGA4
NSD2	1.3316540872894e-123	0.33746476388625	0.343	0.203	3.56830029230067e-119	Neural Tube	NSD2
DBN11	2.09731926075648e-123	0.314400721674653	0.541	0.364	5.61997669112306e-119	Neural Tube	DBN1
[truncated: 1,098 more rows]
