# Supplementary material for: Human ectodermal organoids reveal the cellular origin of DiGeorge Syndrome
Source: bioRxiv. 2025 Aug 8:2025.08.08.669417. Preprint. [Version 1] doi: 10.1101/2025.08.08.669417 (PMC12377509; doi:10.1101/2025.08.08.669417)
Supplement: Supplement 4 [file media-4.csv]

	baseMean	log2FoldChange	lfcSE	stat	pvalue	padj	ensembl_gene_id	external_gene_name	description
INPP5F	1.993763e+03	2.253087e+00	0.10163011	2.216948e+01	6.768844e-109	1.802002e-104	ENSG00000198825	INPP5F	inositol polyphosphate-5-phosphatase F [Source:HGNC Symbol;Acc:HGNC:17054]
ZNF826P	3.738645e+02	4.824737e+00	0.26580685	1.815129e+01	1.254239e-73	1.669518e-69	ENSG00000231205	ZNF826P	zinc finger protein 826, pseudogene [Source:HGNC Symbol;Acc:HGNC:33875]
TRIM61	6.721983e+01	5.262598e+00	0.30674411	1.715631e+01	5.638139e-66	5.003284e-62	ENSG00000183439	TRIM61	tripartite motif containing 61 [Source:HGNC Symbol;Acc:HGNC:24339]
CBS	5.985907e+02	2.863079e+00	0.19767632	1.448367e+01	1.536634e-47	1.022707e-43	ENSG00000160200	CBS	cystathionine beta-synthase [Source:HGNC Symbol;Acc:HGNC:1550]
MORF4L2	1.005252e+04	-9.406207e-01	0.06566857	-1.432376e+01	1.554801e-46	8.278381e-43	ENSG00000123562	MORF4L2	mortality factor 4 like 2 [Source:HGNC Symbol;Acc:HGNC:16849]
IER3	2.711755e+02	3.570746e+00	0.25132740	1.420755e+01	8.225581e-46	3.649690e-42	ENSG00000137331	IER3	immediate early response 3 [Source:HGNC Symbol;Acc:HGNC:5392]
MCMBP	1.828760e+03	1.126094e+00	0.08040532	1.400522e+01	1.448387e-44	5.508423e-41	ENSG00000197771	MCMBP	minichromosome maintenance complex binding protein [Source:HGNC Symbol;Acc:HGNC:25782]
UVRAG	3.835499e+02	-1.286866e+00	0.09495153	-1.355287e+01	7.619012e-42	2.535417e-38	ENSG00000198382	UVRAG	UV radiation resistance associated [Source:HGNC Symbol;Acc:HGNC:12640]
	2.284710e+02	-3.692522e+00	0.27975841	-1.319897e+01	8.894539e-40	2.631005e-36	ENSG00000224114		ribosomal protein S14 (RPS14) pseudogene
ZNF626	5.899844e+01	5.508436e+00	0.42122568	1.307716e+01	4.447373e-39	1.183980e-35	ENSG00000188171	ZNF626	zinc finger protein 626 [Source:HGNC Symbol;Acc:HGNC:30461]
C6orf47	2.174907e+02	1.093240e+00	0.08718502	1.253931e+01	4.549454e-36	1.101051e-32	ENSG00000204439	C6orf47	chromosome 6 open reading frame 47 [Source:HGNC Symbol;Acc:HGNC:19076]
MIR924HG	3.309793e+01	3.383044e+00	0.27641327	1.223908e+01	1.922012e-34	4.263984e-31	ENSG00000267374	MIR924HG	MIR924 host gene [Source:HGNC Symbol;Acc:HGNC:44332]
C22orf39	3.391675e+02	1.209520e+00	0.09960228	1.214350e+01	6.211008e-34	1.271919e-30	ENSG00000242259	C22orf39	chromosome 22 open reading frame 39 [Source:HGNC Symbol;Acc:HGNC:27012]
GRIPAP1	1.641883e+03	-9.862115e-01	0.08442121	-1.168203e+01	1.574797e-31	2.994589e-28	ENSG00000068400	GRIPAP1	GRIP1 associated protein 1 [Source:HGNC Symbol;Acc:HGNC:18706]
ESS2	4.385835e+02	8.609486e-01	0.07492401	1.149096e+01	1.464796e-30	2.599720e-27	ENSG00000100056	ESS2	ess-2 splicing factor homolog [Source:HGNC Symbol;Acc:HGNC:16817]
PROS1	2.381181e+02	2.653096e+00	0.23126834	1.147194e+01	1.825232e-30	3.036958e-27	ENSG00000184500	PROS1	protein S [Source:HGNC Symbol;Acc:HGNC:9456]
SKIC2	8.822581e+02	7.379925e-01	0.06559023	1.125156e+01	2.275299e-29	3.563118e-26	ENSG00000204351	SKIC2	SKI2 subunit of superkiller complex [Source:HGNC Symbol;Acc:HGNC:10898]
-1	4.560958e+01	5.119131e+00	0.46355638	1.104317e+01	2.365438e-28	3.498483e-25	ENSG00000280079		TEC
GSTM1	2.226237e+01	8.613807e+00	0.78739293	1.093966e+01	7.448224e-28	1.043614e-24	ENSG00000134184	GSTM1	glutathione S-transferase mu 1 [Source:HGNC Symbol;Acc:HGNC:4632]
UFD1	8.306972e+02	9.733187e-01	0.08987393	1.082982e+01	2.486359e-27	3.309593e-24	ENSG00000070010	UFD1	ubiquitin recognition factor in ER associated degradation 1 [Source:HGNC Symbol;Acc:HGNC:12520]
LINC00664	2.482866e+01	-4.002699e+00	0.37004330	-1.081684e+01	2.864900e-27	3.631875e-24	ENSG00000268658	LINC00664	long intergenic non-protein coding RNA 664 [Source:HGNC Symbol;Acc:HGNC:44319]
RTL10	4.671297e+02	1.019861e+00	0.09439782	1.080387e+01	3.300058e-27	3.993370e-24	ENSG00000215012	RTL10	retrotransposon Gag like 10 [Source:HGNC Symbol;Acc:HGNC:26112]
TFE3	2.206472e+03	-1.253457e+00	0.11641212	-1.076741e+01	4.906256e-27	5.678885e-24	ENSG00000068323	TFE3	transcription factor binding to IGHM enhancer 3 [Source:HGNC Symbol;Acc:HGNC:11752]
LINC01311	4.880997e+01	1.701179e+00	0.16042701	1.060407e+01	2.852856e-26	3.164530e-23	ENSG00000260924	LINC01311	long intergenic non-protein coding RNA 1311 [Source:HGNC Symbol;Acc:HGNC:50503]
ZNF229	1.832790e+02	1.714254e+00	0.16284565	1.052686e+01	6.496365e-26	6.917849e-23	ENSG00000278318	ZNF229	zinc finger protein 229 [Source:HGNC Symbol;Acc:HGNC:13022]
USP11	5.049489e+03	-9.806459e-01	0.09432821	-1.039610e+01	2.582799e-25	2.644588e-22	ENSG00000102226	USP11	ubiquitin specific peptidase 11 [Source:HGNC Symbol;Acc:HGNC:12609]
PAX8-AS1	2.367313e+02	-3.966669e+00	0.38273843	-1.036392e+01	3.618333e-25	3.567676e-22	ENSG00000189223	PAX8-AS1	PAX8 antisense RNA 1 [Source:HGNC Symbol;Acc:HGNC:49271]
FLOT1	2.105652e+03	9.567708e-01	0.09235802	1.035937e+01	3.794570e-25	3.607823e-22	ENSG00000137312	FLOT1	flotillin 1 [Source:HGNC Symbol;Acc:HGNC:3757]
MED15P9	2.931195e+01	-6.095694e+00	0.59038907	-1.032488e+01	5.438913e-25	4.992922e-22	ENSG00000223760	MED15P9	mediator complex subunit 15 pseudogene 9 [Source:HGNC Symbol;Acc:HGNC:44130]
RANBP1	4.778603e+03	1.613660e+00	0.15777711	1.022747e+01	1.493739e-24	1.325544e-21	ENSG00000099901	RANBP1	RAN binding protein 1 [Source:HGNC Symbol;Acc:HGNC:9847]
-2	8.878580e+01	2.839797e+00	0.28135750	1.009320e+01	5.920775e-24	5.084609e-21	ENSG00000267383		novel transcript, antisense to ZNF486 and ZNF90
CDC45	6.945496e+02	1.226255e+00	0.12190943	1.005874e+01	8.406970e-24	6.994073e-21	ENSG00000093009	CDC45	cell division cycle 45 [Source:HGNC Symbol;Acc:HGNC:1739]
STK19	2.148389e+02	9.585371e-01	0.09533983	1.005390e+01	8.830297e-24	7.123641e-21	ENSG00000204344	STK19	serine/threonine kinase 19 [Source:HGNC Symbol;Acc:HGNC:11398]
-3	2.104663e+02	4.532524e+00	0.45193838	1.002907e+01	1.135756e-23	8.892972e-21	ENSG00000215146		zinc finger protein pseudogene
EIF2AK4	2.235071e+03	7.730827e-01	0.07844813	9.854700e+00	6.541197e-23	4.975421e-20	ENSG00000128829	EIF2AK4	eukaryotic translation initiation factor 2 alpha kinase 4 [Source:HGNC Symbol;Acc:HGNC:19687]
LINC02570	2.260176e+01	4.331516e+00	0.44058772	9.831223e+00	8.260973e-23	6.108990e-20	ENSG00000237923	LINC02570	long intergenic non-protein coding RNA 2570 [Source:HGNC Symbol;Acc:HGNC:39766]
SLC25A1	2.112168e+03	9.562662e-01	0.10000520	9.562165e+00	1.153184e-21	8.297315e-19	ENSG00000100075	SLC25A1	solute carrier family 25 member 1 [Source:HGNC Symbol;Acc:HGNC:10979]
SNAP29	2.778296e+02	9.339278e-01	0.09853417	9.478213e+00	2.586759e-21	1.812229e-18	ENSG00000099940	SNAP29	synaptosome associated protein 29 [Source:HGNC Symbol;Acc:HGNC:11133]
CHCHD2	1.566353e+02	5.470721e+00	0.58119360	9.412907e+00	4.826014e-21	3.294311e-18	ENSG00000106153	CHCHD2	coiled-coil-helix-coiled-coil-helix domain containing 2 [Source:HGNC Symbol;Acc:HGNC:21645]
COL12A1	1.204036e+03	4.176122e+00	0.44726098	9.337104e+00	9.900479e-21	6.589264e-18	ENSG00000111799	COL12A1	collagen type XII alpha 1 chain [Source:HGNC Symbol;Acc:HGNC:2188]
RASAL3	4.880635e+01	-3.569296e+00	0.38483709	-9.274824e+00	1.779127e-20	1.153765e-17	ENSG00000105122	RASAL3	RAS protein activator like 3 [Source:HGNC Symbol;Acc:HGNC:26129]
SFXN2	3.416567e+02	1.305443e+00	0.14078824	9.272389e+00	1.820228e-20	1.153765e-17	ENSG00000156398	SFXN2	sideroflexin 2 [Source:HGNC Symbol;Acc:HGNC:16086]
HLA-K	2.045572e+01	-3.017436e+00	0.32627477	-9.248143e+00	2.284267e-20	1.414227e-17	ENSG00000230795	HLA-K	major histocompatibility complex, class I, K (pseudogene) [Source:HGNC Symbol;Acc:HGNC:4969]
NELFE	1.348988e+03	8.235574e-01	0.08933095	9.219172e+00	2.994026e-20	1.811522e-17	ENSG00000204356	NELFE	negative elongation factor complex member E [Source:HGNC Symbol;Acc:HGNC:13974]
TUBB	2.540780e+04	8.212555e-01	0.08948083	9.178005e+00	4.391530e-20	2.598029e-17	ENSG00000196230	TUBB	tubulin beta class I [Source:HGNC Symbol;Acc:HGNC:20778]
NME4	3.136872e+03	1.306638e+00	0.14260205	9.162827e+00	5.055521e-20	2.925828e-17	ENSG00000103202	NME4	NME/NM23 nucleoside diphosphate kinase 4 [Source:HGNC Symbol;Acc:HGNC:7852]
-4	4.468137e+01	-3.918999e+00	0.42797345	-9.157107e+00	5.330724e-20	3.019458e-17	ENSG00000286058		novel transcript
MIR4458HG	1.376397e+01	4.904134e+00	0.53600771	9.149372e+00	5.726530e-20	3.176077e-17	ENSG00000247516	MIR4458HG	MIR4458 host gene [Source:HGNC Symbol;Acc:HGNC:49008]
DDX39B	1.571344e+03	1.083464e+00	0.11864467	9.132012e+00	6.723798e-20	3.653081e-17	ENSG00000198563	DDX39B	DExD-box helicase 39B [Source:HGNC Symbol;Acc:HGNC:13917]
MRPL40	3.319663e+02	9.438386e-01	0.10368566	9.102885e+00	8.796336e-20	4.683521e-17	ENSG00000185608	MRPL40	mitochondrial ribosomal protein L40 [Source:HGNC Symbol;Acc:HGNC:14491]
CYP4F22	4.476415e+01	-3.360677e+00	0.36964650	-9.091597e+00	9.759505e-20	5.094462e-17	ENSG00000171954	CYP4F22	cytochrome P450 family 4 subfamily F member 22 [Source:HGNC Symbol;Acc:HGNC:26820]
POSTN	1.588239e+03	4.496533e+00	0.49883883	9.014000e+00	1.986743e-19	1.017136e-16	ENSG00000133110	POSTN	periostin [Source:HGNC Symbol;Acc:HGNC:16953]
TBC1D3L	2.665083e+01	3.472840e+00	0.38587940	8.999808e+00	2.261136e-19	1.135773e-16	ENSG00000274512	TBC1D3L	TBC1 domain family member 3L [Source:HGNC Symbol;Acc:HGNC:51246]
GOPC	6.484211e+02	9.040871e-01	0.10117689	8.935708e+00	4.045803e-19	1.994581e-16	ENSG00000047932	GOPC	golgi associated PDZ and coiled-coil motif containing [Source:HGNC Symbol;Acc:HGNC:17643]
SLC36A1	2.805731e+02	1.467761e+00	0.16535729	8.876301e+00	6.912079e-19	3.345698e-16	ENSG00000123643	SLC36A1	solute carrier family 36 member 1 [Source:HGNC Symbol;Acc:HGNC:18761]
ZDHHC8	6.705188e+02	8.461933e-01	0.09570739	8.841462e+00	9.447391e-19	4.491222e-16	ENSG00000099904	ZDHHC8	zinc finger DHHC-type palmitoyltransferase 8 [Source:HGNC Symbol;Acc:HGNC:18474]
TRIM4	3.266729e+02	-1.387505e+00	0.15721790	-8.825363e+00	1.091053e-18	5.095794e-16	ENSG00000146833	TRIM4	tripartite motif containing 4 [Source:HGNC Symbol;Acc:HGNC:16275]
POLR3G	1.012740e+03	1.720623e+00	0.19634572	8.763233e+00	1.897296e-18	8.708589e-16	ENSG00000113356	POLR3G	RNA polymerase III subunit G [Source:HGNC Symbol;Acc:HGNC:30075]
PNPLA4	5.140690e+02	-9.413882e-01	0.10752632	-8.754956e+00	2.041824e-18	9.213124e-16	ENSG00000006757	PNPLA4	patatin like phospholipase domain containing 4 [Source:HGNC Symbol;Acc:HGNC:24887]
PCDHA10	6.375609e+01	1.851760e+00	0.21232526	8.721338e+00	2.749325e-18	1.219875e-15	ENSG00000250120	PCDHA10	protocadherin alpha 10 [Source:HGNC Symbol;Acc:HGNC:8664]
CCDC144NL-AS1	5.636228e+02	-2.367718e+00	0.27156692	-8.718727e+00	2.813471e-18	1.227873e-15	ENSG00000233098	CCDC144NL-AS1	CCDC144NL antisense RNA 1 [Source:HGNC Symbol;Acc:HGNC:51340]
ZNF74	8.973188e+02	7.675494e-01	0.08866453	8.656781e+00	4.852744e-18	2.083706e-15	ENSG00000185252	ZNF74	zinc finger protein 74 [Source:HGNC Symbol;Acc:HGNC:13144]
PCDHA9	8.503432e+00	6.920170e+00	0.80247154	8.623571e+00	6.489807e-18	2.742407e-15	ENSG00000204961	PCDHA9	protocadherin alpha 9 [Source:HGNC Symbol;Acc:HGNC:8675]
RABL3	3.840554e+02	6.179875e-01	0.07215910	8.564235e+00	1.087962e-17	4.525582e-15	ENSG00000144840	RABL3	RAB, member of RAS oncogene family like 3 [Source:HGNC Symbol;Acc:HGNC:18072]
-5	4.072944e+01	-1.790966e+00	0.20932991	-8.555709e+00	1.171466e-17	4.797964e-15	ENSG00000240086		novel transcript, antisense to EPHB1
GPR176	1.097060e+03	1.917682e+00	0.22449928	8.542041e+00	1.318711e-17	5.319200e-15	ENSG00000166073	GPR176	G protein-coupled receptor 176 [Source:HGNC Symbol;Acc:HGNC:32370]
GLT1D1	6.298619e+01	3.710735e+00	0.43661399	8.498892e+00	1.914093e-17	7.605519e-15	ENSG00000151948	GLT1D1	glycosyltransferase 1 domain containing 1 [Source:HGNC Symbol;Acc:HGNC:26483]
POR	2.229950e+03	-6.293687e-01	0.07475887	-8.418649e+00	3.808510e-17	1.491032e-14	ENSG00000127948	POR	cytochrome p450 oxidoreductase [Source:HGNC Symbol;Acc:HGNC:9208]
SRGN	3.437395e+01	8.593862e+00	1.02309897	8.399834e+00	4.471092e-17	1.725064e-14	ENSG00000122862	SRGN	serglycin [Source:HGNC Symbol;Acc:HGNC:9361]
POMZP3	9.634082e+01	1.088589e+00	0.12984045	8.384052e+00	5.113613e-17	1.944780e-14	ENSG00000146707	POMZP3	POM121 and ZP3 fusion [Source:HGNC Symbol;Acc:HGNC:9203]
ARVCF	6.787107e+02	9.109597e-01	0.10870335	8.380236e+00	5.282178e-17	1.980593e-14	ENSG00000099889	ARVCF	ARVCF delta catenin family member [Source:HGNC Symbol;Acc:HGNC:728]
THAP7	3.302289e+02	8.408723e-01	0.10075832	8.345438e+00	7.095042e-17	2.623392e-14	ENSG00000184436	THAP7	THAP domain containing 7 [Source:HGNC Symbol;Acc:HGNC:23190]
CLTCL1	1.904313e+02	1.076874e+00	0.12949459	8.315974e+00	9.100143e-17	3.273838e-14	ENSG00000070371	CLTCL1	clathrin heavy chain like 1 [Source:HGNC Symbol;Acc:HGNC:2093]
SCAP	2.467616e+03	-5.493102e-01	0.06605482	-8.315975e+00	9.100101e-17	3.273838e-14	ENSG00000114650	SCAP	SREBF chaperone [Source:HGNC Symbol;Acc:HGNC:30634]
WDR3	1.084687e+03	1.021235e+00	0.12285731	8.312367e+00	9.381207e-17	3.329953e-14	ENSG00000065183	WDR3	WD repeat domain 3 [Source:HGNC Symbol;Acc:HGNC:12755]
LAT2	4.948930e+01	1.818897e+00	0.22100373	8.230166e+00	1.869548e-16	6.548830e-14	ENSG00000086730	LAT2	linker for activation of T cells family member 2 [Source:HGNC Symbol;Acc:HGNC:12749]
FLCN	4.606550e+02	-8.336128e-01	0.10161916	-8.203304e+00	2.338698e-16	8.085819e-14	ENSG00000154803	FLCN	folliculin [Source:HGNC Symbol;Acc:HGNC:27310]
LSM2	8.430349e+02	1.010105e+00	0.12328120	8.193504e+00	2.537286e-16	8.659954e-14	ENSG00000204392	LSM2	LSM2 homolog, U6 small nuclear RNA and mRNA degradation associated [Source:HGNC Symbol;Acc:HGNC:13940]
FAR2P1	1.461542e+01	-4.398775e+00	0.53696872	-8.191864e+00	2.572117e-16	8.667709e-14	ENSG00000180178	FAR2P1	fatty acyl-CoA reductase 2 pseudogene 1 [Source:HGNC Symbol;Acc:HGNC:49284]
MID1IP1	3.319889e+03	-1.084712e+00	0.13278516	-8.168927e+00	3.111445e-16	1.035411e-13	ENSG00000165175	MID1IP1	MID1 interacting protein 1 [Source:HGNC Symbol;Acc:HGNC:20715]
RWDD2B	1.143532e+02	-1.325947e+00	0.16267297	-8.151000e+00	3.609274e-16	1.186248e-13	ENSG00000156253	RWDD2B	RWD domain containing 2B [Source:HGNC Symbol;Acc:HGNC:1302]
POLRMTP1	5.042557e+01	-1.671448e+00	0.20519056	-8.145832e+00	3.766815e-16	1.222929e-13	ENSG00000266066	POLRMTP1	RNA polymerase mitochondrial pseudogene 1 [Source:HGNC Symbol;Acc:HGNC:28865]
PF4	1.297461e+01	-2.234455e+00	0.27515582	-8.120689e+00	4.635458e-16	1.486809e-13	ENSG00000163737	PF4	platelet factor 4 [Source:HGNC Symbol;Acc:HGNC:8861]
PIM2	3.147815e+03	-1.506722e+00	0.18618402	-8.092647e+00	5.838200e-16	1.850293e-13	ENSG00000102096	PIM2	Pim-2 proto-oncogene, serine/threonine kinase [Source:HGNC Symbol;Acc:HGNC:8987]
CASC8	1.079145e+01	-5.067315e+00	0.63255947	-8.010811e+00	1.139540e-15	3.569040e-13	ENSG00000246228	CASC8	cancer susceptibility 8 [Source:HGNC Symbol;Acc:HGNC:45129]
NXT2	3.634207e+02	-7.178242e-01	0.08994706	-7.980519e+00	1.457188e-15	4.458996e-13	ENSG00000101888	NXT2	nuclear transport factor 2 like export factor 2 [Source:HGNC Symbol;Acc:HGNC:18151]
DSEL	1.893492e+02	1.260008e+00	0.15788015	7.980787e+00	1.454035e-15	4.458996e-13	ENSG00000171451	DSEL	dermatan sulfate epimerase like [Source:HGNC Symbol;Acc:HGNC:18144]
DGCR6L	6.549024e+02	1.114454e+00	0.13988908	7.966696e+00	1.629725e-15	4.930289e-13	ENSG00000128185	DGCR6L	DiGeorge syndrome critical region gene 6 like [Source:HGNC Symbol;Acc:HGNC:18551]
HERC2P9	3.029061e+02	1.068295e+00	0.13425752	7.957059e+00	1.761764e-15	5.269851e-13	ENSG00000206149	HERC2P9	HERC2 pseudogene 9 [Source:HGNC Symbol;Acc:HGNC:30495]
GTF2E1	6.744666e+02	6.847826e-01	0.08639875	7.925839e+00	2.266115e-15	6.703168e-13	ENSG00000153767	GTF2E1	general transcription factor IIE subunit 1 [Source:HGNC Symbol;Acc:HGNC:4650]
SLC35A2	8.890124e+02	-1.125830e+00	0.14273108	-7.887771e+00	3.076327e-15	8.999777e-13	ENSG00000102100	SLC35A2	solute carrier family 35 member A2 [Source:HGNC Symbol;Acc:HGNC:11022]
APOBEC3H	1.520204e+01	-2.364815e+00	0.30113287	-7.853062e+00	4.059994e-15	1.174839e-12	ENSG00000100298	APOBEC3H	apolipoprotein B mRNA editing enzyme catalytic subunit 3H [Source:HGNC Symbol;Acc:HGNC:24100]
GLTP	6.309055e+02	9.608033e-01	0.12243242	7.847622e+00	4.240001e-15	1.213735e-12	ENSG00000139433	GLTP	glycolipid transfer protein [Source:HGNC Symbol;Acc:HGNC:24867]
TMEM64	7.405529e+02	-1.322336e+00	0.16964218	-7.794856e+00	6.448214e-15	1.826216e-12	ENSG00000180694	TMEM64	transmembrane protein 64 [Source:HGNC Symbol;Acc:HGNC:25441]
CTSG	1.736031e+02	1.081105e+01	1.39132060	7.770349e+00	7.827013e-15	2.193376e-12	ENSG00000100448	CTSG	cathepsin G [Source:HGNC Symbol;Acc:HGNC:2532]
SCARF2	3.419590e+02	1.378382e+00	0.17787701	7.749074e+00	9.256515e-15	2.566947e-12	ENSG00000244486	SCARF2	scavenger receptor class F member 2 [Source:HGNC Symbol;Acc:HGNC:19869]
TCF19	3.816842e+02	9.370703e-01	0.12123122	7.729613e+00	1.078744e-14	2.960651e-12	ENSG00000137310	TCF19	transcription factor 19 [Source:HGNC Symbol;Acc:HGNC:11629]
SEMA4C	2.973177e+03	-6.159523e-01	0.07979327	-7.719352e+00	1.169225e-14	3.176235e-12	ENSG00000168758	SEMA4C	semaphorin 4C [Source:HGNC Symbol;Acc:HGNC:10731]
GPANK1	4.854562e+02	8.625555e-01	0.11220595	7.687253e+00	1.503278e-14	4.042452e-12	ENSG00000204438	GPANK1	G-patch domain and ankyrin repeats 1 [Source:HGNC Symbol;Acc:HGNC:13920]
CABP7	2.860532e+01	-3.299664e+00	0.43082458	-7.658951e+00	1.874576e-14	4.990496e-12	ENSG00000100314	CABP7	calcium binding protein 7 [Source:HGNC Symbol;Acc:HGNC:20834]
PLPP6	2.355340e+02	7.216213e-01	0.09451795	7.634754e+00	2.262517e-14	5.963637e-12	ENSG00000205808	PLPP6	phospholipid phosphatase 6 [Source:HGNC Symbol;Acc:HGNC:23682]
FLYWCH1	9.846946e+02	-6.538683e-01	0.08567574	-7.631895e+00	2.313281e-14	6.037663e-12	ENSG00000059122	FLYWCH1	FLYWCH-type zinc finger 1 [Source:HGNC Symbol;Acc:HGNC:25404]
ZNF248	2.124734e+02	1.607434e+00	0.21091929	7.621084e+00	2.515542e-14	6.501820e-12	ENSG00000198105	ZNF248	zinc finger protein 248 [Source:HGNC Symbol;Acc:HGNC:13041]
-6	1.991445e+01	7.066162e+00	0.92834693	7.611553e+00	2.708216e-14	6.932511e-12	ENSG00000227706		novel transcript
NAMPTP1	6.417755e+01	1.532005e+00	0.20134580	7.608826e+00	2.765960e-14	7.012894e-12	ENSG00000229644	NAMPTP1	nicotinamide phosphoribosyltransferase pseudogene 1 [Source:HGNC Symbol;Acc:HGNC:17633]
TANGO2	7.564223e+01	1.133101e+00	0.14896453	7.606516e+00	2.815841e-14	7.072012e-12	ENSG00000183597	TANGO2	transport and golgi organization 2 homolog [Source:HGNC Symbol;Acc:HGNC:25439]
DDX5	1.108043e+04	6.234705e-01	0.08223676	7.581409e+00	3.418231e-14	8.504686e-12	ENSG00000108654	DDX5	DEAD-box helicase 5 [Source:HGNC Symbol;Acc:HGNC:2746]
HIRA	1.781984e+02	1.030765e+00	0.13607210	7.575142e+00	3.587347e-14	8.842811e-12	ENSG00000100084	HIRA	histone cell cycle regulator [Source:HGNC Symbol;Acc:HGNC:4916]
ZDHHC6	6.815694e+02	7.139992e-01	0.09461914	7.546034e+00	4.487136e-14	1.095931e-11	ENSG00000023041	ZDHHC6	zinc finger DHHC-type palmitoyltransferase 6 [Source:HGNC Symbol;Acc:HGNC:19160]
MED25	1.160451e+03	-6.163192e-01	0.08179707	-7.534734e+00	4.893302e-14	1.184268e-11	ENSG00000104973	MED25	mediator complex subunit 25 [Source:HGNC Symbol;Acc:HGNC:28845]
-7	7.713919e+01	1.645118e+00	0.22017728	7.471786e+00	7.911352e-14	1.897441e-11	ENSG00000274265		novel transcript
DGCR2	1.890312e+03	6.912666e-01	0.09258492	7.466298e+00	8.248236e-14	1.960576e-11	ENSG00000070413	DGCR2	DiGeorge syndrome critical region gene 2 [Source:HGNC Symbol;Acc:HGNC:2845]
BAG6	4.864012e+03	4.703652e-01	0.06328776	7.432167e+00	1.068330e-13	2.516909e-11	ENSG00000204463	BAG6	BAG cochaperone 6 [Source:HGNC Symbol;Acc:HGNC:13919]
RPAP1	1.527236e+03	-7.225319e-01	0.09763263	-7.400517e+00	1.356554e-13	3.167912e-11	ENSG00000103932	RPAP1	RNA polymerase II associated protein 1 [Source:HGNC Symbol;Acc:HGNC:24567]
PPP1R9B	1.241966e+03	-7.682147e-01	0.10404966	-7.383154e+00	1.545830e-13	3.578530e-11	ENSG00000108819	PPP1R9B	protein phosphatase 1 regulatory subunit 9B [Source:HGNC Symbol;Acc:HGNC:9298]
IL17RA	4.488446e+02	9.115206e-01	0.12350991	7.380141e+00	1.581216e-13	3.628890e-11	ENSG00000177663	IL17RA	interleukin 17 receptor A [Source:HGNC Symbol;Acc:HGNC:5985]
FAM218A	2.273230e+01	1.534394e+00	0.20821586	7.369246e+00	1.715957e-13	3.904463e-11	ENSG00000250486	FAM218A	family with sequence similarity 218 member A [Source:HGNC Symbol;Acc:HGNC:26466]
ARHGDIB	4.678899e+02	2.716651e+00	0.36990938	7.344099e+00	2.071493e-13	4.673499e-11	ENSG00000111348	ARHGDIB	Rho GDP dissociation inhibitor beta [Source:HGNC Symbol;Acc:HGNC:679]
XAB2	2.048604e+03	-5.127304e-01	0.06993436	-7.331595e+00	2.274289e-13	5.087910e-11	ENSG00000076924	XAB2	XPA binding protein 2 [Source:HGNC Symbol;Acc:HGNC:14089]
DNAJB6	4.800028e+03	-5.460638e-01	0.07469014	-7.311056e+00	2.650509e-13	5.880153e-11	ENSG00000105993	DNAJB6	DnaJ heat shock protein family (Hsp40) member B6 [Source:HGNC Symbol;Acc:HGNC:14888]
GPM6B	1.009802e+03	9.032034e-01	0.12375354	7.298405e+00	2.911999e-13	6.406880e-11	ENSG00000046653	GPM6B	glycoprotein M6B [Source:HGNC Symbol;Acc:HGNC:4461]
CFH	1.407322e+01	5.900217e+00	0.81091894	7.275965e+00	3.439538e-13	7.505524e-11	ENSG00000000971	CFH	complement factor H [Source:HGNC Symbol;Acc:HGNC:4883]
SETD6	3.513052e+02	6.260151e-01	0.08610401	7.270452e+00	3.582856e-13	7.754699e-11	ENSG00000103037	SETD6	SET domain containing 6, protein lysine methyltransferase [Source:HGNC Symbol;Acc:HGNC:26116]
XIST	6.893606e+02	8.767186e+00	1.20609006	7.269098e+00	3.618971e-13	7.769698e-11	ENSG00000229807	XIST	X inactive specific transcript [Source:HGNC Symbol;Acc:HGNC:12810]
LLPH-DT	9.940780e+00	3.378202e+00	0.46497328	7.265368e+00	3.720237e-13	7.923212e-11	ENSG00000239335	LLPH-DT	LLPH divergent transcript [Source:HGNC Symbol;Acc:HGNC:50493]
ITGBL1	9.411172e+00	4.374735e+00	0.60262498	7.259464e+00	3.886259e-13	8.211110e-11	ENSG00000198542	ITGBL1	integrin subunit beta like 1 [Source:HGNC Symbol;Acc:HGNC:6164]
TCEAL4	1.935906e+03	-7.443201e-01	0.10268373	-7.248666e+00	4.208962e-13	8.822913e-11	ENSG00000133142	TCEAL4	transcription elongation factor A like 4 [Source:HGNC Symbol;Acc:HGNC:26121]
LZTR1	1.300117e+02	8.350693e-01	0.11541055	7.235641e+00	4.633371e-13	9.636687e-11	ENSG00000099949	LZTR1	leucine zipper like post translational regulator 1 [Source:HGNC Symbol;Acc:HGNC:6742]
DGCR8	1.095087e+03	6.664789e-01	0.09216263	7.231553e+00	4.775025e-13	9.854318e-11	ENSG00000128191	DGCR8	DGCR8 microprocessor complex subunit [Source:HGNC Symbol;Acc:HGNC:2847]
MYO1G	1.850104e+01	3.781020e+00	0.52365291	7.220471e+00	5.180800e-13	1.060948e-10	ENSG00000136286	MYO1G	myosin IG [Source:HGNC Symbol;Acc:HGNC:13880]
PLEK	1.065232e+01	6.368478e+00	0.88240091	7.217216e+00	5.306281e-13	1.078350e-10	ENSG00000115956	PLEK	pleckstrin [Source:HGNC Symbol;Acc:HGNC:9070]
CHCHD7	7.063653e+02	4.941777e-01	0.06859224	7.204572e+00	5.822639e-13	1.174320e-10	ENSG00000170791	CHCHD7	coiled-coil-helix-coiled-coil-helix domain containing 7 [Source:HGNC Symbol;Acc:HGNC:28314]
ELAVL2	1.955211e+02	1.329938e+00	0.18577395	7.158903e+00	8.132550e-13	1.627855e-10	ENSG00000107105	ELAVL2	ELAV like RNA binding protein 2 [Source:HGNC Symbol;Acc:HGNC:3313]
WDPCP	1.180245e+02	9.139650e-01	0.12769430	7.157445e+00	8.219446e-13	1.632971e-10	ENSG00000143951	WDPCP	WD repeat containing planar cell polarity effector [Source:HGNC Symbol;Acc:HGNC:28027]
HPS1	6.181064e+02	8.765356e-01	0.12289553	7.132364e+00	9.865957e-13	1.945567e-10	ENSG00000107521	HPS1	HPS1 biogenesis of lysosomal organelles complex 3 subunit 1 [Source:HGNC Symbol;Acc:HGNC:5163]
MARK4	1.731861e+03	-5.650461e-01	0.07940780	-7.115750e+00	1.113058e-12	2.178812e-10	ENSG00000007047	MARK4	microtubule affinity regulating kinase 4 [Source:HGNC Symbol;Acc:HGNC:13538]
GRPR	5.762409e+02	-2.159936e+00	0.30367422	-7.112674e+00	1.138159e-12	2.211685e-10	ENSG00000126010	GRPR	gastrin releasing peptide receptor [Source:HGNC Symbol;Acc:HGNC:4609]
MAGEB17-AS1	1.803084e+02	-2.175702e+00	0.30681107	-7.091342e+00	1.328180e-12	2.562232e-10	ENSG00000238178	MAGEB17-AS1	MAGEB17 antisense RNA 1 [Source:HGNC Symbol;Acc:HGNC:56739]
LYZ	1.657818e+01	6.806874e+00	0.96025531	7.088609e+00	1.354670e-12	2.594535e-10	ENSG00000090382	LYZ	lysozyme [Source:HGNC Symbol;Acc:HGNC:6740]
BNIP3P17	9.645098e+00	5.658863e+00	0.80020736	7.071746e+00	1.529963e-12	2.909335e-10	ENSG00000271524	BNIP3P17	BCL2 interacting protein 3 pseudogene 17 [Source:HGNC Symbol;Acc:HGNC:49697]
IFT52	7.768176e+02	-5.320088e-01	0.07534463	-7.061005e+00	1.653026e-12	3.121054e-10	ENSG00000101052	IFT52	intraflagellar transport 52 [Source:HGNC Symbol;Acc:HGNC:15901]
RABL2B	4.708613e+02	6.585515e-01	0.09328639	7.059459e+00	1.671516e-12	3.133740e-10	ENSG00000079974	RABL2B	RAB, member of RAS oncogene family like 2B [Source:HGNC Symbol;Acc:HGNC:9800]
GALNT7	9.729932e+02	8.947828e-01	0.12699434	7.045848e+00	1.843356e-12	3.431737e-10	ENSG00000109586	GALNT7	polypeptide N-acetylgalactosaminyltransferase 7 [Source:HGNC Symbol;Acc:HGNC:4129]
TNFSF11	3.275983e+01	1.605531e+00	0.22814329	7.037378e+00	1.958906e-12	3.621528e-10	ENSG00000120659	TNFSF11	TNF superfamily member 11 [Source:HGNC Symbol;Acc:HGNC:11926]
PNPO	6.256294e+01	-1.389416e+00	0.19750834	-7.034722e+00	1.996588e-12	3.665736e-10	ENSG00000108439	PNPO	pyridoxamine 5'-phosphate oxidase [Source:HGNC Symbol;Acc:HGNC:30260]
PAK4	2.346684e+03	-6.643321e-01	0.09472751	-7.013085e+00	2.331200e-12	4.250767e-10	ENSG00000130669	PAK4	p21 (RAC1) activated kinase 4 [Source:HGNC Symbol;Acc:HGNC:16059]
KLF2P1	3.999368e+01	-3.464724e+00	0.49590165	-6.986717e+00	2.813932e-12	5.096089e-10	ENSG00000231240	KLF2P1	Kruppel like factor 2 pseudogene 1 [Source:HGNC Symbol;Acc:HGNC:49280]
RNASE2	6.951283e+00	6.797332e+00	0.97447037	6.975412e+00	3.049757e-12	5.485853e-10	ENSG00000169385	RNASE2	ribonuclease A family member 2 [Source:HGNC Symbol;Acc:HGNC:10045]
LYST	1.025307e+02	1.801073e+00	0.25858377	6.965144e+00	3.280671e-12	5.861612e-10	ENSG00000143669	LYST	lysosomal trafficking regulator [Source:HGNC Symbol;Acc:HGNC:1968]
CCDC144NL	2.069259e+01	-2.204222e+00	0.31713496	-6.950424e+00	3.641895e-12	6.463635e-10	ENSG00000205212	CCDC144NL	CCDC144A N-terminal like (pseudogene) [Source:HGNC Symbol;Acc:HGNC:33735]
PAX8	6.506876e+01	-3.152804e+00	0.45405581	-6.943649e+00	3.820996e-12	6.736593e-10	ENSG00000125618	PAX8	paired box 8 [Source:HGNC Symbol;Acc:HGNC:8622]
PRPS1	3.716248e+03	-8.746245e-01	0.12666721	-6.904900e+00	5.023870e-12	8.741534e-10	ENSG00000147224	PRPS1	phosphoribosyl pyrophosphate synthetase 1 [Source:HGNC Symbol;Acc:HGNC:9462]
CLIC1	4.819131e+03	9.185710e-01	0.13301544	6.905747e+00	4.993989e-12	8.741534e-10	ENSG00000213719	CLIC1	chloride intracellular channel 1 [Source:HGNC Symbol;Acc:HGNC:2062]
LINC02474	7.214015e+00	-3.100167e+00	0.44944431	-6.897778e+00	5.282204e-12	9.131353e-10	ENSG00000228437	LINC02474	long intergenic non-protein coding RNA 2474 [Source:HGNC Symbol;Acc:HGNC:53417]
ALOX5AP	2.566247e+01	5.141792e+00	0.74554490	6.896689e+00	5.322842e-12	9.142239e-10	ENSG00000132965	ALOX5AP	arachidonate 5-lipoxygenase activating protein [Source:HGNC Symbol;Acc:HGNC:436]
DXO	1.288367e+02	8.958326e-01	0.12997656	6.892263e+00	5.491191e-12	9.370929e-10	ENSG00000204348	DXO	decapping exoribonuclease [Source:HGNC Symbol;Acc:HGNC:2992]
RANBP1P1	1.568691e+02	1.226320e+00	0.17837067	6.875121e+00	6.193737e-12	1.050253e-09	ENSG00000228519	RANBP1P1	RANBP1 pseudogene 1 [Source:HGNC Symbol;Acc:HGNC:54908]
COLEC11	4.027868e+01	-2.086643e+00	0.30368259	-6.871130e+00	6.369524e-12	1.073224e-09	ENSG00000118004	COLEC11	collectin subfamily member 11 [Source:HGNC Symbol;Acc:HGNC:17213]
COL8A1	2.123590e+02	4.122926e+00	0.60043413	6.866575e+00	6.576168e-12	1.101074e-09	ENSG00000144810	COL8A1	collagen type VIII alpha 1 chain [Source:HGNC Symbol;Acc:HGNC:2215]
TCEAL3	3.155763e+02	-7.369372e-01	0.10756420	-6.851138e+00	7.326493e-12	1.219037e-09	ENSG00000196507	TCEAL3	transcription elongation factor A like 3 [Source:HGNC Symbol;Acc:HGNC:28247]
-8	6.242168e+01	-2.257802e+00	0.33017720	-6.838152e+00	8.022129e-12	1.326491e-09	ENSG00000213058		ribosomal protein S14 (RPS14) pseudogene
-9	7.789987e+00	3.570841e+00	0.52247223	6.834509e+00	8.228618e-12	1.352236e-09	ENSG00000279039		TEC
LINC02899	5.161270e+00	5.528671e+00	0.80937361	6.830802e+00	8.444104e-12	1.379135e-09	ENSG00000248874	LINC02899	long intergenic non-protein coding RNA 2899 [Source:HGNC Symbol;Acc:HGNC:26630]
PSMD10	1.949161e+03	-8.027980e-01	0.11766393	-6.822805e+00	8.928011e-12	1.449278e-09	ENSG00000101843	PSMD10	proteasome 26S subunit, non-ATPase 10 [Source:HGNC Symbol;Acc:HGNC:9555]
FOLH1	5.962430e+00	5.277996e+00	0.77564152	6.804684e+00	1.012712e-11	1.633964e-09	ENSG00000086205	FOLH1	folate hydrolase 1 [Source:HGNC Symbol;Acc:HGNC:3788]
PI4KA	1.186094e+03	6.581104e-01	0.09692552	6.789856e+00	1.122455e-11	1.800120e-09	ENSG00000241973	PI4KA	phosphatidylinositol 4-kinase alpha [Source:HGNC Symbol;Acc:HGNC:8983]
DLG4	1.012927e+03	-6.836888e-01	0.10073506	-6.787000e+00	1.144896e-11	1.825115e-09	ENSG00000132535	DLG4	discs large MAGUK scaffold protein 4 [Source:HGNC Symbol;Acc:HGNC:2903]
NNMT	6.652605e+01	3.341040e+00	0.49258108	6.782721e+00	1.179336e-11	1.868827e-09	ENSG00000166741	NNMT	nicotinamide N-methyltransferase [Source:HGNC Symbol;Acc:HGNC:7861]
PIGX	3.735691e+02	7.404076e-01	0.10923465	6.778138e+00	1.217344e-11	1.917641e-09	ENSG00000163964	PIGX	phosphatidylinositol glycan anchor biosynthesis class X [Source:HGNC Symbol;Acc:HGNC:26046]
LINC01508	2.569856e+01	5.355144e+00	0.79064914	6.773098e+00	1.260531e-11	1.973991e-09	ENSG00000231107	LINC01508	long intergenic non-protein coding RNA 1508 [Source:HGNC Symbol;Acc:HGNC:51190]
CRKL	2.079766e+03	6.307001e-01	0.09315721	6.770277e+00	1.285360e-11	2.001103e-09	ENSG00000099942	CRKL	CRK like proto-oncogene, adaptor protein [Source:HGNC Symbol;Acc:HGNC:2363]
PPME1	9.848391e+02	-5.706797e-01	0.08436720	-6.764236e+00	1.340141e-11	2.074258e-09	ENSG00000214517	PPME1	protein phosphatase methylesterase 1 [Source:HGNC Symbol;Acc:HGNC:30178]
CAB39L	2.509412e+02	-9.983413e-01	0.14779735	-6.754798e+00	1.430342e-11	2.201073e-09	ENSG00000102547	CAB39L	calcium binding protein 39 like [Source:HGNC Symbol;Acc:HGNC:20290]
LINC02188	2.823610e+01	2.095710e+00	0.31029883	6.753845e+00	1.439780e-11	2.202863e-09	ENSG00000261175	LINC02188	long intergenic non-protein coding RNA 2188 [Source:HGNC Symbol;Acc:HGNC:53050]
RND3	1.050462e+03	1.530389e+00	0.22666146	6.751870e+00	1.459515e-11	2.220298e-09	ENSG00000115963	RND3	Rho family GTPase 3 [Source:HGNC Symbol;Acc:HGNC:671]
DAG1	3.257067e+03	-1.041143e+00	0.15425788	-6.749365e+00	1.484935e-11	2.246134e-09	ENSG00000173402	DAG1	dystroglycan 1 [Source:HGNC Symbol;Acc:HGNC:2666]
DPF2	2.058112e+03	-3.893296e-01	0.05791514	-6.722415e+00	1.787374e-11	2.688331e-09	ENSG00000133884	DPF2	double PHD fingers 2 [Source:HGNC Symbol;Acc:HGNC:9964]
GALR1	7.867502e+00	2.264952e+00	0.33719010	6.717138e+00	1.853285e-11	2.771806e-09	ENSG00000166573	GALR1	galanin receptor 1 [Source:HGNC Symbol;Acc:HGNC:4132]
ZNG1A	6.471889e+02	6.471749e-01	0.09643443	6.711036e+00	1.932480e-11	2.874105e-09	ENSG00000172785	ZNG1A	Zn regulated GTPase metalloprotein activator 1A [Source:HGNC Symbol;Acc:HGNC:17134]
POTEF	4.739011e+01	-2.147366e+00	0.32045423	-6.701007e+00	2.069881e-11	3.061354e-09	ENSG00000196604	POTEF	POTE ankyrin domain family member F [Source:HGNC Symbol;Acc:HGNC:33905]
MLLT6	1.062595e+03	9.812472e-01	0.14647969	6.698862e+00	2.100488e-11	3.089459e-09	ENSG00000275023	MLLT6	MLLT6, PHD finger containing [Source:HGNC Symbol;Acc:HGNC:7138]
ELANE	1.601669e+01	7.169784e+00	1.07083488	6.695508e+00	2.149232e-11	3.143784e-09	ENSG00000197561	ELANE	elastase, neutrophil expressed [Source:HGNC Symbol;Acc:HGNC:3309]
RNF123	6.725333e+02	-4.954005e-01	0.07457115	-6.643327e+00	3.066809e-11	4.461453e-09	ENSG00000164068	RNF123	ring finger protein 123 [Source:HGNC Symbol;Acc:HGNC:21148]
AGA-DT	5.370680e+01	-2.689470e+00	0.40536404	-6.634703e+00	3.251576e-11	4.704535e-09	ENSG00000250131	AGA-DT	AGA divergent transcript [Source:HGNC Symbol;Acc:HGNC:27730]
ZNF680	1.430214e+02	1.774466e+00	0.26891221	6.598680e+00	4.148335e-11	5.969566e-09	ENSG00000173041	ZNF680	zinc finger protein 680 [Source:HGNC Symbol;Acc:HGNC:26897]
ITGA11	2.304020e+02	2.540362e+00	0.38526636	6.593781e+00	4.287643e-11	6.136861e-09	ENSG00000137809	ITGA11	integrin subunit alpha 11 [Source:HGNC Symbol;Acc:HGNC:6136]
MTRF1L	2.941704e+02	7.234426e-01	0.10986424	6.584877e+00	4.552608e-11	6.481258e-09	ENSG00000112031	MTRF1L	mitochondrial translation release factor 1 like [Source:HGNC Symbol;Acc:HGNC:21051]
COQ8A	8.296453e+02	-8.031786e-01	0.12228915	-6.567865e+00	5.104193e-11	7.227864e-09	ENSG00000163050	COQ8A	coenzyme Q8A [Source:HGNC Symbol;Acc:HGNC:16812]
ZNF282	1.286904e+03	-5.303017e-01	0.08085813	-6.558421e+00	5.438040e-11	7.659868e-09	ENSG00000170265	ZNF282	zinc finger protein 282 [Source:HGNC Symbol;Acc:HGNC:13076]
PDK2	3.087380e+02	-8.674431e-01	0.13249992	-6.546744e+00	5.880496e-11	8.239503e-09	ENSG00000005882	PDK2	pyruvate dehydrogenase kinase 2 [Source:HGNC Symbol;Acc:HGNC:8810]
FRG1HP	8.354149e+01	1.338993e+00	0.20497457	6.532484e+00	6.468778e-11	9.016325e-09	ENSG00000276291	FRG1HP	FSHD region gene 1 family member H, pseudogene [Source:HGNC Symbol;Acc:HGNC:51767]
UBE2D1	6.765826e+02	6.349478e-01	0.09739212	6.519499e+00	7.054271e-11	9.781187e-09	ENSG00000072401	UBE2D1	ubiquitin conjugating enzyme E2 D1 [Source:HGNC Symbol;Acc:HGNC:12474]
ZNF768	1.013170e+03	-5.646435e-01	0.08662702	-6.518098e+00	7.120434e-11	9.821772e-09	ENSG00000169957	ZNF768	zinc finger protein 768 [Source:HGNC Symbol;Acc:HGNC:26273]
XRRA1	1.053546e+02	-8.314228e-01	0.12775408	-6.507994e+00	7.616074e-11	1.045130e-08	ENSG00000166435	XRRA1	X-ray radiation resistance associated 1 [Source:HGNC Symbol;Acc:HGNC:18868]
UBE2E1	2.448908e+03	6.092194e-01	0.09376280	6.497453e+00	8.169116e-11	1.114324e-08	ENSG00000170142	UBE2E1	ubiquitin conjugating enzyme E2 E1 [Source:HGNC Symbol;Acc:HGNC:12477]
DDAH2	2.235828e+03	8.734758e-01	0.13444685	6.496811e+00	8.204021e-11	1.114324e-08	ENSG00000213722	DDAH2	DDAH family member 2, ADMA-independent [Source:HGNC Symbol;Acc:HGNC:2716]
NCKAP1L	1.742382e+01	3.907392e+00	0.60337659	6.475875e+00	9.426379e-11	1.273853e-08	ENSG00000123338	NCKAP1L	NCK associated protein 1 like [Source:HGNC Symbol;Acc:HGNC:4862]
ZFAND2A	2.980233e+02	-7.402160e-01	0.11434586	-6.473483e+00	9.576928e-11	1.287662e-08	ENSG00000178381	ZFAND2A	zinc finger AN1-type containing 2A [Source:HGNC Symbol;Acc:HGNC:28073]
PRPF6	3.265986e+03	-3.552656e-01	0.05499414	-6.460063e+00	1.046596e-10	1.400124e-08	ENSG00000101161	PRPF6	pre-mRNA processing factor 6 [Source:HGNC Symbol;Acc:HGNC:15860]
LINC02878	1.989092e+01	-1.481487e+00	0.22959364	-6.452648e+00	1.099128e-10	1.463049e-08	ENSG00000181097	LINC02878	long intergenic non-protein coding RNA 2878 [Source:HGNC Symbol;Acc:HGNC:54524]
ASPG	7.575013e+00	3.056992e+00	0.47435174	6.444567e+00	1.159306e-10	1.535475e-08	ENSG00000166183	ASPG	asparaginase [Source:HGNC Symbol;Acc:HGNC:20123]
ZNF385A	6.218763e+02	-1.057693e+00	0.16440414	-6.433493e+00	1.247047e-10	1.643510e-08	ENSG00000161642	ZNF385A	zinc finger protein 385A [Source:HGNC Symbol;Acc:HGNC:17521]
ZNF710	6.710299e+02	-6.442842e-01	0.10017625	-6.431506e+00	1.263455e-10	1.656932e-08	ENSG00000140548	ZNF710	zinc finger protein 710 [Source:HGNC Symbol;Acc:HGNC:25352]
NTS	5.754417e+02	2.616147e+00	0.40722013	6.424405e+00	1.323864e-10	1.727643e-08	ENSG00000133636	NTS	neurotensin [Source:HGNC Symbol;Acc:HGNC:8038]
PRAC1	1.773255e+01	6.859315e+00	1.06790931	6.423125e+00	1.335049e-10	1.733740e-08	ENSG00000159182	PRAC1	PRAC1 small nuclear protein [Source:HGNC Symbol;Acc:HGNC:30591]
PANCR	2.542466e+01	3.501964e+00	0.54585160	6.415597e+00	1.402725e-10	1.812784e-08	ENSG00000250103	PANCR	PITX2 adjacent non-coding RNA [Source:HGNC Symbol;Acc:HGNC:52282]
ATCAY	9.207609e+02	-1.278188e+00	0.19932761	-6.412501e+00	1.431516e-10	1.841054e-08	ENSG00000167654	ATCAY	ATCAY kinesin light chain interacting caytaxin [Source:HGNC Symbol;Acc:HGNC:779]
-10	1.242263e+01	4.147770e+00	0.64712172	6.409566e+00	1.459341e-10	1.867816e-08	ENSG00000286339		novel transcript, antisense to CEP85L
TLX1	2.612297e+01	4.843492e+00	0.75774454	6.391985e+00	1.637458e-10	2.085761e-08	ENSG00000107807	TLX1	T cell leukemia homeobox 1 [Source:HGNC Symbol;Acc:HGNC:5056]
MED15	1.011364e+03	6.838782e-01	0.10720807	6.378980e+00	1.782708e-10	2.259965e-08	ENSG00000099917	MED15	mediator complex subunit 15 [Source:HGNC Symbol;Acc:HGNC:14248]
MGP	1.843389e+01	4.703421e+00	0.73869466	6.367206e+00	1.925029e-10	2.428821e-08	ENSG00000111341	MGP	matrix Gla protein [Source:HGNC Symbol;Acc:HGNC:7060]
SERPINF1	1.159775e+03	-1.136918e+00	0.17873964	-6.360750e+00	2.007715e-10	2.509362e-08	ENSG00000132386	SERPINF1	serpin family F member 1 [Source:HGNC Symbol;Acc:HGNC:8824]
ZNF502	8.037726e+01	1.002529e+00	0.15760347	6.361087e+00	2.003307e-10	2.509362e-08	ENSG00000196653	ZNF502	zinc finger protein 502 [Source:HGNC Symbol;Acc:HGNC:23718]
JADE1	2.106530e+03	-5.773541e-01	0.09086860	-6.353724e+00	2.101633e-10	2.603630e-08	ENSG00000077684	JADE1	jade family PHD finger 1 [Source:HGNC Symbol;Acc:HGNC:30027]
AKT2	3.359180e+03	-3.706997e-01	0.05834440	-6.353646e+00	2.102698e-10	2.603630e-08	ENSG00000105221	AKT2	AKT serine/threonine kinase 2 [Source:HGNC Symbol;Acc:HGNC:392]
NPRL3	7.488854e+02	-5.675993e-01	0.08945934	-6.344774e+00	2.227526e-10	2.745426e-08	ENSG00000103148	NPRL3	NPR3 like, GATOR1 complex subunit [Source:HGNC Symbol;Acc:HGNC:14124]
SKAP2	1.961265e+02	1.554565e+00	0.24524165	6.338910e+00	2.313957e-10	2.838810e-08	ENSG00000005020	SKAP2	src kinase associated phosphoprotein 2 [Source:HGNC Symbol;Acc:HGNC:15687]
PCDH9	2.754522e+02	1.936669e+00	0.30572501	6.334675e+00	2.378421e-10	2.904510e-08	ENSG00000184226	PCDH9	protocadherin 9 [Source:HGNC Symbol;Acc:HGNC:8661]
HLA-A	2.730459e+03	-8.539156e-01	0.13491456	-6.329306e+00	2.462658e-10	2.993648e-08	ENSG00000206503	HLA-A	major histocompatibility complex, class I, A [Source:HGNC Symbol;Acc:HGNC:4931]
SMG1P4	8.477391e+00	-3.637117e+00	0.57539296	-6.321102e+00	2.597048e-10	3.142664e-08	ENSG00000185710	SMG1P4	SMG1 pseudogene 4 [Source:HGNC Symbol;Acc:HGNC:49861]
ARAF	1.053358e+03	-3.986018e-01	0.06309932	-6.317055e+00	2.665955e-10	3.211451e-08	ENSG00000078061	ARAF	A-Raf proto-oncogene, serine/threonine kinase [Source:HGNC Symbol;Acc:HGNC:646]
TMC1	5.680304e+00	3.478464e+00	0.55147443	6.307571e+00	2.834484e-10	3.399083e-08	ENSG00000165091	TMC1	transmembrane channel like 1 [Source:HGNC Symbol;Acc:HGNC:16513]
-11	4.793478e+00	5.325555e+00	0.84476218	6.304207e+00	2.896740e-10	3.458161e-08	ENSG00000261804		novel transcript
RCN1	9.069574e+02	7.307714e-01	0.11605180	6.296942e+00	3.035752e-10	3.607938e-08	ENSG00000049449	RCN1	reticulocalbin 1 [Source:HGNC Symbol;Acc:HGNC:9934]
INSR	7.950339e+02	-7.409440e-01	0.11788940	-6.285077e+00	3.276908e-10	3.863588e-08	ENSG00000171105	INSR	insulin receptor [Source:HGNC Symbol;Acc:HGNC:6091]
-12	3.129837e+00	5.680653e+00	0.90385216	6.284936e+00	3.279884e-10	3.863588e-08	ENSG00000262714		novel transcript
ARHGEF2	1.700280e+03	-3.909924e-01	0.06222709	-6.283315e+00	3.314284e-10	3.869863e-08	ENSG00000116584	ARHGEF2	Rho/Rac guanine nucleotide exchange factor 2 [Source:HGNC Symbol;Acc:HGNC:682]
NELFA	1.442790e+03	-5.508466e-01	0.08766311	-6.283677e+00	3.306582e-10	3.869863e-08	ENSG00000185049	NELFA	negative elongation factor complex member A [Source:HGNC Symbol;Acc:HGNC:12768]
KCND1	1.249403e+02	-1.190178e+00	0.18991816	-6.266793e+00	3.685606e-10	4.248113e-08	ENSG00000102057	KCND1	potassium voltage-gated channel subfamily D member 1 [Source:HGNC Symbol;Acc:HGNC:6237]
EBPL	6.783171e+02	1.163951e+00	0.18573214	6.266828e+00	3.684776e-10	4.248113e-08	ENSG00000123179	EBPL	EBP like [Source:HGNC Symbol;Acc:HGNC:18061]
CDC26P1	2.111106e+01	-1.489596e+00	0.23769748	-6.266772e+00	3.686102e-10	4.248113e-08	ENSG00000238072	CDC26P1	cell division cycle 26 pseudogene 1 [Source:HGNC Symbol;Acc:HGNC:22770]
NICOL1	1.467881e+02	2.223528e+00	0.35531052	6.257986e+00	3.899817e-10	4.475040e-08	ENSG00000243449	NICOL1	NELL2 interacting cell ontogeny regulator 1 [Source:HGNC Symbol;Acc:HGNC:34437]
STK35	1.394814e+03	-4.332114e-01	0.06928902	-6.252237e+00	4.046140e-10	4.623019e-08	ENSG00000125834	STK35	serine/threonine kinase 35 [Source:HGNC Symbol;Acc:HGNC:16254]
HS3ST5	4.040866e+01	2.097426e+00	0.33622631	6.238136e+00	4.428144e-10	5.037865e-08	ENSG00000249853	HS3ST5	heparan sulfate-glucosamine 3-sulfotransferase 5 [Source:HGNC Symbol;Acc:HGNC:19419]
ULK4	1.156200e+02	-7.344800e-01	0.11775670	-6.237267e+00	4.452811e-10	5.044371e-08	ENSG00000168038	ULK4	unc-51 like kinase 4 [Source:HGNC Symbol;Acc:HGNC:15784]
ERF	2.068150e+03	-5.352650e-01	0.08587149	-6.233327e+00	4.566328e-10	5.151050e-08	ENSG00000105722	ERF	ETS2 repressor factor [Source:HGNC Symbol;Acc:HGNC:3444]
STRN4	3.290892e+03	-3.814457e-01	0.06123844	-6.228861e+00	4.698383e-10	5.256780e-08	ENSG00000090372	STRN4	striatin 4 [Source:HGNC Symbol;Acc:HGNC:15721]
LITAF	2.678935e+03	-8.036324e-01	0.12901836	-6.228822e+00	4.699548e-10	5.256780e-08	ENSG00000189067	LITAF	lipopolysaccharide induced TNF factor [Source:HGNC Symbol;Acc:HGNC:16841]
UCMA	1.030878e+01	2.384400e+00	0.38373340	6.213689e+00	5.175483e-10	5.764925e-08	ENSG00000165623	UCMA	upper zone of growth plate and cartilage matrix associated [Source:HGNC Symbol;Acc:HGNC:25205]
P3H2	1.226682e+03	1.661876e+00	0.26785935	6.204287e+00	5.494543e-10	6.069533e-08	ENSG00000090530	P3H2	prolyl 3-hydroxylase 2 [Source:HGNC Symbol;Acc:HGNC:19317]
EFR3A	8.297140e+02	9.113490e-01	0.14687840	6.204785e+00	5.477156e-10	6.069533e-08	ENSG00000132294	EFR3A	EFR3 homolog A [Source:HGNC Symbol;Acc:HGNC:28970]
HOXB13	3.798075e+01	4.780954e+00	0.77077444	6.202792e+00	5.547006e-10	6.102165e-08	ENSG00000159184	HOXB13	homeobox B13 [Source:HGNC Symbol;Acc:HGNC:5112]
ZNF107	3.369001e+02	1.144461e+00	0.18453662	6.201808e+00	5.581823e-10	6.115197e-08	ENSG00000196247	ZNF107	zinc finger protein 107 [Source:HGNC Symbol;Acc:HGNC:12887]
KLHL22	2.385564e+02	7.945649e-01	0.12824569	6.195646e+00	5.804630e-10	6.333232e-08	ENSG00000099910	KLHL22	kelch like family member 22 [Source:HGNC Symbol;Acc:HGNC:25888]
MDC1	1.245164e+03	7.858689e-01	0.12690680	6.192488e+00	5.922169e-10	6.435101e-08	ENSG00000137337	MDC1	mediator of DNA damage checkpoint 1 [Source:HGNC Symbol;Acc:HGNC:21163]
EPYC	2.305262e+00	5.251275e+00	0.84987301	6.178893e+00	6.455244e-10	6.985833e-08	ENSG00000083782	EPYC	epiphycan [Source:HGNC Symbol;Acc:HGNC:3053]
SLC25A14	1.849887e+02	7.693863e-01	0.12469955	6.169920e+00	6.832444e-10	7.364102e-08	ENSG00000102078	SLC25A14	solute carrier family 25 member 14 [Source:HGNC Symbol;Acc:HGNC:10984]
SLC5A4-AS1	7.573925e+00	2.303774e+00	0.37355832	6.167106e+00	6.955128e-10	7.466106e-08	ENSG00000242082	SLC5A4-AS1	SLC5A4 antisense RNA 1 [Source:HGNC Symbol;Acc:HGNC:53163]
ZNF454	1.184377e+01	3.629924e+00	0.58918141	6.160962e+00	7.230449e-10	7.730483e-08	ENSG00000178187	ZNF454	zinc finger protein 454 [Source:HGNC Symbol;Acc:HGNC:21200]
PPP3CA	9.451250e+02	8.987950e-01	0.14591566	6.159689e+00	7.288798e-10	7.761695e-08	ENSG00000138814	PPP3CA	protein phosphatase 3 catalytic subunit alpha [Source:HGNC Symbol;Acc:HGNC:9314]
SNX12	2.111199e+03	-3.870182e-01	0.06285085	-6.157724e+00	7.379787e-10	7.827279e-08	ENSG00000147164	SNX12	sorting nexin 12 [Source:HGNC Symbol;Acc:HGNC:14976]
PTPN23	1.317272e+03	-5.900698e-01	0.09588672	-6.153822e+00	7.563776e-10	7.990589e-08	ENSG00000076201	PTPN23	protein tyrosine phosphatase non-receptor type 23 [Source:HGNC Symbol;Acc:HGNC:14406]
NEK3	5.753227e+02	7.725921e-01	0.12580818	6.141032e+00	8.198697e-10	8.627103e-08	ENSG00000136098	NEK3	NIMA related kinase 3 [Source:HGNC Symbol;Acc:HGNC:7746]
SCG2	5.647275e+01	3.683451e+00	0.59997040	6.139389e+00	8.283963e-10	8.682507e-08	ENSG00000171951	SCG2	secretogranin II [Source:HGNC Symbol;Acc:HGNC:10575]
ADCY10P1	9.186645e+01	1.065262e+00	0.17356812	6.137430e+00	8.386699e-10	8.755714e-08	ENSG00000161912	ADCY10P1	ADCY10 pseudogene 1 [Source:HGNC Symbol;Acc:HGNC:44143]
PRKD2	1.078348e+03	-4.673604e-01	0.07626755	-6.127906e+00	8.904303e-10	9.259780e-08	ENSG00000105287	PRKD2	protein kinase D2 [Source:HGNC Symbol;Acc:HGNC:17293]
GNPDA1	2.105162e+03	-5.118128e-01	0.08355894	-6.125171e+00	9.058620e-10	9.383602e-08	ENSG00000113552	GNPDA1	glucosamine-6-phosphate deaminase 1 [Source:HGNC Symbol;Acc:HGNC:4417]
TSC22D4	1.086627e+03	-6.042876e-01	0.09888034	-6.111302e+00	9.882152e-10	1.011856e-07	ENSG00000166925	TSC22D4	TSC22 domain family member 4 [Source:HGNC Symbol;Acc:HGNC:21696]
LINC00960	3.840893e+01	1.594172e+00	0.26084222	6.111633e+00	9.861652e-10	1.011856e-07	ENSG00000242516	LINC00960	long intergenic non-protein coding RNA 960 [Source:HGNC Symbol;Acc:HGNC:48710]
-13	2.460511e+01	1.414747e+00	0.23148795	6.111536e+00	9.867659e-10	1.011856e-07	ENSG00000261136		novel transcript, antisense to FSIP1
LINC01140	1.582512e+01	-1.161609e+00	0.19011273	-6.110104e+00	9.956612e-10	1.015574e-07	ENSG00000267272	LINC01140	long intergenic non-protein coding RNA 1140 [Source:HGNC Symbol;Acc:HGNC:27922]
GRAMD4	7.592661e+02	-4.615426e-01	0.07559782	-6.105238e+00	1.026479e-09	1.039046e-07	ENSG00000075240	GRAMD4	GRAM domain containing 4 [Source:HGNC Symbol;Acc:HGNC:29113]
C6orf120	6.477768e+02	4.308905e-01	0.07057318	6.105584e+00	1.024252e-09	1.039046e-07	ENSG00000185127	C6orf120	chromosome 6 open reading frame 120 [Source:HGNC Symbol;Acc:HGNC:21247]
INHBA	1.874524e+02	3.516314e+00	0.57656820	6.098696e+00	1.069371e-09	1.078363e-07	ENSG00000122641	INHBA	inhibin subunit beta A [Source:HGNC Symbol;Acc:HGNC:6066]
RANGAP1	5.320583e+03	-5.301498e-01	0.08696989	-6.095786e+00	1.089012e-09	1.094025e-07	ENSG00000100401	RANGAP1	Ran GTPase activating protein 1 [Source:HGNC Symbol;Acc:HGNC:9854]
MDFIC	3.881458e+02	1.174481e+00	0.19293730	6.087373e+00	1.147785e-09	1.148734e-07	ENSG00000135272	MDFIC	MyoD family inhibitor domain containing [Source:HGNC Symbol;Acc:HGNC:28870]
SLC32A1	8.495987e+00	-1.595861e+00	0.26230052	-6.084094e+00	1.171520e-09	1.168097e-07	ENSG00000101438	SLC32A1	solute carrier family 32 member 1 [Source:HGNC Symbol;Acc:HGNC:11018]
ZNG1B	4.821777e+02	7.172801e-01	0.11804886	6.076129e+00	1.231185e-09	1.223008e-07	ENSG00000136682	ZNG1B	Zn regulated GTPase metalloprotein activator 1B [Source:HGNC Symbol;Acc:HGNC:17907]
APBB1	1.432038e+03	-4.150802e-01	0.06833319	-6.074357e+00	1.244858e-09	1.227430e-07	ENSG00000166313	APBB1	amyloid beta precursor protein binding family B member 1 [Source:HGNC Symbol;Acc:HGNC:581]
MMP17	3.333375e+02	1.257440e+00	0.20699372	6.074775e+00	1.241621e-09	1.227430e-07	ENSG00000198598	MMP17	matrix metallopeptidase 17 [Source:HGNC Symbol;Acc:HGNC:7163]
GNA14	1.233503e+02	2.199625e+00	0.36302095	6.059222e+00	1.367812e-09	1.343686e-07	ENSG00000156049	GNA14	G protein subunit alpha 14 [Source:HGNC Symbol;Acc:HGNC:4382]
PQBP1	1.251848e+03	-6.229786e-01	0.10308601	-6.043289e+00	1.510040e-09	1.477049e-07	ENSG00000102103	PQBP1	polyglutamine binding protein 1 [Source:HGNC Symbol;Acc:HGNC:9330]
MICA	1.985782e+02	9.731639e-01	0.16104532	6.042795e+00	1.514666e-09	1.477049e-07	ENSG00000204520	MICA	MHC class I polypeptide-related sequence A [Source:HGNC Symbol;Acc:HGNC:7090]
MNDA	5.323520e+00	5.558802e+00	0.92031296	6.040121e+00	1.539986e-09	1.490819e-07	ENSG00000163563	MNDA	myeloid cell nuclear differentiation antigen [Source:HGNC Symbol;Acc:HGNC:7183]
PDF	9.108657e+01	2.067474e+00	0.34227636	6.040365e+00	1.537664e-09	1.490819e-07	ENSG00000258429	PDF	peptide deformylase, mitochondrial [Source:HGNC Symbol;Acc:HGNC:30012]
ATG7	3.910572e+02	4.112127e-01	0.06816053	6.033003e+00	1.609403e-09	1.552374e-07	ENSG00000197548	ATG7	autophagy related 7 [Source:HGNC Symbol;Acc:HGNC:16935]
FEZF1-AS1	4.913082e+01	2.595540e+00	0.43036956	6.030957e+00	1.629915e-09	1.566484e-07	ENSG00000230316	FEZF1-AS1	FEZF1 antisense RNA 1 [Source:HGNC Symbol;Acc:HGNC:41001]
POLDIP3	3.491994e+03	-3.481886e-01	0.05775920	-6.028279e+00	1.657145e-09	1.575590e-07	ENSG00000100227	POLDIP3	DNA polymerase delta interacting protein 3 [Source:HGNC Symbol;Acc:HGNC:23782]
ARL5A	5.737347e+02	6.686329e-01	0.11090839	6.028695e+00	1.652886e-09	1.575590e-07	ENSG00000162980	ARL5A	ADP ribosylation factor like GTPase 5A [Source:HGNC Symbol;Acc:HGNC:696]
TRNAU1AP	4.884319e+02	5.487134e-01	0.09101025	6.029138e+00	1.648362e-09	1.575590e-07	ENSG00000180098	TRNAU1AP	tRNA selenocysteine 1 associated protein 1 [Source:HGNC Symbol;Acc:HGNC:30813]
NAT16	1.030951e+01	-2.075096e+00	0.34478474	-6.018526e+00	1.760122e-09	1.667544e-07	ENSG00000167011	NAT16	N-acetyltransferase 16 (putative) [Source:HGNC Symbol;Acc:HGNC:22030]
EDC3	1.088973e+03	-3.681372e-01	0.06120846	-6.014482e+00	1.804631e-09	1.703648e-07	ENSG00000179151	EDC3	enhancer of mRNA decapping 3 [Source:HGNC Symbol;Acc:HGNC:26114]
CDHR3	9.239430e+01	9.476752e-01	0.15767811	6.010189e+00	1.853071e-09	1.743196e-07	ENSG00000128536	CDHR3	cadherin related family member 3 [Source:HGNC Symbol;Acc:HGNC:26308]
ZNF736	3.465195e+01	-6.880499e+00	1.14592930	-6.004296e+00	1.921635e-09	1.801330e-07	ENSG00000234444	ZNF736	zinc finger protein 736 [Source:HGNC Symbol;Acc:HGNC:32467]
-14	1.988775e+01	2.075724e+00	0.34597265	5.999675e+00	1.977123e-09	1.846841e-07	ENSG00000280077		TEC
MRPL10	1.966837e+03	-6.023122e-01	0.10044367	-5.996518e+00	2.015938e-09	1.876514e-07	ENSG00000159111	MRPL10	mitochondrial ribosomal protein L10 [Source:HGNC Symbol;Acc:HGNC:14055]
AP3D1	5.504205e+03	-4.237953e-01	0.07073580	-5.991242e+00	2.082448e-09	1.931670e-07	ENSG00000065000	AP3D1	adaptor related protein complex 3 subunit delta 1 [Source:HGNC Symbol;Acc:HGNC:568]
AP2A1	3.250904e+03	-4.412215e-01	0.07366361	-5.989681e+00	2.102533e-09	1.943529e-07	ENSG00000196961	AP2A1	adaptor related protein complex 2 subunit alpha 1 [Source:HGNC Symbol;Acc:HGNC:561]
ZNF568	9.238579e+01	1.310328e+00	0.21912546	5.979806e+00	2.234035e-09	2.057940e-07	ENSG00000198453	ZNF568	zinc finger protein 568 [Source:HGNC Symbol;Acc:HGNC:25392]
AUTS2	2.181944e+03	-8.687116e-01	0.14534606	-5.976850e+00	2.274933e-09	2.088389e-07	ENSG00000158321	AUTS2	activator of transcription and developmental regulator AUTS2 [Source:HGNC Symbol;Acc:HGNC:14262]
SLC2A13	2.213578e+02	9.148946e-01	0.15314457	5.974058e+00	2.314232e-09	2.117164e-07	ENSG00000151229	SLC2A13	solute carrier family 2 member 13 [Source:HGNC Symbol;Acc:HGNC:15956]
GALM	4.311877e+02	-7.633870e-01	0.12822224	-5.953624e+00	2.622684e-09	2.391133e-07	ENSG00000143891	GALM	galactose mutarotase [Source:HGNC Symbol;Acc:HGNC:24063]
ZNF112	1.198802e+02	1.156754e+00	0.19443830	5.949206e+00	2.694455e-09	2.439857e-07	ENSG00000062370	ZNF112	zinc finger protein 112 [Source:HGNC Symbol;Acc:HGNC:12892]
DGCR11	2.261721e+01	1.689356e+00	0.28393846	5.949727e+00	2.685893e-09	2.439857e-07	ENSG00000273311	DGCR11	DiGeorge syndrome critical region gene 11 [Source:HGNC Symbol;Acc:HGNC:17226]
UBAP1	9.500456e+02	-3.545833e-01	0.05976605	-5.932854e+00	2.977132e-09	2.686685e-07	ENSG00000165006	UBAP1	ubiquitin associated protein 1 [Source:HGNC Symbol;Acc:HGNC:12461]
ZNF85	2.867280e+02	7.306203e-01	0.12318279	5.931189e+00	3.007496e-09	2.704917e-07	ENSG00000105750	ZNF85	zinc finger protein 85 [Source:HGNC Symbol;Acc:HGNC:13160]
PENK	6.609989e+01	3.899371e+00	0.65872161	5.919604e+00	3.227175e-09	2.892722e-07	ENSG00000181195	PENK	proenkephalin [Source:HGNC Symbol;Acc:HGNC:8831]
FAM120AOS	9.006736e+02	3.643980e-01	0.06167144	5.908700e+00	3.448183e-09	3.080454e-07	ENSG00000188938	FAM120AOS	family with sequence similarity 120 member A opposite strand [Source:HGNC Symbol;Acc:HGNC:23389]
WASL	1.098004e+03	-5.813004e-01	0.09854075	-5.899086e+00	3.655201e-09	3.250795e-07	ENSG00000106299	WASL	WASP like actin nucleation promoting factor [Source:HGNC Symbol;Acc:HGNC:12735]
B3GALT6	7.173929e+02	6.034632e-01	0.10230406	5.898722e+00	3.663280e-09	3.250795e-07	ENSG00000176022	B3GALT6	beta-1,3-galactosyltransferase 6 [Source:HGNC Symbol;Acc:HGNC:17978]
GPR108	7.953342e+02	-6.975208e-01	0.11861185	-5.880701e+00	4.085327e-09	3.613275e-07	ENSG00000125734	GPR108	G protein-coupled receptor 108 [Source:HGNC Symbol;Acc:HGNC:17829]
UNC45A	2.068338e+03	-3.750488e-01	0.06383576	-5.875214e+00	4.222968e-09	3.722644e-07	ENSG00000140553	UNC45A	unc-45 myosin chaperone A [Source:HGNC Symbol;Acc:HGNC:30594]
AP1S1	2.068303e+03	-6.109766e-01	0.10403552	-5.872769e+00	4.285750e-09	3.765520e-07	ENSG00000106367	AP1S1	adaptor related protein complex 1 subunit sigma 1 [Source:HGNC Symbol;Acc:HGNC:559]
PRPH2	3.523583e+01	-1.635379e+00	0.27882794	-5.865189e+00	4.486214e-09	3.928684e-07	ENSG00000112619	PRPH2	peripherin 2 [Source:HGNC Symbol;Acc:HGNC:9942]
UBA1	1.466280e+04	-7.245840e-01	0.12367948	-5.858563e+00	4.668898e-09	4.075259e-07	ENSG00000130985	UBA1	ubiquitin like modifier activating enzyme 1 [Source:HGNC Symbol;Acc:HGNC:12469]
PTPRC	9.287243e+00	5.387207e+00	0.91974892	5.857258e+00	4.705720e-09	4.090586e-07	ENSG00000081237	PTPRC	protein tyrosine phosphatase receptor type C [Source:HGNC Symbol;Acc:HGNC:9666]
LRRC61	1.093159e+02	-1.962812e+00	0.33513085	-5.856853e+00	4.717189e-09	4.090586e-07	ENSG00000127399	LRRC61	leucine rich repeat containing 61 [Source:HGNC Symbol;Acc:HGNC:21704]
ZNF217	1.730362e+03	-7.213698e-01	0.12346517	-5.842699e+00	5.136178e-09	4.439459e-07	ENSG00000171940	ZNF217	zinc finger protein 217 [Source:HGNC Symbol;Acc:HGNC:13009]
ADRA2A	8.710869e+01	-2.084879e+00	0.35776272	-5.827548e+00	5.624763e-09	4.846034e-07	ENSG00000150594	ADRA2A	adrenoceptor alpha 2A [Source:HGNC Symbol;Acc:HGNC:281]
STIM1	7.028764e+02	-6.993973e-01	0.12024602	-5.816387e+00	6.013333e-09	5.164095e-07	ENSG00000167323	STIM1	stromal interaction molecule 1 [Source:HGNC Symbol;Acc:HGNC:11386]
TBL1X	1.856251e+03	-6.217555e-01	0.10696668	-5.812610e+00	6.150635e-09	5.248148e-07	ENSG00000101849	TBL1X	transducin beta like 1 X-linked [Source:HGNC Symbol;Acc:HGNC:11585]
-15	4.903740e+01	1.261464e+00	0.21700233	5.813134e+00	6.131403e-09	5.248148e-07	ENSG00000223804		Poly [ADP-ribose] polymerase 8 (PARP8) pseudogene
ZNF574	7.788140e+02	-4.431405e-01	0.07625935	-5.810966e+00	6.211349e-09	5.283020e-07	ENSG00000105732	ZNF574	zinc finger protein 574 [Source:HGNC Symbol;Acc:HGNC:26166]
SNHG32	5.322576e+02	7.278936e-01	0.12537183	5.805878e+00	6.402941e-09	5.428634e-07	ENSG00000204387	SNHG32	small nucleolar RNA host gene 32 [Source:HGNC Symbol;Acc:HGNC:19078]
SH3PXD2A	1.379163e+03	-9.620355e-01	0.16575833	-5.803844e+00	6.481155e-09	5.477502e-07	ENSG00000107957	SH3PXD2A	SH3 and PX domains 2A [Source:HGNC Symbol;Acc:HGNC:23664]
TMEM164	1.262024e+03	-8.589922e-01	0.14811212	-5.799607e+00	6.647035e-09	5.599917e-07	ENSG00000157600	TMEM164	transmembrane protein 164 [Source:HGNC Symbol;Acc:HGNC:26217]
REEP4	8.344618e+02	-4.506192e-01	0.07778339	-5.793258e+00	6.903413e-09	5.779329e-07	ENSG00000168476	REEP4	receptor accessory protein 4 [Source:HGNC Symbol;Acc:HGNC:26176]
-16	7.734360e+00	2.748240e+00	0.47437608	5.793378e+00	6.898451e-09	5.779329e-07	ENSG00000226530		novel transcript
RNH1	1.772702e+03	-5.356011e-01	0.09248013	-5.791527e+00	6.974945e-09	5.820908e-07	ENSG00000023191	RNH1	ribonuclease/angiogenin inhibitor 1 [Source:HGNC Symbol;Acc:HGNC:10074]
RAB15	1.309331e+03	6.830719e-01	0.11802080	5.787724e+00	7.134632e-09	5.935568e-07	ENSG00000139998	RAB15	RAB15, member RAS oncogene family [Source:HGNC Symbol;Acc:HGNC:20150]
ZNF500	2.957215e+02	-5.108298e-01	0.08829246	-5.785656e+00	7.222972e-09	5.990342e-07	ENSG00000103199	ZNF500	zinc finger protein 500 [Source:HGNC Symbol;Acc:HGNC:23716]
SETD9	1.084598e+02	1.145404e+00	0.19799313	5.785069e+00	7.248249e-09	5.992636e-07	ENSG00000155542	SETD9	SET domain containing 9 [Source:HGNC Symbol;Acc:HGNC:28508]
SMIM10L1	4.916080e+02	6.294630e-01	0.10885762	5.782443e+00	7.362346e-09	6.068123e-07	ENSG00000256537	SMIM10L1	small integral membrane protein 10 like 1 [Source:HGNC Symbol;Acc:HGNC:49847]
LILRA2	5.051180e+00	5.587542e+00	0.96686937	5.779004e+00	7.514408e-09	6.174339e-07	ENSG00000239998	LILRA2	leukocyte immunoglobulin like receptor A2 [Source:HGNC Symbol;Acc:HGNC:6603]
AMBRA1	9.741333e+02	-4.190949e-01	0.07266889	-5.767185e+00	8.060678e-09	6.602811e-07	ENSG00000110497	AMBRA1	autophagy and beclin 1 regulator 1 [Source:HGNC Symbol;Acc:HGNC:25990]
HEXIM1	1.339010e+03	-5.768996e-01	0.10006285	-5.765373e+00	8.147755e-09	6.653667e-07	ENSG00000186834	HEXIM1	HEXIM P-TEFb complex subunit 1 [Source:HGNC Symbol;Acc:HGNC:24953]
IGHMBP2	4.651026e+02	-4.468949e-01	0.07758054	-5.760400e+00	8.391477e-09	6.831740e-07	ENSG00000132740	IGHMBP2	immunoglobulin mu DNA binding protein 2 [Source:HGNC Symbol;Acc:HGNC:5542]
ACIN1	7.645484e+03	-4.194994e-01	0.07283967	-5.759216e+00	8.450537e-09	6.858847e-07	ENSG00000100813	ACIN1	apoptotic chromatin condensation inducer 1 [Source:HGNC Symbol;Acc:HGNC:17066]
GUCY2C	1.688520e+01	1.962778e+00	0.34120046	5.752566e+00	8.789882e-09	7.112590e-07	ENSG00000070019	GUCY2C	guanylate cyclase 2C [Source:HGNC Symbol;Acc:HGNC:4688]
HNRNPLL	1.291828e+03	4.402458e-01	0.07677115	5.734521e+00	9.778820e-09	7.888841e-07	ENSG00000143889	HNRNPLL	heterogeneous nuclear ribonucleoprotein L like [Source:HGNC Symbol;Acc:HGNC:25127]
SEMA6A	5.508427e+03	-8.735208e-01	0.15255905	-5.725788e+00	1.029546e-08	8.280534e-07	ENSG00000092421	SEMA6A	semaphorin 6A [Source:HGNC Symbol;Acc:HGNC:10738]
MTMR9	5.169339e+02	5.636246e-01	0.09853416	5.720093e+00	1.064657e-08	8.511499e-07	ENSG00000104643	MTMR9	myotubularin related protein 9 [Source:HGNC Symbol;Acc:HGNC:14596]
GABPB1-IT1	2.663537e+02	9.208463e-01	0.16098311	5.720143e+00	1.064347e-08	8.511499e-07	ENSG00000285410	GABPB1-IT1	GABPB1 intronic transcript [Source:HGNC Symbol;Acc:HGNC:25469]
MEF2D	7.139013e+02	-6.516644e-01	0.11395038	-5.718844e+00	1.072511e-08	8.548623e-07	ENSG00000116604	MEF2D	myocyte enhancer factor 2D [Source:HGNC Symbol;Acc:HGNC:6997]
ADGRL1	2.400169e+03	-7.922408e-01	0.13854397	-5.718334e+00	1.075732e-08	8.548701e-07	ENSG00000072071	ADGRL1	adhesion G protein-coupled receptor L1 [Source:HGNC Symbol;Acc:HGNC:20973]
TCEAL1	1.136778e+02	-8.201037e-01	0.14346058	-5.716579e+00	1.086901e-08	8.611747e-07	ENSG00000172465	TCEAL1	transcription elongation factor A like 1 [Source:HGNC Symbol;Acc:HGNC:11616]
CDKN2C	1.587535e+01	2.578987e+00	0.45234291	5.701398e+00	1.188286e-08	9.387110e-07	ENSG00000123080	CDKN2C	cyclin dependent kinase inhibitor 2C [Source:HGNC Symbol;Acc:HGNC:1789]
MT-CYB	4.734087e+04	-9.741930e-01	0.17101028	-5.696692e+00	1.221540e-08	9.621252e-07	ENSG00000198727	MT-CYB	mitochondrially encoded cytochrome b [Source:HGNC Symbol;Acc:HGNC:7427]
PPP1R27	2.825392e+01	2.976679e+00	0.52265839	5.695266e+00	1.231794e-08	9.673402e-07	ENSG00000182676	PPP1R27	protein phosphatase 1 regulatory subunit 27 [Source:HGNC Symbol;Acc:HGNC:16813]
CSNK2B	4.758783e+01	1.258880e+00	0.22119166	5.691354e+00	1.260356e-08	9.868588e-07	ENSG00000204435	CSNK2B	casein kinase 2 beta [Source:HGNC Symbol;Acc:HGNC:2460]
CXCL8	5.447179e+00	5.418186e+00	0.95357267	5.681986e+00	1.331398e-08	1.034159e-06	ENSG00000169429	CXCL8	C-X-C motif chemokine ligand 8 [Source:HGNC Symbol;Acc:HGNC:6025]
DGKZP1	1.987462e+02	-5.907157e-01	0.10395127	-5.682621e+00	1.326457e-08	1.034159e-06	ENSG00000179611	DGKZP1	diacylglycerol kinase zeta pseudogene 1 [Source:HGNC Symbol;Acc:HGNC:39263]
ASPH	1.948903e+03	4.885106e-01	0.08597731	5.681855e+00	1.332419e-08	1.034159e-06	ENSG00000198363	ASPH	aspartate beta-hydroxylase [Source:HGNC Symbol;Acc:HGNC:757]
CDK16	4.752563e+03	-6.747181e-01	0.11878422	-5.680200e+00	1.345377e-08	1.040893e-06	ENSG00000102225	CDK16	cyclin dependent kinase 16 [Source:HGNC Symbol;Acc:HGNC:8749]
ZNF430	1.854714e+02	8.023097e-01	0.14127023	5.679255e+00	1.352824e-08	1.040893e-06	ENSG00000118620	ZNF430	zinc finger protein 430 [Source:HGNC Symbol;Acc:HGNC:20808]
KRT10	4.019694e+02	1.060552e+00	0.18673139	5.679559e+00	1.350427e-08	1.040893e-06	ENSG00000186395	KRT10	keratin 10 [Source:HGNC Symbol;Acc:HGNC:6413]
TIMM17B	1.455674e+03	-6.607494e-01	0.11651913	-5.670737e+00	1.421846e-08	1.090847e-06	ENSG00000126768	TIMM17B	translocase of inner mitochondrial membrane 17B [Source:HGNC Symbol;Acc:HGNC:17310]
SERP1	3.639228e+03	5.474683e-01	0.09666501	5.663562e+00	1.482624e-08	1.134207e-06	ENSG00000120742	SERP1	stress associated endoplasmic reticulum protein 1 [Source:HGNC Symbol;Acc:HGNC:10759]
FCGRT	6.590419e+02	-6.105747e-01	0.10789000	-5.659233e+00	1.520506e-08	1.159854e-06	ENSG00000104870	FCGRT	Fc gamma receptor and transporter [Source:HGNC Symbol;Acc:HGNC:3621]
PIK3CG	1.309687e+01	4.445278e+00	0.78565541	5.658050e+00	1.531024e-08	1.164540e-06	ENSG00000105851	PIK3CG	phosphatidylinositol-4,5-bisphosphate 3-kinase catalytic subunit gamma [Source:HGNC Symbol;Acc:HGNC:8978]
DOLPP1	8.478901e+02	-4.430228e-01	0.07833042	-5.655821e+00	1.551032e-08	1.176398e-06	ENSG00000167130	DOLPP1	dolichyldiphosphatase 1 [Source:HGNC Symbol;Acc:HGNC:29565]
SLC30A8	1.083860e+01	5.326367e+00	0.94297162	5.648491e+00	1.618620e-08	1.224174e-06	ENSG00000164756	SLC30A8	solute carrier family 30 member 8 [Source:HGNC Symbol;Acc:HGNC:20303]
MCUR1	7.820568e+02	3.583876e-01	0.06345584	5.647827e+00	1.624890e-08	1.225434e-06	ENSG00000050393	MCUR1	mitochondrial calcium uniporter regulator 1 [Source:HGNC Symbol;Acc:HGNC:21097]
ENY2	2.475381e+03	5.948612e-01	0.10534474	5.646805e+00	1.634570e-08	1.229252e-06	ENSG00000120533	ENY2	ENY2 transcription and export complex 2 subunit [Source:HGNC Symbol;Acc:HGNC:24449]
RBM10	2.370351e+03	-4.091043e-01	0.07246091	-5.645862e+00	1.643559e-08	1.232530e-06	ENSG00000182872	RBM10	RNA binding motif protein 10 [Source:HGNC Symbol;Acc:HGNC:9896]
CEP68	8.496119e+02	-5.069012e-01	0.08984477	-5.641967e+00	1.681185e-08	1.257205e-06	ENSG00000011523	CEP68	centrosomal protein 68 [Source:HGNC Symbol;Acc:HGNC:29076]
SLC8A3	1.112160e+02	-2.246069e+00	0.39897803	-5.629556e+00	1.806740e-08	1.345762e-06	ENSG00000100678	SLC8A3	solute carrier family 8 member A3 [Source:HGNC Symbol;Acc:HGNC:11070]
IP6K3	2.571839e+01	-2.343836e+00	0.41636578	-5.629272e+00	1.809717e-08	1.345762e-06	ENSG00000161896	IP6K3	inositol hexakisphosphate kinase 3 [Source:HGNC Symbol;Acc:HGNC:17269]
NCF1	1.013186e+01	3.161597e+00	0.56209160	5.624701e+00	1.858300e-08	1.378041e-06	ENSG00000158517	NCF1	neutrophil cytosolic factor 1 [Source:HGNC Symbol;Acc:HGNC:7660]
-17	1.366897e+01	1.895279e+00	0.33756246	5.614602e+00	1.970157e-08	1.456931e-06	ENSG00000233290		novel transcript
BCL9L	1.731943e+03	-1.060905e+00	0.18930951	-5.604078e+00	2.093669e-08	1.543979e-06	ENSG00000186174	BCL9L	BCL9 like [Source:HGNC Symbol;Acc:HGNC:23688]
RIPOR1	6.812289e+02	-9.847657e-01	0.17595779	-5.596602e+00	2.185940e-08	1.607572e-06	ENSG00000039523	RIPOR1	RHO family interacting cell polarization regulator 1 [Source:HGNC Symbol;Acc:HGNC:25836]
H4C12	2.116801e+01	-1.824410e+00	0.32649070	-5.587940e+00	2.297789e-08	1.685172e-06	ENSG00000273542	H4C12	H4 clustered histone 12 [Source:HGNC Symbol;Acc:HGNC:4784]
CCDC120	5.158314e+02	-1.056380e+00	0.18912204	-5.585703e+00	2.327568e-08	1.702322e-06	ENSG00000147144	CCDC120	coiled-coil domain containing 120 [Source:HGNC Symbol;Acc:HGNC:28910]
CENPU	1.353195e+03	7.552536e-01	0.13527918	5.582926e+00	2.365056e-08	1.725000e-06	ENSG00000151725	CENPU	centromere protein U [Source:HGNC Symbol;Acc:HGNC:21348]
NR1D1	1.101565e+02	-9.227817e-01	0.16539565	-5.579238e+00	2.415747e-08	1.757159e-06	ENSG00000126368	NR1D1	nuclear receptor subfamily 1 group D member 1 [Source:HGNC Symbol;Acc:HGNC:7962]
CASKIN2	7.090028e+02	-5.559065e-01	0.09978684	-5.570940e+00	2.533690e-08	1.837926e-06	ENSG00000177303	CASKIN2	CASK interacting protein 2 [Source:HGNC Symbol;Acc:HGNC:18200]
LYRM2	5.882935e+02	5.720800e-01	0.10284519	5.562535e+00	2.658831e-08	1.923462e-06	ENSG00000083099	LYRM2	LYR motif containing 2 [Source:HGNC Symbol;Acc:HGNC:25229]
RDH14	1.671183e+02	6.107280e-01	0.10997639	5.553264e+00	2.803839e-08	2.022868e-06	ENSG00000240857	RDH14	retinol dehydrogenase 14 [Source:HGNC Symbol;Acc:HGNC:19979]
MIR4453HG	8.950756e+01	8.400327e-01	0.15128654	5.552594e+00	2.814616e-08	2.025154e-06	ENSG00000268471	MIR4453HG	MIR4453 host gene [Source:HGNC Symbol;Acc:HGNC:25288]
C6orf141	8.490586e+01	1.829175e+00	0.32949880	5.551387e+00	2.834119e-08	2.033690e-06	ENSG00000197261	C6orf141	chromosome 6 open reading frame 141 [Source:HGNC Symbol;Acc:HGNC:21351]
MYBPH	1.013356e+01	5.241689e+00	0.94494471	5.547085e+00	2.904713e-08	2.078744e-06	ENSG00000133055	MYBPH	myosin binding protein H [Source:HGNC Symbol;Acc:HGNC:7552]
ATP10A	6.558784e+01	1.628135e+00	0.29357015	5.545982e+00	2.923092e-08	2.086288e-06	ENSG00000206190	ATP10A	ATPase phospholipid transporting 10A (putative) [Source:HGNC Symbol;Acc:HGNC:13542]
PIM1	1.718596e+03	-1.111318e+00	0.20058317	-5.540437e+00	3.017180e-08	2.147684e-06	ENSG00000137193	PIM1	Pim-1 proto-oncogene, serine/threonine kinase [Source:HGNC Symbol;Acc:HGNC:8986]
CCL5	1.212371e+01	4.639659e+00	0.83815305	5.535575e+00	3.102091e-08	2.202237e-06	ENSG00000271503	CCL5	C-C motif chemokine ligand 5 [Source:HGNC Symbol;Acc:HGNC:10632]
LRRC4B	6.808929e+02	-9.739271e-01	0.17612878	-5.529631e+00	3.209058e-08	2.272116e-06	ENSG00000131409	LRRC4B	leucine rich repeat containing 4B [Source:HGNC Symbol;Acc:HGNC:25042]
NACC1	3.303339e+03	-5.371624e-01	0.09720167	-5.526267e+00	3.271157e-08	2.309940e-06	ENSG00000160877	NACC1	nucleus accumbens associated 1 [Source:HGNC Symbol;Acc:HGNC:20967]
GPR162	3.632213e+02	-1.000802e+00	0.18117416	-5.523977e+00	3.314105e-08	2.334077e-06	ENSG00000250510	GPR162	G protein-coupled receptor 162 [Source:HGNC Symbol;Acc:HGNC:16693]
CCHCR1	7.119172e+02	6.415149e-01	0.11621332	5.520149e+00	3.387121e-08	2.379207e-06	ENSG00000204536	CCHCR1	coiled-coil alpha-helical rod protein 1 [Source:HGNC Symbol;Acc:HGNC:13930]
NUMA1	2.533452e+03	-4.987810e-01	0.09057995	-5.506528e+00	3.659795e-08	2.563975e-06	ENSG00000137497	NUMA1	nuclear mitotic apparatus protein 1 [Source:HGNC Symbol;Acc:HGNC:8059]
EPHB4	4.007461e+03	-5.116972e-01	0.09293521	-5.505956e+00	3.671705e-08	2.565568e-06	ENSG00000196411	EPHB4	EPH receptor B4 [Source:HGNC Symbol;Acc:HGNC:3395]
ARHGEF25	1.159957e+02	-1.088513e+00	0.19772198	-5.505269e+00	3.686041e-08	2.568843e-06	ENSG00000240771	ARHGEF25	Rho guanine nucleotide exchange factor 25 [Source:HGNC Symbol;Acc:HGNC:30275]
TAF9	5.466564e+02	5.321787e-01	0.09680147	5.497630e+00	3.849285e-08	2.675605e-06	ENSG00000273841	TAF9	TATA-box binding protein associated factor 9 [Source:HGNC Symbol;Acc:HGNC:11542]
PPP2R1A	8.830125e+03	-3.762541e-01	0.06845424	-5.496433e+00	3.875513e-08	2.686820e-06	ENSG00000105568	PPP2R1A	protein phosphatase 2 scaffold subunit Aalpha [Source:HGNC Symbol;Acc:HGNC:9302]
CCR1	1.396142e+01	4.149435e+00	0.75525088	5.494114e+00	3.926762e-08	2.715279e-06	ENSG00000163823	CCR1	C-C motif chemokine receptor 1 [Source:HGNC Symbol;Acc:HGNC:1602]
KANK2	1.880782e+03	-7.051410e-01	0.12842052	-5.490875e+00	3.999476e-08	2.758395e-06	ENSG00000197256	KANK2	KN motif and ankyrin repeat domains 2 [Source:HGNC Symbol;Acc:HGNC:29300]
CPSF1	4.532998e+03	-4.198527e-01	0.07653950	-5.485437e+00	4.124477e-08	2.836515e-06	ENSG00000071894	CPSF1	cleavage and polyadenylation specific factor 1 [Source:HGNC Symbol;Acc:HGNC:2324]
DKK2	4.979095e+01	3.225227e+00	0.58800561	5.485027e+00	4.134054e-08	2.836515e-06	ENSG00000155011	DKK2	dickkopf WNT signaling pathway inhibitor 2 [Source:HGNC Symbol;Acc:HGNC:2892]
KMT5C	9.038920e+02	-8.238587e-01	0.15024792	-5.483328e+00	4.173973e-08	2.849445e-06	ENSG00000133247	KMT5C	lysine methyltransferase 5C [Source:HGNC Symbol;Acc:HGNC:28405]
CYBB	4.666175e+00	4.860846e+00	0.88655276	5.482861e+00	4.185008e-08	2.849445e-06	ENSG00000165168	CYBB	cytochrome b-245 beta chain [Source:HGNC Symbol;Acc:HGNC:2578]
ZNF731P	4.899694e+02	7.212813e-01	0.13154243	5.483260e+00	4.175595e-08	2.849445e-06	ENSG00000227671	ZNF731P	zinc finger protein 731, pseudogene [Source:HGNC Symbol;Acc:HGNC:32471]
CACNB3	7.023280e+02	-9.064616e-01	0.16550710	-5.476874e+00	4.329045e-08	2.939996e-06	ENSG00000167535	CACNB3	calcium voltage-gated channel auxiliary subunit beta 3 [Source:HGNC Symbol;Acc:HGNC:1403]
MFSD1	3.042711e+02	6.901366e-01	0.12606153	5.474601e+00	4.384976e-08	2.963898e-06	ENSG00000118855	MFSD1	major facilitator superfamily domain containing 1 [Source:HGNC Symbol;Acc:HGNC:25874]
LINC01780	9.693189e+00	1.902493e+00	0.34751645	5.474540e+00	4.386507e-08	2.963898e-06	ENSG00000232650	LINC01780	long intergenic non-protein coding RNA 1780 [Source:HGNC Symbol;Acc:HGNC:52570]
ELK1	9.576210e+02	-4.276997e-01	0.07829689	-5.462538e+00	4.693746e-08	3.163466e-06	ENSG00000126767	ELK1	ETS transcription factor ELK1 [Source:HGNC Symbol;Acc:HGNC:3321]
SRSF2	2.370345e+03	5.998897e-01	0.10995747	5.455652e+00	4.879338e-08	3.276028e-06	ENSG00000161547	SRSF2	serine and arginine rich splicing factor 2 [Source:HGNC Symbol;Acc:HGNC:10783]
HMX2	2.773406e+01	2.068685e+00	0.37919730	5.455433e+00	4.885369e-08	3.276028e-06	ENSG00000188816	HMX2	H6 family homeobox 2 [Source:HGNC Symbol;Acc:HGNC:5018]
RBBP7	5.103602e+03	-6.041677e-01	0.11083826	-5.450895e+00	5.011699e-08	3.352297e-06	ENSG00000102054	RBBP7	RB binding protein 7, chromatin remodeling factor [Source:HGNC Symbol;Acc:HGNC:9890]
C22orf42	2.978473e+00	4.494791e+00	0.82562032	5.444139e+00	5.205667e-08	3.473315e-06	ENSG00000205856	C22orf42	chromosome 22 open reading frame 42 [Source:HGNC Symbol;Acc:HGNC:27160]
FAM200B	3.456092e+02	6.237903e-01	0.11478237	5.434548e+00	5.493554e-08	3.656235e-06	ENSG00000237765	FAM200B	family with sequence similarity 200 member B [Source:HGNC Symbol;Acc:HGNC:27740]
PHTF1	6.475788e+02	6.745984e-01	0.12420996	5.431114e+00	5.600344e-08	3.718014e-06	ENSG00000116793	PHTF1	putative homeodomain transcription factor 1 [Source:HGNC Symbol;Acc:HGNC:8939]
PML	8.236196e+02	-4.753026e-01	0.08757376	-5.427454e+00	5.716364e-08	3.785598e-06	ENSG00000140464	PML	PML nuclear body scaffold [Source:HGNC Symbol;Acc:HGNC:9113]
RPS28P4	6.465486e+01	-1.019894e+00	0.18792923	-5.427009e+00	5.730620e-08	3.785622e-06	ENSG00000237039	RPS28P4	ribosomal protein S28 pseudogene 4 [Source:HGNC Symbol;Acc:HGNC:36208]
PSMG3	5.087063e+02	6.976540e-01	0.12857122	5.426207e+00	5.756421e-08	3.793254e-06	ENSG00000157778	PSMG3	proteasome assembly chaperone 3 [Source:HGNC Symbol;Acc:HGNC:22420]
TAF6	1.324602e+03	-4.540244e-01	0.08385317	-5.414517e+00	6.145445e-08	4.039606e-06	ENSG00000106290	TAF6	TATA-box binding protein associated factor 6 [Source:HGNC Symbol;Acc:HGNC:11540]
ZNF268	3.680559e+02	8.286554e-01	0.15315822	5.410454e+00	6.286534e-08	4.122170e-06	ENSG00000090612	ZNF268	zinc finger protein 268 [Source:HGNC Symbol;Acc:HGNC:13061]
DGKZ	2.346882e+03	-4.973770e-01	0.09198383	-5.407222e+00	6.400989e-08	4.186908e-06	ENSG00000149091	DGKZ	diacylglycerol kinase zeta [Source:HGNC Symbol;Acc:HGNC:2857]
LINC00680	4.543996e+01	2.015038e+00	0.37291354	5.403500e+00	6.535303e-08	4.264285e-06	ENSG00000215190	LINC00680	long intergenic non-protein coding RNA 680 [Source:HGNC Symbol;Acc:HGNC:44417]
FOXC1	4.859791e+02	2.112196e+00	0.39094781	5.402756e+00	6.562454e-08	4.271532e-06	ENSG00000054598	FOXC1	forkhead box C1 [Source:HGNC Symbol;Acc:HGNC:3800]
MINDY3	3.419353e+02	4.176948e-01	0.07734368	5.400504e+00	6.645399e-08	4.314971e-06	ENSG00000148481	MINDY3	MINDY lysine 48 deubiquitinase 3 [Source:HGNC Symbol;Acc:HGNC:23578]
HJV	6.466284e+00	-2.005140e+00	0.37155313	-5.396644e+00	6.789891e-08	4.398065e-06	ENSG00000168509	HJV	hemojuvelin BMP co-receptor [Source:HGNC Symbol;Acc:HGNC:4887]
PHF21A	1.020938e+03	-6.326985e-01	0.11729489	-5.394084e+00	6.887388e-08	4.450389e-06	ENSG00000135365	PHF21A	PHD finger protein 21A [Source:HGNC Symbol;Acc:HGNC:24156]
TMEM160	3.414842e+02	1.664103e+00	0.30856192	5.393091e+00	6.925574e-08	4.464228e-06	ENSG00000130748	TMEM160	transmembrane protein 160 [Source:HGNC Symbol;Acc:HGNC:26042]
LHFPL1	5.902387e+01	-8.739747e-01	0.16208171	-5.392186e+00	6.960558e-08	4.475942e-06	ENSG00000182508	LHFPL1	LHFPL tetraspan subfamily member 1 [Source:HGNC Symbol;Acc:HGNC:6587]
ZNF37A	2.791094e+02	3.047104e+00	0.56519305	5.391263e+00	6.996409e-08	4.488155e-06	ENSG00000075407	ZNF37A	zinc finger protein 37A [Source:HGNC Symbol;Acc:HGNC:13102]
TMEM26	3.791798e+01	2.266643e+00	0.42075992	5.387022e+00	7.163453e-08	4.584266e-06	ENSG00000196932	TMEM26	transmembrane protein 26 [Source:HGNC Symbol;Acc:HGNC:28550]
CA5BP1	1.331931e+02	-7.074404e-01	0.13133961	-5.386344e+00	7.190511e-08	4.590546e-06	ENSG00000186312	CA5BP1	carbonic anhydrase 5B pseudogene 1 [Source:HGNC Symbol;Acc:HGNC:29544]
SLC35E2A	7.344292e+02	-6.322851e-01	0.11741636	-5.384983e+00	7.245170e-08	4.614376e-06	ENSG00000215790	SLC35E2A	solute carrier family 35 member E2A (pseudogene) [Source:HGNC Symbol;Acc:HGNC:20863]
SNPH	2.867031e+02	-1.354681e+00	0.25162391	-5.383755e+00	7.294786e-08	4.623852e-06	ENSG00000101298	SNPH	syntaphilin [Source:HGNC Symbol;Acc:HGNC:15931]
PDXP	5.332764e+01	1.626552e+00	0.30211351	5.383909e+00	7.288535e-08	4.623852e-06	ENSG00000241360	PDXP	pyridoxal phosphatase [Source:HGNC Symbol;Acc:HGNC:30259]
MZT2A	9.703758e+02	7.377097e-01	0.13719365	5.377142e+00	7.567762e-08	4.785486e-06	ENSG00000173272	MZT2A	mitotic spindle organizing protein 2A [Source:HGNC Symbol;Acc:HGNC:33187]
VRK2	2.465004e+02	6.952778e-01	0.12948687	5.369485e+00	7.896189e-08	4.981335e-06	ENSG00000028116	VRK2	VRK serine/threonine kinase 2 [Source:HGNC Symbol;Acc:HGNC:12719]
WDR97	3.203246e+01	3.208818e+00	0.59766867	5.368892e+00	7.922204e-08	4.985932e-06	ENSG00000179698	WDR97	WD repeat domain 97 [Source:HGNC Symbol;Acc:HGNC:26959]
ZNF26	2.258032e+02	5.159310e-01	0.09612462	5.367313e+00	7.991813e-08	5.017879e-06	ENSG00000198393	ZNF26	zinc finger protein 26 [Source:HGNC Symbol;Acc:HGNC:13053]
CDKN2B	2.996943e+02	3.099204e+00	0.57755859	5.366042e+00	8.048303e-08	5.041457e-06	ENSG00000147883	CDKN2B	cyclin dependent kinase inhibitor 2B [Source:HGNC Symbol;Acc:HGNC:1788]
MARCHF8	5.524502e+02	-5.410308e-01	0.10089379	-5.362379e+00	8.213299e-08	5.120713e-06	ENSG00000165406	MARCHF8	membrane associated ring-CH-type finger 8 [Source:HGNC Symbol;Acc:HGNC:23356]
LINC01614	3.075472e+00	4.777433e+00	0.89091650	5.362380e+00	8.213269e-08	5.120713e-06	ENSG00000230838	LINC01614	long intergenic non-protein coding RNA 1614 [Source:HGNC Symbol;Acc:HGNC:51847]
RCN2	3.147636e+03	4.768071e-01	0.08899951	5.357413e+00	8.442195e-08	5.251124e-06	ENSG00000117906	RCN2	reticulocalbin 2 [Source:HGNC Symbol;Acc:HGNC:9935]
ZNF354C	2.656102e+02	1.037421e+00	0.19371663	5.355353e+00	8.538961e-08	5.298933e-06	ENSG00000177932	ZNF354C	zinc finger protein 354C [Source:HGNC Symbol;Acc:HGNC:16736]
STMP1	1.102465e+03	3.228168e-01	0.06032328	5.351446e+00	8.725403e-08	5.402039e-06	ENSG00000243317	STMP1	short transmembrane mitochondrial protein 1 [Source:HGNC Symbol;Acc:HGNC:41909]
SYT5	2.263015e+01	-1.395424e+00	0.26125118	-5.341313e+00	9.227571e-08	5.699684e-06	ENSG00000129990	SYT5	synaptotagmin 5 [Source:HGNC Symbol;Acc:HGNC:11513]
PELP1	3.648313e+03	-5.217642e-01	0.09772058	-5.339349e+00	9.328116e-08	5.748452e-06	ENSG00000141456	PELP1	proline, glutamate and leucine rich protein 1 [Source:HGNC Symbol;Acc:HGNC:30134]
RAD23A	1.775386e+03	-4.832306e-01	0.09062921	-5.331951e+00	9.716294e-08	5.961050e-06	ENSG00000179262	RAD23A	RAD23 homolog A, nucleotide excision repair protein [Source:HGNC Symbol;Acc:HGNC:9812]
-18	2.424002e+01	1.099905e+00	0.20628675	5.331922e+00	9.717887e-08	5.961050e-06	ENSG00000271918		novel transcript, antisense to COMMD10
PON1	3.237221e+00	-2.661027e+00	0.49926362	-5.329903e+00	9.826524e-08	6.004233e-06	ENSG00000005421	PON1	paraoxonase 1 [Source:HGNC Symbol;Acc:HGNC:9204]
PTMAP9	1.151638e+02	-9.906107e-01	0.18586347	-5.329776e+00	9.833392e-08	6.004233e-06	ENSG00000198134	PTMAP9	prothymosin alpha pseudogene 9 [Source:HGNC Symbol;Acc:HGNC:34054]
ZNF687	1.313624e+03	-4.513204e-01	0.08475240	-5.325164e+00	1.008622e-07	6.144517e-06	ENSG00000143373	ZNF687	zinc finger protein 687 [Source:HGNC Symbol;Acc:HGNC:29277]
RAB5IF	1.246223e+02	1.607228e+00	0.30191333	5.323474e+00	1.018042e-07	6.168868e-06	ENSG00000101084	RAB5IF	RAB5 interacting factor [Source:HGNC Symbol;Acc:HGNC:15870]
IGFBP7	7.571416e+02	2.927065e+00	0.54986935	5.323201e+00	1.019571e-07	6.168868e-06	ENSG00000163453	IGFBP7	insulin like growth factor binding protein 7 [Source:HGNC Symbol;Acc:HGNC:5476]
MFAP4	5.522450e+02	-1.196910e+00	0.22483850	-5.323420e+00	1.018343e-07	6.168868e-06	ENSG00000166482	MFAP4	microfibril associated protein 4 [Source:HGNC Symbol;Acc:HGNC:7035]
CRYBB2P1	3.457101e+02	7.610859e-01	0.14302577	5.321320e+00	1.030169e-07	6.218857e-06	ENSG00000100058	CRYBB2P1	crystallin beta B2 pseudogene 1 [Source:HGNC Symbol;Acc:HGNC:2399]
PRAME	5.101312e+00	4.102451e+00	0.77126920	5.319091e+00	1.042871e-07	6.281290e-06	ENSG00000185686	PRAME	PRAME nuclear receptor transcriptional regulator [Source:HGNC Symbol;Acc:HGNC:9336]
C1orf131	3.582081e+02	5.743253e-01	0.10801850	5.316915e+00	1.055411e-07	6.342473e-06	ENSG00000143633	C1orf131	chromosome 1 open reading frame 131 [Source:HGNC Symbol;Acc:HGNC:25332]
GGA3	1.238009e+03	-3.389534e-01	0.06381187	-5.311761e+00	1.085711e-07	6.509867e-06	ENSG00000125447	GGA3	golgi associated, gamma adaptin ear containing, ARF binding protein 3 [Source:HGNC Symbol;Acc:HGNC:17079]
LINC00648	6.772184e+01	-1.347199e+00	0.25375856	-5.308979e+00	1.102409e-07	6.595129e-06	ENSG00000259129	LINC00648	long intergenic non-protein coding RNA 648 [Source:HGNC Symbol;Acc:HGNC:44302]
RNF26	1.670246e+03	-4.285853e-01	0.08073995	-5.308219e+00	1.107017e-07	6.607850e-06	ENSG00000173456	RNF26	ring finger protein 26 [Source:HGNC Symbol;Acc:HGNC:14646]
TMEM260	2.673699e+02	5.221620e-01	0.09838729	5.307210e+00	1.113161e-07	6.614862e-06	ENSG00000070269	TMEM260	transmembrane protein 260 [Source:HGNC Symbol;Acc:HGNC:20185]
FGD5	6.587969e+02	-6.318029e-01	0.11904095	-5.307441e+00	1.111748e-07	6.614862e-06	ENSG00000154783	FGD5	FYVE, RhoGEF and PH domain containing 5 [Source:HGNC Symbol;Acc:HGNC:19117]
HMGN1	1.027974e+04	5.018803e-01	0.09461032	5.304709e+00	1.128527e-07	6.691238e-06	ENSG00000205581	HMGN1	high mobility group nucleosome binding domain 1 [Source:HGNC Symbol;Acc:HGNC:4984]
SNX30	6.670875e+02	-4.869378e-01	0.09187076	-5.300248e+00	1.156453e-07	6.841576e-06	ENSG00000148158	SNX30	sorting nexin family member 30 [Source:HGNC Symbol;Acc:HGNC:23685]
MLXP1	1.253365e+01	3.119995e+00	0.58872662	5.299565e+00	1.160791e-07	6.852014e-06	ENSG00000226539	MLXP1	MLX pseudogene 1 [Source:HGNC Symbol;Acc:HGNC:54600]
SBF1	3.565741e+03	-4.128500e-01	0.07790977	-5.299079e+00	1.163884e-07	6.855070e-06	ENSG00000100241	SBF1	SET binding factor 1 [Source:HGNC Symbol;Acc:HGNC:10542]
GTF2IRD1	9.302035e+02	-4.629852e-01	0.08742469	-5.295818e+00	1.184849e-07	6.947810e-06	ENSG00000006704	GTF2IRD1	GTF2I repeat domain containing 1 [Source:HGNC Symbol;Acc:HGNC:4661]
CD300LF	2.705202e+00	4.855419e+00	0.91680144	5.296042e+00	1.183397e-07	6.947810e-06	ENSG00000186074	CD300LF	CD300 molecule like family member f [Source:HGNC Symbol;Acc:HGNC:29883]
RARS2	9.774231e+02	3.310578e-01	0.06255166	5.292550e+00	1.206225e-07	7.057611e-06	ENSG00000146282	RARS2	arginyl-tRNA synthetase 2, mitochondrial [Source:HGNC Symbol;Acc:HGNC:21406]
PTPRB	3.207061e+01	2.945260e+00	0.55659267	5.291590e+00	1.212573e-07	7.079195e-06	ENSG00000127329	PTPRB	protein tyrosine phosphatase receptor type B [Source:HGNC Symbol;Acc:HGNC:9665]
WDR24	3.629995e+02	-5.038095e-01	0.09526157	-5.288696e+00	1.231915e-07	7.176377e-06	ENSG00000127580	WDR24	WD repeat domain 24 [Source:HGNC Symbol;Acc:HGNC:20852]
GNB3	1.320535e+02	-9.575366e-01	0.18107134	-5.288173e+00	1.235440e-07	7.181196e-06	ENSG00000111664	GNB3	G protein subunit beta 3 [Source:HGNC Symbol;Acc:HGNC:4400]
ZSCAN1	2.992697e+01	-3.695084e+00	0.69881023	-5.287678e+00	1.238785e-07	7.184955e-06	ENSG00000152467	ZSCAN1	zinc finger and SCAN domain containing 1 [Source:HGNC Symbol;Acc:HGNC:23712]
TBC1D22A-DT	1.019059e+02	8.158016e-01	0.15431532	5.286589e+00	1.246185e-07	7.212158e-06	ENSG00000260708	TBC1D22A-DT	TBC1D22A divergent transcript [Source:HGNC Symbol;Acc:HGNC:55388]
PRKCSH	7.016786e+03	-4.409009e-01	0.08345624	-5.283019e+00	1.270720e-07	7.325370e-06	ENSG00000130175	PRKCSH	protein kinase C substrate 80K-H [Source:HGNC Symbol;Acc:HGNC:9411]
TXNL4A	1.346040e+03	6.127080e-01	0.11597853	5.282943e+00	1.271250e-07	7.325370e-06	ENSG00000141759	TXNL4A	thioredoxin like 4A [Source:HGNC Symbol;Acc:HGNC:30551]
PRRG1	2.545460e+02	-8.354602e-01	0.15821594	-5.280506e+00	1.288276e-07	7.407447e-06	ENSG00000130962	PRRG1	proline rich and Gla domain 1 [Source:HGNC Symbol;Acc:HGNC:9469]
RILPL1	3.208246e+02	-6.318449e-01	0.11970526	-5.278339e+00	1.303605e-07	7.479432e-06	ENSG00000188026	RILPL1	Rab interacting lysosomal protein like 1 [Source:HGNC Symbol;Acc:HGNC:26814]
FOXJ2	5.547522e+02	-6.436079e-01	0.12210338	-5.271008e+00	1.356764e-07	7.767692e-06	ENSG00000065970	FOXJ2	forkhead box J2 [Source:HGNC Symbol;Acc:HGNC:24818]
SIX3	5.772826e+01	3.485087e+00	0.66147289	5.268678e+00	1.374100e-07	7.850063e-06	ENSG00000138083	SIX3	SIX homeobox 3 [Source:HGNC Symbol;Acc:HGNC:10889]
HSDL2	6.862669e+02	3.722917e-01	0.07066766	5.268204e+00	1.377647e-07	7.853473e-06	ENSG00000119471	HSDL2	hydroxysteroid dehydrogenase like 2 [Source:HGNC Symbol;Acc:HGNC:18572]
CCDC90B-AS1	3.147700e+00	-2.822441e+00	0.53585771	-5.267146e+00	1.385612e-07	7.882001e-06	ENSG00000255234	CCDC90B-AS1	CCDC90B antisense RNA 1 [Source:HGNC Symbol;Acc:HGNC:55505]
PM20D1-AS1	1.096881e+02	-8.101301e-01	0.15387038	-5.265017e+00	1.401766e-07	7.956887e-06	ENSG00000286619	PM20D1-AS1	PM20D1 antisense RNA 1 [Source:HGNC Symbol;Acc:HGNC:27633]
HSD17B14	3.194945e+02	-1.018931e+00	0.19370448	-5.260233e+00	1.438732e-07	8.139957e-06	ENSG00000087076	HSD17B14	hydroxysteroid 17-beta dehydrogenase 14 [Source:HGNC Symbol;Acc:HGNC:23238]
VGF	9.615797e+02	-1.974400e+00	0.37535736	-5.260054e+00	1.440132e-07	8.139957e-06	ENSG00000128564	VGF	VGF nerve growth factor inducible [Source:HGNC Symbol;Acc:HGNC:12684]
PRRC2A	7.761232e+03	4.684521e-01	0.08909649	5.257806e+00	1.457842e-07	8.222600e-06	ENSG00000204469	PRRC2A	proline rich coiled-coil 2A [Source:HGNC Symbol;Acc:HGNC:13918]
AKAP10	5.199737e+02	-3.595124e-01	0.06838613	-5.257095e+00	1.463486e-07	8.236981e-06	ENSG00000108599	AKAP10	A-kinase anchoring protein 10 [Source:HGNC Symbol;Acc:HGNC:368]
DDX54	2.457553e+03	-5.639352e-01	0.10752495	-5.244691e+00	1.565443e-07	8.778763e-06	ENSG00000123064	DDX54	DEAD-box helicase 54 [Source:HGNC Symbol;Acc:HGNC:20084]
NIPA2	1.293370e+03	4.856480e-01	0.09259988	5.244585e+00	1.566341e-07	8.778763e-06	ENSG00000140157	NIPA2	NIPA magnesium transporter 2 [Source:HGNC Symbol;Acc:HGNC:17044]
BET1	5.423751e+02	3.986321e-01	0.07602540	5.243407e+00	1.576382e-07	8.797996e-06	ENSG00000105829	BET1	Bet1 golgi vesicular membrane trafficking protein [Source:HGNC Symbol;Acc:HGNC:14562]
-19	1.347307e+01	-1.700909e+00	0.32438730	-5.243451e+00	1.576007e-07	8.797996e-06	ENSG00000267364		novel transcript
FZR1	1.515931e+03	-4.181086e-01	0.07975895	-5.242153e+00	1.587139e-07	8.821045e-06	ENSG00000105325	FZR1	fizzy and cell division cycle 20 related 1 [Source:HGNC Symbol;Acc:HGNC:24824]
VARS1	3.090227e+03	6.437238e-01	0.12278892	5.242524e+00	1.583950e-07	8.821045e-06	ENSG00000204394	VARS1	valyl-tRNA synthetase 1 [Source:HGNC Symbol;Acc:HGNC:12651]
GTPBP1	2.302668e+03	-4.440263e-01	0.08473914	-5.239920e+00	1.606462e-07	8.909842e-06	ENSG00000100226	GTPBP1	GTP binding protein 1 [Source:HGNC Symbol;Acc:HGNC:4669]
ZDHHC22	3.344225e+02	1.255525e+00	0.23976919	5.236390e+00	1.637481e-07	9.062996e-06	ENSG00000177108	ZDHHC22	zinc finger DHHC-type palmitoyltransferase 22 [Source:HGNC Symbol;Acc:HGNC:20106]
B3GALNT2	4.980111e+02	4.078002e-01	0.07789563	5.235212e+00	1.647952e-07	9.102030e-06	ENSG00000162885	B3GALNT2	beta-1,3-N-acetylgalactosaminyltransferase 2 [Source:HGNC Symbol;Acc:HGNC:28596]
DGCR6	4.201081e+00	3.881095e+00	0.74160340	5.233383e+00	1.664354e-07	9.173586e-06	ENSG00000183628	DGCR6	DiGeorge syndrome critical region gene 6 [Source:HGNC Symbol;Acc:HGNC:2846]
INTS1	4.266697e+03	-4.794888e-01	0.09165128	-5.231665e+00	1.679900e-07	9.240147e-06	ENSG00000164880	INTS1	integrator complex subunit 1 [Source:HGNC Symbol;Acc:HGNC:24555]
CDC42EP4	1.663473e+03	-9.501913e-01	0.18168295	-5.229942e+00	1.695630e-07	9.307433e-06	ENSG00000179604	CDC42EP4	CDC42 effector protein 4 [Source:HGNC Symbol;Acc:HGNC:17147]
ADGRF3	3.712301e+01	1.172424e+00	0.22420959	5.229142e+00	1.702982e-07	9.328557e-06	ENSG00000173567	ADGRF3	adhesion G protein-coupled receptor F3 [Source:HGNC Symbol;Acc:HGNC:18989]
ZNF829	1.090326e+02	8.992973e-01	0.17199835	5.228523e+00	1.708695e-07	9.340632e-06	ENSG00000185869	ZNF829	zinc finger protein 829 [Source:HGNC Symbol;Acc:HGNC:34032]
SLC29A4	6.937966e+02	-7.102034e-01	0.13588683	-5.226433e+00	1.728116e-07	9.427441e-06	ENSG00000164638	SLC29A4	solute carrier family 29 member 4 [Source:HGNC Symbol;Acc:HGNC:23097]
GON7	1.856311e+02	5.761461e-01	0.11029537	5.223666e+00	1.754153e-07	9.549912e-06	ENSG00000170270	GON7	GON7 subunit of KEOPS complex [Source:HGNC Symbol;Acc:HGNC:20356]
TIAM1-AS1	4.449325e+01	1.092223e+00	0.20927335	5.219123e+00	1.797727e-07	9.767158e-06	ENSG00000237594	TIAM1-AS1	TIAM1 antisense RNA 1 [Source:HGNC Symbol;Acc:HGNC:54361]
-20	1.045734e+01	-2.147963e+00	0.41162352	-5.218272e+00	1.806003e-07	9.792140e-06	ENSG00000287460		novel transcript
ADCY6	1.113664e+03	-7.798039e-01	0.14944942	-5.217845e+00	1.810172e-07	9.794794e-06	ENSG00000174233	ADCY6	adenylate cyclase 6 [Source:HGNC Symbol;Acc:HGNC:237]
KDM2B	2.235221e+03	-5.247635e-01	0.10059736	-5.216474e+00	1.823611e-07	9.847497e-06	ENSG00000089094	KDM2B	lysine demethylase 2B [Source:HGNC Symbol;Acc:HGNC:13610]
ARL13B	2.508434e+02	6.933879e-01	0.13294120	5.215749e+00	1.830761e-07	9.866096e-06	ENSG00000169379	ARL13B	ADP ribosylation factor like GTPase 13B [Source:HGNC Symbol;Acc:HGNC:25419]
HERC2P3	1.253305e+02	1.657984e+00	0.31807508	5.212557e+00	1.862554e-07	1.001716e-05	ENSG00000180229	HERC2P3	HERC2 pseudogene 3 [Source:HGNC Symbol;Acc:HGNC:4871]
CBLN2	2.722652e+01	4.483108e+00	0.86067713	5.208815e+00	1.900506e-07	1.020066e-05	ENSG00000141668	CBLN2	cerebellin 2 precursor [Source:HGNC Symbol;Acc:HGNC:1544]
VTI1B	4.897164e+02	3.099798e-01	0.05952264	5.207763e+00	1.911313e-07	1.023802e-05	ENSG00000100568	VTI1B	vesicle transport through interaction with t-SNAREs 1B [Source:HGNC Symbol;Acc:HGNC:17793]
SPG7	2.354601e+03	-3.093388e-01	0.05941424	-5.206476e+00	1.924606e-07	1.028853e-05	ENSG00000197912	SPG7	SPG7 matrix AAA peptidase subunit, paraplegin [Source:HGNC Symbol;Acc:HGNC:11237]
SNX10	1.086385e+02	1.107274e+00	0.21277310	5.204014e+00	1.950294e-07	1.040495e-05	ENSG00000086300	SNX10	sorting nexin 10 [Source:HGNC Symbol;Acc:HGNC:14974]
SIRT4	4.404269e+01	-9.537130e-01	0.18332005	-5.202448e+00	1.966807e-07	1.047207e-05	ENSG00000089163	SIRT4	sirtuin 4 [Source:HGNC Symbol;Acc:HGNC:14932]
-21	1.276655e+01	1.869039e+00	0.35938733	5.200626e+00	1.986186e-07	1.055414e-05	ENSG00000279798		TEC
ITGB2	6.728065e+01	2.023135e+00	0.38945685	5.194761e+00	2.049829e-07	1.087063e-05	ENSG00000160255	ITGB2	integrin subunit beta 2 [Source:HGNC Symbol;Acc:HGNC:6155]
ATG2A	7.297185e+02	-5.458505e-01	0.10511436	-5.192920e+00	2.070208e-07	1.094198e-05	ENSG00000110046	ATG2A	autophagy related 2A [Source:HGNC Symbol;Acc:HGNC:29028]
PSMG3-AS1	9.433307e+01	1.032318e+00	0.19879789	5.192804e+00	2.071505e-07	1.094198e-05	ENSG00000230487	PSMG3-AS1	PSMG3 antisense RNA 1 (head to head) [Source:HGNC Symbol;Acc:HGNC:22230]
CHURC1	2.693370e+02	8.126735e-01	0.15668840	5.186558e+00	2.142165e-07	1.129282e-05	ENSG00000258289	CHURC1	churchill domain containing 1 [Source:HGNC Symbol;Acc:HGNC:20099]
HNRNPUL1	7.537992e+03	-3.997986e-01	0.07713918	-5.182821e+00	2.185550e-07	1.149876e-05	ENSG00000105323	HNRNPUL1	heterogeneous nuclear ribonucleoprotein U like 1 [Source:HGNC Symbol;Acc:HGNC:17011]
TRMT2A	4.390179e+02	5.214427e-01	0.10068120	5.179147e+00	2.229026e-07	1.170437e-05	ENSG00000099899	TRMT2A	tRNA methyltransferase 2 homolog A [Source:HGNC Symbol;Acc:HGNC:24974]
COL5A2	3.933648e+03	1.424052e+00	0.27522169	5.174199e+00	2.288904e-07	1.199512e-05	ENSG00000204262	COL5A2	collagen type V alpha 2 chain [Source:HGNC Symbol;Acc:HGNC:2210]
NPIPB10P	4.204518e+00	-2.556205e+00	0.49427943	-5.171578e+00	2.321252e-07	1.214074e-05	ENSG00000196796	NPIPB10P	nuclear pore complex interacting protein family, member B10, pseudogene [Source:HGNC Symbol;Acc:HGNC:37455]
POLD1	3.047033e+03	-5.495070e-01	0.10628438	-5.170158e+00	2.338964e-07	1.220939e-05	ENSG00000062822	POLD1	DNA polymerase delta 1, catalytic subunit [Source:HGNC Symbol;Acc:HGNC:9175]
NDUFAF8	4.000743e+02	1.134843e+00	0.21973077	5.164696e+00	2.408300e-07	1.254672e-05	ENSG00000224877	NDUFAF8	NADH:ubiquinone oxidoreductase complex assembly factor 8 [Source:HGNC Symbol;Acc:HGNC:33551]
GPR143	1.901572e+02	-1.422647e+00	0.27549907	-5.163889e+00	2.418706e-07	1.257633e-05	ENSG00000101850	GPR143	G protein-coupled receptor 143 [Source:HGNC Symbol;Acc:HGNC:20145]
CHRDL1	2.507909e+02	-9.749450e-01	0.18882910	-5.163108e+00	2.428833e-07	1.260437e-05	ENSG00000101938	CHRDL1	chordin like 1 [Source:HGNC Symbol;Acc:HGNC:29861]
ZNF738	1.130679e+03	7.417218e-01	0.14369790	5.161674e+00	2.447506e-07	1.267656e-05	ENSG00000172687	ZNF738	zinc finger protein 738 [Source:HGNC Symbol;Acc:HGNC:32469]
TNFAIP8L1	4.786690e+02	-5.352793e-01	0.10372224	-5.160699e+00	2.460292e-07	1.271804e-05	ENSG00000185361	TNFAIP8L1	TNF alpha induced protein 8 like 1 [Source:HGNC Symbol;Acc:HGNC:28279]
CD1D	3.842611e+01	1.472724e+00	0.28540516	5.160116e+00	2.467974e-07	1.272394e-05	ENSG00000158473	CD1D	CD1d molecule [Source:HGNC Symbol;Acc:HGNC:1637]
SNHG20	1.091245e+02	6.080108e-01	0.11783415	5.159887e+00	2.470994e-07	1.272394e-05	ENSG00000234912	SNHG20	small nucleolar RNA host gene 20 [Source:HGNC Symbol;Acc:HGNC:33099]
WRNIP1	1.023256e+03	4.337657e-01	0.08408675	5.158549e+00	2.488705e-07	1.276576e-05	ENSG00000124535	WRNIP1	WRN helicase interacting protein 1 [Source:HGNC Symbol;Acc:HGNC:20876]
YAE1	2.794467e+02	5.079346e-01	0.09846092	5.158743e+00	2.486132e-07	1.276576e-05	ENSG00000241127	YAE1	YAE1 maturation factor of ABCE1 [Source:HGNC Symbol;Acc:HGNC:24857]
-22	3.924880e+01	-8.682536e-01	0.16849803	-5.152900e+00	2.564883e-07	1.313122e-05	ENSG00000250519		novel transcript
MAILR	5.409620e+01	1.000127e+00	0.19412909	5.151865e+00	2.579081e-07	1.317856e-05	ENSG00000253320	MAILR	macrophage interferon regulatory lncRNA [Source:HGNC Symbol;Acc:HGNC:51558]
CD99L2	1.440040e+03	-6.681924e-01	0.12972675	-5.150768e+00	2.594223e-07	1.323054e-05	ENSG00000102181	CD99L2	CD99 molecule like 2 [Source:HGNC Symbol;Acc:HGNC:18237]
AURKC	4.474822e+01	-1.179709e+00	0.22906229	-5.150166e+00	2.602562e-07	1.324126e-05	ENSG00000105146	AURKC	aurora kinase C [Source:HGNC Symbol;Acc:HGNC:11391]
CUTALP	4.113601e+02	8.237774e-01	0.15995992	5.149899e+00	2.606273e-07	1.324126e-05	ENSG00000226752	CUTALP	cutA divalent cation tolerance like, pseudogene [Source:HGNC Symbol;Acc:HGNC:27367]
EVI5L	7.028751e+02	-5.862238e-01	0.11384395	-5.149363e+00	2.613726e-07	1.325383e-05	ENSG00000142459	EVI5L	ecotropic viral integration site 5 like [Source:HGNC Symbol;Acc:HGNC:30464]
PIBF1	2.454274e+02	9.145966e-01	0.17764046	5.148583e+00	2.624622e-07	1.328378e-05	ENSG00000083535	PIBF1	progesterone immunomodulatory binding factor 1 [Source:HGNC Symbol;Acc:HGNC:23352]
MED21	4.548630e+02	3.481661e-01	0.06764495	5.146963e+00	2.647370e-07	1.337349e-05	ENSG00000152944	MED21	mediator complex subunit 21 [Source:HGNC Symbol;Acc:HGNC:11473]
LINC01484	2.231536e+01	1.909539e+00	0.37126469	5.143336e+00	2.699022e-07	1.360859e-05	ENSG00000253686	LINC01484	long intergenic non-protein coding RNA 1484 [Source:HGNC Symbol;Acc:HGNC:51136]
MIS12	5.990641e+02	4.017985e-01	0.07812936	5.142734e+00	2.707686e-07	1.362647e-05	ENSG00000167842	MIS12	MIS12 kinetochore complex component [Source:HGNC Symbol;Acc:HGNC:24967]
VASN	6.359678e+02	-9.761077e-01	0.18983550	-5.141861e+00	2.720308e-07	1.366416e-05	ENSG00000168140	VASN	vasorin [Source:HGNC Symbol;Acc:HGNC:18517]
DISP3	1.013298e+02	-1.056891e+00	0.20562146	-5.139983e+00	2.747631e-07	1.377541e-05	ENSG00000204624	DISP3	dispatched RND transporter family member 3 [Source:HGNC Symbol;Acc:HGNC:29251]
RXYLT1	1.797623e+02	7.226030e-01	0.14060885	5.139101e+00	2.760565e-07	1.381145e-05	ENSG00000118600	RXYLT1	ribitol xylosyltransferase 1 [Source:HGNC Symbol;Acc:HGNC:13530]
ZBED5-AS1	3.580067e+01	1.179668e+00	0.22956154	5.138786e+00	2.765195e-07	1.381145e-05	ENSG00000247271	ZBED5-AS1	ZBED5 antisense RNA 1 [Source:HGNC Symbol;Acc:HGNC:48646]
PALS2	7.429964e+02	6.532124e-01	0.12713227	5.138053e+00	2.775989e-07	1.383940e-05	ENSG00000105926	PALS2	protein associated with LIN7 2, MAGUK p55 family member [Source:HGNC Symbol;Acc:HGNC:18167]
-23	3.488092e+01	1.556591e+00	0.30303629	5.136649e+00	2.796807e-07	1.391712e-05	ENSG00000279673		TEC
-24	3.832139e+01	1.520470e+00	0.29602661	5.136263e+00	2.802561e-07	1.391973e-05	ENSG00000272316		novel transcript
LLGL1	3.318950e+03	-5.273060e-01	0.10271503	-5.133679e+00	2.841325e-07	1.408599e-05	ENSG00000131899	LLGL1	LLGL scribble cell polarity complex component 1 [Source:HGNC Symbol;Acc:HGNC:6628]
SYMPK	2.751663e+03	-3.961674e-01	0.07719514	-5.132025e+00	2.866414e-07	1.418395e-05	ENSG00000125755	SYMPK	symplekin scaffold protein [Source:HGNC Symbol;Acc:HGNC:22935]
SORBS2	1.735754e+02	1.468282e+00	0.28649715	5.124945e+00	2.976247e-07	1.470012e-05	ENSG00000154556	SORBS2	sorbin and SH3 domain containing 2 [Source:HGNC Symbol;Acc:HGNC:24098]
KCNH2	3.939617e+02	-9.021467e-01	0.17607245	-5.123725e+00	2.995584e-07	1.476823e-05	ENSG00000055118	KCNH2	potassium voltage-gated channel subfamily H member 2 [Source:HGNC Symbol;Acc:HGNC:6251]
BLZF1	2.707797e+02	7.637191e-01	0.14913583	5.120963e+00	3.039794e-07	1.493088e-05	ENSG00000117475	BLZF1	basic leucine zipper nuclear factor 1 [Source:HGNC Symbol;Acc:HGNC:1065]
RRAGA	1.076578e+03	4.051310e-01	0.07910999	5.121110e+00	3.037426e-07	1.493088e-05	ENSG00000155876	RRAGA	Ras related GTP binding A [Source:HGNC Symbol;Acc:HGNC:16963]
-25	3.669110e+01	-2.216170e+00	0.43280914	-5.120432e+00	3.048362e-07	1.494539e-05	ENSG00000287839		novel protein
ACSL3	2.012103e+03	5.717205e-01	0.11174817	5.116150e+00	3.118345e-07	1.523240e-05	ENSG00000123983	ACSL3	acyl-CoA synthetase long chain family member 3 [Source:HGNC Symbol;Acc:HGNC:3570]
FAM210B	8.212989e+02	7.115127e-01	0.13906809	5.116290e+00	3.116040e-07	1.523240e-05	ENSG00000124098	FAM210B	family with sequence similarity 210 member B [Source:HGNC Symbol;Acc:HGNC:16102]
SPI1	9.180807e+00	2.386968e+00	0.46661722	5.115474e+00	3.129541e-07	1.525909e-05	ENSG00000066336	SPI1	Spi-1 proto-oncogene [Source:HGNC Symbol;Acc:HGNC:11241]
EDIL3-DT	7.274710e+01	1.135302e+00	0.22202856	5.113313e+00	3.165568e-07	1.539998e-05	ENSG00000250320	EDIL3-DT	EDIL3 divergent transcript [Source:HGNC Symbol;Acc:HGNC:40204]
-26	3.892801e+01	9.549390e-01	0.18676510	5.113049e+00	3.170006e-07	1.539998e-05	ENSG00000273162		novel transcript
FHIT	5.228021e+01	-1.040462e+00	0.20356939	-5.111094e+00	3.202988e-07	1.553187e-05	ENSG00000189283	FHIT	fragile histidine triad diadenosine triphosphatase [Source:HGNC Symbol;Acc:HGNC:3701]
FKBP8	8.244812e+03	-5.223242e-01	0.10225644	-5.107983e+00	3.256151e-07	1.573235e-05	ENSG00000105701	FKBP8	FKBP prolyl isomerase 8 [Source:HGNC Symbol;Acc:HGNC:3724]
GREM1	2.705322e+02	2.340646e+00	0.45820695	5.108272e+00	3.251192e-07	1.573235e-05	ENSG00000166923	GREM1	gremlin 1, DAN family BMP antagonist [Source:HGNC Symbol;Acc:HGNC:2001]
DGKB	2.181649e+01	1.485610e+00	0.29137463	5.098626e+00	3.421284e-07	1.650026e-05	ENSG00000136267	DGKB	diacylglycerol kinase beta [Source:HGNC Symbol;Acc:HGNC:2850]
-27	1.278853e+01	1.433271e+00	0.28142026	5.092992e+00	3.524570e-07	1.696765e-05	ENSG00000280367		novel transcript
CCDC125	3.695191e+01	1.970027e+00	0.38703936	5.089990e+00	3.580823e-07	1.720734e-05	ENSG00000183323	CCDC125	coiled-coil domain containing 125 [Source:HGNC Symbol;Acc:HGNC:28924]
NPTX2	5.252173e+02	-1.072969e+00	0.21091962	-5.087097e+00	3.635851e-07	1.744029e-05	ENSG00000106236	NPTX2	neuronal pentraxin 2 [Source:HGNC Symbol;Acc:HGNC:7953]
TLCD3B	2.482684e+02	-7.601924e-01	0.14951317	-5.084451e+00	3.686914e-07	1.765342e-05	ENSG00000149926	TLCD3B	TLC domain containing 3B [Source:HGNC Symbol;Acc:HGNC:25295]
GLRA4	1.299245e+01	-1.907252e+00	0.37550426	-5.079176e+00	3.790755e-07	1.811804e-05	ENSG00000188828	GLRA4	glycine receptor alpha 4 (pseudogene) [Source:HGNC Symbol;Acc:HGNC:31715]
PLOD3	2.092753e+03	-5.217442e-01	0.10284295	-5.073213e+00	3.911534e-07	1.866180e-05	ENSG00000106397	PLOD3	procollagen-lysine,2-oxoglutarate 5-dioxygenase 3 [Source:HGNC Symbol;Acc:HGNC:9083]
NBN	8.500083e+02	5.810144e-01	0.11465649	5.067436e+00	4.032098e-07	1.920260e-05	ENSG00000104320	NBN	nibrin [Source:HGNC Symbol;Acc:HGNC:7652]
TP73	1.507618e+02	-1.070216e+00	0.21121713	-5.066899e+00	4.043491e-07	1.922247e-05	ENSG00000078900	TP73	tumor protein p73 [Source:HGNC Symbol;Acc:HGNC:12003]
LDB1	2.991668e+03	-3.738568e-01	0.07384844	-5.062488e+00	4.138209e-07	1.963768e-05	ENSG00000198728	LDB1	LIM domain binding 1 [Source:HGNC Symbol;Acc:HGNC:6532]
SPAG16	3.166932e+02	5.657195e-01	0.11177377	5.061291e+00	4.164279e-07	1.972623e-05	ENSG00000144451	SPAG16	sperm associated antigen 16 [Source:HGNC Symbol;Acc:HGNC:23225]
MMP1	2.272056e+01	3.885827e+00	0.76875666	5.054691e+00	4.310879e-07	2.038441e-05	ENSG00000196611	MMP1	matrix metallopeptidase 1 [Source:HGNC Symbol;Acc:HGNC:7155]
ARID3A	4.400263e+03	-5.647258e-01	0.11174846	-5.053545e+00	4.336843e-07	2.047082e-05	ENSG00000116017	ARID3A	AT-rich interaction domain 3A [Source:HGNC Symbol;Acc:HGNC:3031]
MBD1	1.448528e+03	-2.547398e-01	0.05041934	-5.052422e+00	4.362429e-07	2.055515e-05	ENSG00000141644	MBD1	methyl-CpG binding domain protein 1 [Source:HGNC Symbol;Acc:HGNC:6916]
OTUD6B-AS1	3.746570e+02	1.032264e+00	0.20433717	5.051768e+00	4.377397e-07	2.058923e-05	ENSG00000253738	OTUD6B-AS1	OTUD6B antisense RNA 1 (head to head) [Source:HGNC Symbol;Acc:HGNC:50466]
USP9X	6.950798e+03	-8.918983e-01	0.17658438	-5.050834e+00	4.398860e-07	2.065370e-05	ENSG00000124486	USP9X	ubiquitin specific peptidase 9 X-linked [Source:HGNC Symbol;Acc:HGNC:12632]
-28	6.230009e+00	4.113519e+00	0.81474749	5.048826e+00	4.445328e-07	2.083513e-05	ENSG00000232732		novel transcript
TNF	2.187161e+00	4.745359e+00	0.94053531	5.045381e+00	4.526190e-07	2.117684e-05	ENSG00000232810	TNF	tumor necrosis factor [Source:HGNC Symbol;Acc:HGNC:11892]
NPAS3	1.524120e+01	2.026767e+00	0.40173952	5.044979e+00	4.535722e-07	2.118421e-05	ENSG00000151322	NPAS3	neuronal PAS domain protein 3 [Source:HGNC Symbol;Acc:HGNC:19311]
MIER2	8.009714e+02	-4.167833e-01	0.08263973	-5.043377e+00	4.573860e-07	2.125049e-05	ENSG00000105556	MIER2	MIER family member 2 [Source:HGNC Symbol;Acc:HGNC:29210]
SRD5A3	2.095654e+02	7.097473e-01	0.14072004	5.043684e+00	4.566543e-07	2.125049e-05	ENSG00000128039	SRD5A3	steroid 5 alpha-reductase 3 [Source:HGNC Symbol;Acc:HGNC:25812]
CNNM2	5.023601e+02	-6.228609e-01	0.12349265	-5.043708e+00	4.565954e-07	2.125049e-05	ENSG00000148842	CNNM2	cyclin and CBS domain divalent metal cation transport mediator 2 [Source:HGNC Symbol;Acc:HGNC:103]
ZC3H3	5.797599e+02	-4.198463e-01	0.08325909	-5.042648e+00	4.591323e-07	2.129446e-05	ENSG00000014164	ZC3H3	zinc finger CCCH-type containing 3 [Source:HGNC Symbol;Acc:HGNC:28972]
-29	1.704443e+01	2.224224e+00	0.44117385	5.041604e+00	4.616448e-07	2.137375e-05	ENSG00000277969		novel transcript
SLC27A1	3.082236e+02	-5.986259e-01	0.11875081	-5.041026e+00	4.630424e-07	2.140124e-05	ENSG00000130304	SLC27A1	solute carrier family 27 member 1 [Source:HGNC Symbol;Acc:HGNC:10995]
FYTTD1	1.141378e+03	6.636883e-01	0.13173523	5.038047e+00	4.703055e-07	2.169926e-05	ENSG00000122068	FYTTD1	forty-two-three domain containing 1 [Source:HGNC Symbol;Acc:HGNC:25407]
SP1	2.129248e+03	-4.019132e-01	0.07982026	-5.035228e+00	4.772793e-07	2.197537e-05	ENSG00000185591	SP1	Sp1 transcription factor [Source:HGNC Symbol;Acc:HGNC:11205]
SOX2-OT	3.106073e+01	9.341962e-01	0.18554181	5.034963e+00	4.779408e-07	2.197537e-05	ENSG00000242808	SOX2-OT	SOX2 overlapping transcript [Source:HGNC Symbol;Acc:HGNC:20209]
GRHPR	2.596701e+03	-3.615755e-01	0.07182010	-5.034462e+00	4.791938e-07	2.199499e-05	ENSG00000137106	GRHPR	glyoxylate and hydroxypyruvate reductase [Source:HGNC Symbol;Acc:HGNC:4570]
TSSK6	7.204312e+01	-7.861415e-01	0.15633277	-5.028642e+00	4.939658e-07	2.263401e-05	ENSG00000178093	TSSK6	testis specific serine kinase 6 [Source:HGNC Symbol;Acc:HGNC:30410]
HADHA	4.614092e+03	-2.899085e-01	0.05768002	-5.026151e+00	5.004220e-07	2.289044e-05	ENSG00000084754	HADHA	hydroxyacyl-CoA dehydrogenase trifunctional multienzyme complex subunit alpha [Source:HGNC Symbol;Acc:HGNC:4801]
GUCY1B1	1.155055e+02	1.240890e+00	0.24696070	5.024644e+00	5.043665e-07	2.303130e-05	ENSG00000061918	GUCY1B1	guanylate cyclase 1 soluble subunit beta 1 [Source:HGNC Symbol;Acc:HGNC:4687]
CCNF	1.265020e+03	-5.372145e-01	0.10694372	-5.023339e+00	5.078087e-07	2.314877e-05	ENSG00000162063	CCNF	cyclin F [Source:HGNC Symbol;Acc:HGNC:1591]
ZNF66	1.461012e+02	1.416583e+00	0.28206466	5.022192e+00	5.108504e-07	2.324762e-05	ENSG00000160229	ZNF66	zinc finger protein 66 [Source:HGNC Symbol;Acc:HGNC:13135]
SGK1	6.039884e+02	1.280718e+00	0.25506125	5.021216e+00	5.134540e-07	2.332623e-05	ENSG00000118515	SGK1	serum/glucocorticoid regulated kinase 1 [Source:HGNC Symbol;Acc:HGNC:10810]
-30	1.015221e+01	-5.571272e+00	1.10976800	-5.020213e+00	5.161421e-07	2.340841e-05	ENSG00000286456		novel transcript
TUBGCP2	2.007052e+03	-2.869391e-01	0.05717390	-5.018708e+00	5.202026e-07	2.355244e-05	ENSG00000130640	TUBGCP2	tubulin gamma complex component 2 [Source:HGNC Symbol;Acc:HGNC:18599]
MNT	4.689043e+02	-5.527234e-01	0.11019312	-5.015952e+00	5.277150e-07	2.385200e-05	ENSG00000070444	MNT	MAX network transcriptional repressor [Source:HGNC Symbol;Acc:HGNC:7188]
STAM-DT	3.167907e+01	1.052196e+00	0.20983088	5.014494e+00	5.317312e-07	2.399279e-05	ENSG00000260589	STAM-DT	STAM divergent transcript [Source:HGNC Symbol;Acc:HGNC:49568]
PTCH1	1.020150e+03	-1.077842e+00	0.21519295	-5.008725e+00	5.479166e-07	2.468128e-05	ENSG00000185920	PTCH1	patched 1 [Source:HGNC Symbol;Acc:HGNC:9585]
IDH3B	1.907858e+03	-3.684165e-01	0.07356082	-5.008325e+00	5.490579e-07	2.469091e-05	ENSG00000101365	IDH3B	isocitrate dehydrogenase (NAD(+)) 3 non-catalytic subunit beta [Source:HGNC Symbol;Acc:HGNC:5385]
CDC25B	1.082903e+03	-4.700904e-01	0.09388174	-5.007262e+00	5.520987e-07	2.478579e-05	ENSG00000101224	CDC25B	cell division cycle 25B [Source:HGNC Symbol;Acc:HGNC:1726]
TRIM15	6.086868e+00	-1.699549e+00	0.33948332	-5.006282e+00	5.549157e-07	2.487031e-05	ENSG00000204610	TRIM15	tripartite motif containing 15 [Source:HGNC Symbol;Acc:HGNC:16284]
ZNF124	3.030518e+02	5.421714e-01	0.10831704	5.005412e+00	5.574254e-07	2.494081e-05	ENSG00000196418	ZNF124	zinc finger protein 124 [Source:HGNC Symbol;Acc:HGNC:12907]
FBXW4	4.676633e+02	-5.450557e-01	0.10894849	-5.002876e+00	5.648137e-07	2.522898e-05	ENSG00000107829	FBXW4	F-box and WD repeat domain containing 4 [Source:HGNC Symbol;Acc:HGNC:10847]
DOCK8	8.465162e+01	1.729852e+00	0.34601901	4.999297e+00	5.753983e-07	2.561581e-05	ENSG00000107099	DOCK8	dedicator of cytokinesis 8 [Source:HGNC Symbol;Acc:HGNC:19191]
METTL18	9.184978e+01	7.951586e-01	0.15905217	4.999357e+00	5.752183e-07	2.561581e-05	ENSG00000171806	METTL18	methyltransferase 18, RPL3 N3(tau)-histidine [Source:HGNC Symbol;Acc:HGNC:28793]
HCG18	6.200198e+02	4.564170e-01	0.09130442	4.998849e+00	5.767369e-07	2.563254e-05	ENSG00000231074	HCG18	HLA complex group 18 [Source:HGNC Symbol;Acc:HGNC:31337]
CLDN15	2.138918e+02	-5.487442e-01	0.10982196	-4.996671e+00	5.832842e-07	2.582186e-05	ENSG00000106404	CLDN15	claudin 15 [Source:HGNC Symbol;Acc:HGNC:2036]
PPP1R10	1.527536e+03	-3.996763e-01	0.07998350	-4.996984e+00	5.823381e-07	2.582186e-05	ENSG00000204569	PPP1R10	protein phosphatase 1 regulatory subunit 10 [Source:HGNC Symbol;Acc:HGNC:9284]
RNASEH1P1	5.796423e+00	-2.239136e+00	0.44814406	-4.996465e+00	5.839066e-07	2.582186e-05	ENSG00000265790	RNASEH1P1	ribonuclease H1 pseudogene 1 [Source:HGNC Symbol;Acc:HGNC:10049]
PLIN3	1.971580e+03	-4.101907e-01	0.08218676	-4.990958e+00	6.008043e-07	2.648115e-05	ENSG00000105355	PLIN3	perilipin 3 [Source:HGNC Symbol;Acc:HGNC:16893]
NIPSNAP3A	2.218970e+02	8.837287e-01	0.17706010	4.991123e+00	6.002928e-07	2.648115e-05	ENSG00000136783	NIPSNAP3A	nipsnap homolog 3A [Source:HGNC Symbol;Acc:HGNC:23619]
NAT1	6.763301e+01	8.188441e-01	0.16409250	4.990138e+00	6.033629e-07	2.654996e-05	ENSG00000171428	NAT1	N-acetyltransferase 1 [Source:HGNC Symbol;Acc:HGNC:7645]
NLRP3	8.268161e+00	3.044861e+00	0.61025976	4.989451e+00	6.055105e-07	2.660050e-05	ENSG00000162711	NLRP3	NLR family pyrin domain containing 3 [Source:HGNC Symbol;Acc:HGNC:16400]
TMEM132C	1.066192e+02	2.279501e+00	0.45705431	4.987375e+00	6.120513e-07	2.684354e-05	ENSG00000181234	TMEM132C	transmembrane protein 132C [Source:HGNC Symbol;Acc:HGNC:25436]
SRGAP2C	3.296625e+02	-6.034481e-01	0.12101127	-4.986710e+00	6.141627e-07	2.689184e-05	ENSG00000171943	SRGAP2C	SLIT-ROBO Rho GTPase activating protein 2C [Source:HGNC Symbol;Acc:HGNC:30584]
CNN2P1	1.004979e+01	2.322978e+00	0.46604847	4.984413e+00	6.215009e-07	2.716847e-05	ENSG00000227201	CNN2P1	calponin 2 pseudogene 1 [Source:HGNC Symbol;Acc:HGNC:39526]
ZMYND8	3.084563e+03	-4.793542e-01	0.09625010	-4.980298e+00	6.348650e-07	2.770717e-05	ENSG00000101040	ZMYND8	zinc finger MYND-type containing 8 [Source:HGNC Symbol;Acc:HGNC:9397]
HADHB	1.393349e+03	-2.926011e-01	0.05876087	-4.979523e+00	6.374123e-07	2.777282e-05	ENSG00000138029	HADHB	hydroxyacyl-CoA dehydrogenase trifunctional multienzyme complex subunit beta [Source:HGNC Symbol;Acc:HGNC:4803]
-31	9.894076e+00	-1.423815e+00	0.28606822	-4.977186e+00	6.451542e-07	2.806421e-05	ENSG00000256654		novel transcript, sense overlapping KCNA1
ENDOV	3.386248e+02	-4.874394e-01	0.09795274	-4.976271e+00	6.482100e-07	2.815114e-05	ENSG00000173818	ENDOV	endonuclease V [Source:HGNC Symbol;Acc:HGNC:26640]
TNKS2-DT	9.090588e+00	1.710241e+00	0.34393309	4.972597e+00	6.606189e-07	2.864332e-05	ENSG00000228701	TNKS2-DT	TNKS2 divergent transcript [Source:HGNC Symbol;Acc:HGNC:45173]
GDAP1L1	1.843187e+02	-1.251693e+00	0.25176988	-4.971576e+00	6.641068e-07	2.874773e-05	ENSG00000124194	GDAP1L1	ganglioside induced differentiation associated protein 1 like 1 [Source:HGNC Symbol;Acc:HGNC:4213]
PEX14	8.086845e+02	-4.307066e-01	0.08665554	-4.970330e+00	6.683898e-07	2.888616e-05	ENSG00000142655	PEX14	peroxisomal biogenesis factor 14 [Source:HGNC Symbol;Acc:HGNC:8856]
RABGGTB	1.059657e+03	5.162122e-01	0.10391949	4.967424e+00	6.784797e-07	2.924011e-05	ENSG00000137955	RABGGTB	Rab geranylgeranyltransferase subunit beta [Source:HGNC Symbol;Acc:HGNC:9796]
MOB2	5.081362e+02	-5.003016e-01	0.10071822	-4.967340e+00	6.787764e-07	2.924011e-05	ENSG00000182208	MOB2	MOB kinase activator 2 [Source:HGNC Symbol;Acc:HGNC:24904]
CES1	9.137777e+00	3.310661e+00	0.66659536	4.966522e+00	6.816423e-07	2.931612e-05	ENSG00000198848	CES1	carboxylesterase 1 [Source:HGNC Symbol;Acc:HGNC:1863]
WIPI2	1.832843e+03	-3.127266e-01	0.06300323	-4.963660e+00	6.917704e-07	2.970373e-05	ENSG00000157954	WIPI2	WD repeat domain, phosphoinositide interacting 2 [Source:HGNC Symbol;Acc:HGNC:32225]
HMGB3	7.871339e+03	-4.653257e-01	0.09376396	-4.962735e+00	6.950727e-07	2.974956e-05	ENSG00000029993	HMGB3	high mobility group box 3 [Source:HGNC Symbol;Acc:HGNC:5004]
ZPLD1	4.140324e+00	4.296842e+00	0.86577925	4.962976e+00	6.942117e-07	2.974956e-05	ENSG00000170044	ZPLD1	zona pellucida like domain containing 1 [Source:HGNC Symbol;Acc:HGNC:27022]
FAM53C	1.710440e+03	-3.512057e-01	0.07077758	-4.962103e+00	6.973382e-07	2.979862e-05	ENSG00000120709	FAM53C	family with sequence similarity 53 member C [Source:HGNC Symbol;Acc:HGNC:1336]
TM2D1	2.554099e+02	4.600450e-01	0.09276137	4.959445e+00	7.069476e-07	3.016083e-05	ENSG00000162604	TM2D1	TM2 domain containing 1 [Source:HGNC Symbol;Acc:HGNC:24142]
CELSR1P1	3.197457e+01	1.695724e+00	0.34205563	4.957452e+00	7.142356e-07	3.042301e-05	ENSG00000237517	CELSR1P1	CELSR1 pseudogene 1 [Source:HGNC Symbol;Acc:HGNC:55984]
CRLS1	9.645668e+01	1.347938e+00	0.27192003	4.957111e+00	7.154913e-07	3.042781e-05	ENSG00000088766	CRLS1	cardiolipin synthase 1 [Source:HGNC Symbol;Acc:HGNC:16148]
-32	1.646790e+02	-2.234041e+00	0.45092083	-4.954398e+00	7.255446e-07	3.080614e-05	ENSG00000260362		novel transcript
SP2	5.151715e+02	-5.217304e-01	0.10535054	-4.952328e+00	7.333086e-07	3.108621e-05	ENSG00000167182	SP2	Sp2 transcription factor [Source:HGNC Symbol;Acc:HGNC:11207]
NUDT3	1.143308e+02	1.392483e+00	0.28123743	4.951273e+00	7.372947e-07	3.120550e-05	ENSG00000272325	NUDT3	nudix hydrolase 3 [Source:HGNC Symbol;Acc:HGNC:8050]
TPGS2	2.648017e+03	3.105936e-01	0.06273591	4.950811e+00	7.390475e-07	3.123004e-05	ENSG00000134779	TPGS2	tubulin polyglutamylase complex subunit 2 [Source:HGNC Symbol;Acc:HGNC:24561]
CRYGEP	1.371371e+01	-1.535549e+00	0.31020503	-4.950109e+00	7.417206e-07	3.129332e-05	ENSG00000229150	CRYGEP	crystallin gamma E, pseudogene [Source:HGNC Symbol;Acc:HGNC:2412]
MARCKSL1	1.296476e+04	4.772389e-01	0.09642460	4.949347e+00	7.446273e-07	3.136625e-05	ENSG00000175130	MARCKSL1	MARCKS like 1 [Source:HGNC Symbol;Acc:HGNC:7142]
CALM3	1.115314e+04	-3.238973e-01	0.06547768	-4.946682e+00	7.548908e-07	3.169827e-05	ENSG00000160014	CALM3	calmodulin 3 [Source:HGNC Symbol;Acc:HGNC:1449]
RBM4B	6.852503e+02	5.591651e-01	0.11303371	4.946888e+00	7.540922e-07	3.169827e-05	ENSG00000173914	RBM4B	RNA binding motif protein 4B [Source:HGNC Symbol;Acc:HGNC:28842]
PNPLA6	1.358168e+03	-6.872214e-01	0.13896209	-4.945388e+00	7.599249e-07	3.185940e-05	ENSG00000032444	PNPLA6	patatin like phospholipase domain containing 6 [Source:HGNC Symbol;Acc:HGNC:16268]
ZNF737	8.692108e+01	3.669014e+00	0.74239283	4.942147e+00	7.726694e-07	3.234278e-05	ENSG00000237440	ZNF737	zinc finger protein 737 [Source:HGNC Symbol;Acc:HGNC:32468]
SENP2	1.039530e+03	-3.761478e-01	0.07616640	-4.938500e+00	7.872583e-07	3.286191e-05	ENSG00000163904	SENP2	SUMO specific peptidase 2 [Source:HGNC Symbol;Acc:HGNC:23116]
CLPX	1.177769e+03	-2.732774e-01	0.05533690	-4.938430e+00	7.875402e-07	3.286191e-05	ENSG00000166855	CLPX	caseinolytic mitochondrial matrix peptidase chaperone subunit X [Source:HGNC Symbol;Acc:HGNC:2088]
VSTM2B	2.556517e+01	-1.491315e+00	0.30312239	-4.919844e+00	8.661324e-07	3.608479e-05	ENSG00000187135	VSTM2B	V-set and transmembrane domain containing 2B [Source:HGNC Symbol;Acc:HGNC:33595]
TRIM71	4.564527e+03	-8.591762e-01	0.17465103	-4.919388e+00	8.681523e-07	3.611242e-05	ENSG00000206557	TRIM71	tripartite motif containing 71 [Source:HGNC Symbol;Acc:HGNC:32669]
ZNF782	9.841821e+01	6.546616e-01	0.13328414	4.911774e+00	9.025595e-07	3.748509e-05	ENSG00000196597	ZNF782	zinc finger protein 782 [Source:HGNC Symbol;Acc:HGNC:33110]
DDIT4	1.390605e+03	-1.285196e+00	0.26168785	-4.911178e+00	9.053069e-07	3.754062e-05	ENSG00000168209	DDIT4	DNA damage inducible transcript 4 [Source:HGNC Symbol;Acc:HGNC:24944]
SUPT5H	4.123943e+03	-4.127925e-01	0.08407241	-4.909964e+00	9.109302e-07	3.771506e-05	ENSG00000196235	SUPT5H	SPT5 homolog, DSIF elongation factor subunit [Source:HGNC Symbol;Acc:HGNC:11469]
PIEZO2	5.703016e+02	1.139983e+00	0.23220152	4.909456e+00	9.132916e-07	3.775412e-05	ENSG00000154864	PIEZO2	piezo type mechanosensitive ion channel component 2 [Source:HGNC Symbol;Acc:HGNC:26270]
LSM8	9.405090e+02	4.694019e-01	0.09566243	4.906857e+00	9.254736e-07	3.819839e-05	ENSG00000128534	LSM8	LSM8 homolog, U6 small nuclear RNA associated [Source:HGNC Symbol;Acc:HGNC:20471]
ANOS2P	8.857999e+01	4.898049e+00	0.99876447	4.904108e+00	9.385272e-07	3.867720e-05	ENSG00000241859	ANOS2P	anosmin 2, pseudogene [Source:HGNC Symbol;Acc:HGNC:6214]
-33	2.071336e+01	-2.144090e+00	0.43726279	-4.903436e+00	9.417448e-07	3.874981e-05	ENSG00000267640		novel zinc finger protein pseudogene
GPATCH11	2.573279e+02	6.680591e-01	0.13631088	4.900996e+00	9.535189e-07	3.917374e-05	ENSG00000152133	GPATCH11	G-patch domain containing 11 [Source:HGNC Symbol;Acc:HGNC:26768]
LRFN5-DT	7.615405e+01	1.357509e+00	0.27720798	4.897076e+00	9.727299e-07	3.990141e-05	ENSG00000258636	LRFN5-DT	LRFN5 divergent transcript [Source:HGNC Symbol;Acc:HGNC:55444]
NINJ1	4.930730e+02	-6.015731e-01	0.12306599	-4.888215e+00	1.017543e-06	4.167542e-05	ENSG00000131669	NINJ1	ninjurin 1 [Source:HGNC Symbol;Acc:HGNC:7824]
NALCN	1.687456e+01	2.206312e+00	0.45138260	4.887898e+00	1.019184e-06	4.167851e-05	ENSG00000102452	NALCN	sodium leak channel, non-selective [Source:HGNC Symbol;Acc:HGNC:19082]
ADAMTSL1	3.909820e+01	1.488752e+00	0.30513961	4.878920e+00	1.066683e-06	4.355405e-05	ENSG00000178031	ADAMTSL1	ADAMTS like 1 [Source:HGNC Symbol;Acc:HGNC:14632]
TMEM237	9.966751e+02	5.889382e-01	0.12071913	4.878582e+00	1.068510e-06	4.356183e-05	ENSG00000155755	TMEM237	transmembrane protein 237 [Source:HGNC Symbol;Acc:HGNC:14432]
SORCS2	1.958030e+02	1.516862e+00	0.31095053	4.878146e+00	1.070877e-06	4.359159e-05	ENSG00000184985	SORCS2	sortilin related VPS10 domain containing receptor 2 [Source:HGNC Symbol;Acc:HGNC:16698]
SLPI	1.752435e+01	4.820036e+00	0.98819308	4.877625e+00	1.073705e-06	4.363998e-05	ENSG00000124107	SLPI	secretory leukocyte peptidase inhibitor [Source:HGNC Symbol;Acc:HGNC:11092]
SIX5	1.583512e+02	-5.395795e-01	0.11076315	-4.871471e+00	1.107702e-06	4.495311e-05	ENSG00000177045	SIX5	SIX homeobox 5 [Source:HGNC Symbol;Acc:HGNC:10891]
ALG6	3.698255e+02	4.343074e-01	0.08917778	4.870130e+00	1.115248e-06	4.519045e-05	ENSG00000088035	ALG6	ALG6 alpha-1,3-glucosyltransferase [Source:HGNC Symbol;Acc:HGNC:23157]
GARIN1B	4.080385e+01	1.313919e+00	0.26994491	4.867359e+00	1.130993e-06	4.575882e-05	ENSG00000135248	GARIN1B	golgi associated RAB2 interactor 1B [Source:HGNC Symbol;Acc:HGNC:30704]
AKAP3	4.550798e+01	-1.135853e+00	0.23347274	-4.865036e+00	1.144358e-06	4.622929e-05	ENSG00000111254	AKAP3	A-kinase anchoring protein 3 [Source:HGNC Symbol;Acc:HGNC:373]
ABITRAM	3.936713e+02	8.827323e-01	0.18146838	4.864386e+00	1.148126e-06	4.631124e-05	ENSG00000119328	ABITRAM	actin binding transcription modulator [Source:HGNC Symbol;Acc:HGNC:1364]
TENM2	4.678040e+01	1.620674e+00	0.33321938	4.863685e+00	1.152202e-06	4.640532e-05	ENSG00000145934	TENM2	teneurin transmembrane protein 2 [Source:HGNC Symbol;Acc:HGNC:29943]
MCMDC2	1.581773e+01	1.061380e+00	0.21826717	4.862757e+00	1.157622e-06	4.655320e-05	ENSG00000178460	MCMDC2	minichromosome maintenance domain containing 2 [Source:HGNC Symbol;Acc:HGNC:26368]
CEP78	1.422572e+03	5.600714e-01	0.11519213	4.862063e+00	1.161686e-06	4.664615e-05	ENSG00000148019	CEP78	centrosomal protein 78 [Source:HGNC Symbol;Acc:HGNC:25740]
CTPS2	1.563735e+03	-5.400336e-01	0.11112760	-4.859581e+00	1.176343e-06	4.702195e-05	ENSG00000047230	CTPS2	CTP synthase 2 [Source:HGNC Symbol;Acc:HGNC:2520]
EPHA5	2.615115e+00	3.921101e+00	0.80687250	4.859629e+00	1.176060e-06	4.702195e-05	ENSG00000145242	EPHA5	EPH receptor A5 [Source:HGNC Symbol;Acc:HGNC:3389]
-34	2.350915e+01	-1.498657e+00	0.30838662	-4.859668e+00	1.175825e-06	4.702195e-05	ENSG00000283236		novel zinc finger protein pseudogene
AKAP8L	1.077017e+03	-4.658087e-01	0.09597038	-4.853672e+00	1.211960e-06	4.825308e-05	ENSG00000011243	AKAP8L	A-kinase anchoring protein 8 like [Source:HGNC Symbol;Acc:HGNC:29857]
MAP2K7	1.104091e+03	-3.494464e-01	0.07199414	-4.853818e+00	1.211071e-06	4.825308e-05	ENSG00000076984	MAP2K7	mitogen-activated protein kinase kinase 7 [Source:HGNC Symbol;Acc:HGNC:6847]
ZNF333	3.273246e+02	-5.360641e-01	0.11044737	-4.853571e+00	1.212580e-06	4.825308e-05	ENSG00000160961	ZNF333	zinc finger protein 333 [Source:HGNC Symbol;Acc:HGNC:15624]
KLK7	1.845056e+01	-2.354990e+00	0.48560320	-4.849618e+00	1.236992e-06	4.909876e-05	ENSG00000169035	KLK7	kallikrein related peptidase 7 [Source:HGNC Symbol;Acc:HGNC:6368]
ANXA2R	7.728942e+00	2.774926e+00	0.57220480	4.849534e+00	1.237520e-06	4.909876e-05	ENSG00000177721	ANXA2R	annexin A2 receptor [Source:HGNC Symbol;Acc:HGNC:33463]
TMEFF1	7.164634e+01	1.361098e+00	0.28069492	4.849029e+00	1.240674e-06	4.915065e-05	ENSG00000241697	TMEFF1	transmembrane protein with EGF like and two follistatin like domains 1 [Source:HGNC Symbol;Acc:HGNC:11866]
NLGN4Y	1.632803e+02	3.321965e+00	0.68534579	4.847136e+00	1.252563e-06	4.954789e-05	ENSG00000165246	NLGN4Y	neuroligin 4 Y-linked [Source:HGNC Symbol;Acc:HGNC:15529]
LCMT2	3.645552e+02	4.537259e-01	0.09361592	4.846674e+00	1.255482e-06	4.956615e-05	ENSG00000168806	LCMT2	leucine carboxyl methyltransferase 2 [Source:HGNC Symbol;Acc:HGNC:17558]
SND1	8.134509e+03	-2.517879e-01	0.05195279	-4.846474e+00	1.256748e-06	4.956615e-05	ENSG00000197157	SND1	staphylococcal nuclease and tudor domain containing 1 [Source:HGNC Symbol;Acc:HGNC:30646]
CHMP1B2P	4.431298e+01	8.110867e-01	0.16736931	4.846090e+00	1.259184e-06	4.958877e-05	ENSG00000278530	CHMP1B2P	charged multivesicular body protein 1B2, pseudogene [Source:HGNC Symbol;Acc:HGNC:49380]
SLC15A4	2.145684e+02	8.364015e-01	0.17263760	4.844840e+00	1.267139e-06	4.982833e-05	ENSG00000139370	SLC15A4	solute carrier family 15 member 4 [Source:HGNC Symbol;Acc:HGNC:23090]
APBA3	3.342736e+02	-4.808633e-01	0.09926835	-4.844075e+00	1.272029e-06	4.994682e-05	ENSG00000011132	APBA3	amyloid beta precursor protein binding family A member 3 [Source:HGNC Symbol;Acc:HGNC:580]
P2RY1	7.331387e+02	1.319829e+00	0.27254839	4.842549e+00	1.281841e-06	5.025798e-05	ENSG00000169860	P2RY1	purinergic receptor P2Y1 [Source:HGNC Symbol;Acc:HGNC:8539]
IQCG	1.574654e+02	5.669616e-01	0.11720112	4.837510e+00	1.314755e-06	5.147265e-05	ENSG00000114473	IQCG	IQ motif containing G [Source:HGNC Symbol;Acc:HGNC:25251]
SASH1	9.920660e+02	-6.967165e-01	0.14404535	-4.836786e+00	1.319555e-06	5.158471e-05	ENSG00000111961	SASH1	SAM and SH3 domain containing 1 [Source:HGNC Symbol;Acc:HGNC:19182]
ELFN1	6.099648e+02	-9.117748e-01	0.18866736	-4.832711e+00	1.346865e-06	5.257515e-05	ENSG00000225968	ELFN1	extracellular leucine rich repeat and fibronectin type III domain containing 1 [Source:HGNC Symbol;Acc:HGNC:33154]
ASPN	3.945197e+00	3.653197e+00	0.75636925	4.829912e+00	1.365932e-06	5.324134e-05	ENSG00000106819	ASPN	asporin [Source:HGNC Symbol;Acc:HGNC:14872]
RUVBL2	4.095018e+03	-5.027284e-01	0.10427941	-4.820974e+00	1.428587e-06	5.560209e-05	ENSG00000183207	RUVBL2	RuvB like AAA ATPase 2 [Source:HGNC Symbol;Acc:HGNC:10475]
PIM3	9.361412e+02	-6.229564e-01	0.12924312	-4.820035e+00	1.435329e-06	5.578298e-05	ENSG00000198355	PIM3	Pim-3 proto-oncogene, serine/threonine kinase [Source:HGNC Symbol;Acc:HGNC:19310]
PLAC9	2.872242e+01	1.286808e+00	0.26720199	4.815863e+00	1.465652e-06	5.687840e-05	ENSG00000189129	PLAC9	placenta associated 9 [Source:HGNC Symbol;Acc:HGNC:19255]
RPP14	3.663186e+02	-3.758687e-01	0.07807855	-4.813982e+00	1.479523e-06	5.733313e-05	ENSG00000163684	RPP14	ribonuclease P/MRP subunit p14 [Source:HGNC Symbol;Acc:HGNC:30327]
N6AMT1	3.552299e+02	4.597283e-01	0.09550583	4.813615e+00	1.482239e-06	5.733384e-05	ENSG00000156239	N6AMT1	N-6 adenine-specific DNA methyltransferase 1 [Source:HGNC Symbol;Acc:HGNC:16021]
UFD1-AS1	1.263646e+01	1.439795e+00	0.29912235	4.813399e+00	1.483848e-06	5.733384e-05	ENSG00000185065	UFD1-AS1	UFD1 antisense RNA 1 [Source:HGNC Symbol;Acc:HGNC:55917]
MID1IP1-AS1	6.856693e+01	-1.035948e+00	0.21524279	-4.812927e+00	1.487353e-06	5.738595e-05	ENSG00000238123	MID1IP1-AS1	MID1IP1 antisense RNA 1 [Source:HGNC Symbol;Acc:HGNC:40932]
ZNF212	5.030260e+02	-4.057656e-01	0.08437379	-4.809143e+00	1.515791e-06	5.837315e-05	ENSG00000170260	ZNF212	zinc finger protein 212 [Source:HGNC Symbol;Acc:HGNC:13004]
RAB30-DT	1.091618e+02	9.449531e-01	0.19649924	4.808940e+00	1.517325e-06	5.837315e-05	ENSG00000246067	RAB30-DT	RAB30 divergent transcript [Source:HGNC Symbol;Acc:HGNC:48672]
AKR1C2	2.858701e+01	-1.514659e+00	0.31520233	-4.805355e+00	1.544771e-06	5.934328e-05	ENSG00000151632	AKR1C2	aldo-keto reductase family 1 member C2 [Source:HGNC Symbol;Acc:HGNC:385]
VAMP4	2.451792e+02	5.397568e-01	0.11236022	4.803807e+00	1.556769e-06	5.971803e-05	ENSG00000117533	VAMP4	vesicle associated membrane protein 4 [Source:HGNC Symbol;Acc:HGNC:12645]
SYCP2L	4.079019e+01	1.237235e+00	0.25765839	4.801841e+00	1.572138e-06	6.022081e-05	ENSG00000153157	SYCP2L	synaptonemal complex protein 2 like [Source:HGNC Symbol;Acc:HGNC:21537]
ATN1	3.090614e+03	-4.830879e-01	0.10066592	-4.798922e+00	1.595217e-06	6.101704e-05	ENSG00000111676	ATN1	atrophin 1 [Source:HGNC Symbol;Acc:HGNC:3033]
MMAA	9.140727e+01	6.014649e-01	0.12535290	4.798173e+00	1.601196e-06	6.115786e-05	ENSG00000151611	MMAA	metabolism of cobalamin associated A [Source:HGNC Symbol;Acc:HGNC:18871]
ZNF560	3.618202e+01	5.296070e+00	1.10411551	4.796663e+00	1.613305e-06	6.153211e-05	ENSG00000198028	ZNF560	zinc finger protein 560 [Source:HGNC Symbol;Acc:HGNC:26484]
FAM199X	1.252331e+03	-5.785827e-01	0.12064438	-4.795770e+00	1.620511e-06	6.157749e-05	ENSG00000123575	FAM199X	family with sequence similarity 199, X-linked [Source:HGNC Symbol;Acc:HGNC:25195]
ZNF707	2.953291e+02	-4.333562e-01	0.09036468	-4.795637e+00	1.621586e-06	6.157749e-05	ENSG00000181135	ZNF707	zinc finger protein 707 [Source:HGNC Symbol;Acc:HGNC:27815]
CSNK1E	1.810182e+03	-4.354778e-01	0.09080606	-4.795691e+00	1.621150e-06	6.157749e-05	ENSG00000213923	CSNK1E	casein kinase 1 epsilon [Source:HGNC Symbol;Acc:HGNC:2453]
HMX1	4.791315e+01	2.739538e+00	0.57128804	4.795370e+00	1.623747e-06	6.157749e-05	ENSG00000215612	HMX1	H6 family homeobox 1 [Source:HGNC Symbol;Acc:HGNC:5017]
HOMER3	4.196373e+02	-5.690848e-01	0.11869232	-4.794622e+00	1.629818e-06	6.171978e-05	ENSG00000051128	HOMER3	homer scaffold protein 3 [Source:HGNC Symbol;Acc:HGNC:17514]
DUSP6	2.248672e+03	1.581040e+00	0.32998589	4.791236e+00	1.657572e-06	6.268164e-05	ENSG00000139318	DUSP6	dual specificity phosphatase 6 [Source:HGNC Symbol;Acc:HGNC:3072]
SHISA5	3.844675e+03	-5.462003e-01	0.11402890	-4.790017e+00	1.667674e-06	6.297422e-05	ENSG00000164054	SHISA5	shisa family member 5 [Source:HGNC Symbol;Acc:HGNC:30376]
ATP8B4	1.365320e+01	3.352038e+00	0.70015286	4.787581e+00	1.688037e-06	6.356284e-05	ENSG00000104043	ATP8B4	ATPase phospholipid transporting 8B4 (putative) [Source:HGNC Symbol;Acc:HGNC:13536]
SIRT3	5.077421e+02	-4.309626e-01	0.09001641	-4.787601e+00	1.687872e-06	6.356284e-05	ENSG00000142082	SIRT3	sirtuin 3 [Source:HGNC Symbol;Acc:HGNC:14931]
CHML	1.075323e+03	7.351813e-01	0.15357943	4.786977e+00	1.693119e-06	6.366414e-05	ENSG00000203668	CHML	CHM like Rab escort protein [Source:HGNC Symbol;Acc:HGNC:1941]
LINC02301	4.298735e+01	-1.482989e+00	0.30992783	-4.784950e+00	1.710296e-06	6.421931e-05	ENSG00000258743	LINC02301	long intergenic non-protein coding RNA 2301 [Source:HGNC Symbol;Acc:HGNC:53220]
ZNF37BP	3.610056e+02	9.125806e-01	0.19099366	4.778067e+00	1.769882e-06	6.636309e-05	ENSG00000234420	ZNF37BP	zinc finger protein 37B, pseudogene [Source:HGNC Symbol;Acc:HGNC:13103]
TSC22D3	1.215797e+03	-1.014967e+00	0.21257725	-4.774577e+00	1.800852e-06	6.742935e-05	ENSG00000157514	TSC22D3	TSC22 domain family member 3 [Source:HGNC Symbol;Acc:HGNC:3051]
TMEM229B	3.389748e+01	-1.393630e+00	0.29198303	-4.772981e+00	1.815187e-06	6.787066e-05	ENSG00000198133	TMEM229B	transmembrane protein 229B [Source:HGNC Symbol;Acc:HGNC:20130]
NPR3	2.373785e+02	2.224918e+00	0.46659184	4.768447e+00	1.856519e-06	6.931872e-05	ENSG00000113389	NPR3	natriuretic peptide receptor 3 [Source:HGNC Symbol;Acc:HGNC:7945]
PKN1	3.378863e+03	-5.051400e-01	0.10604644	-4.763385e+00	1.903724e-06	7.098172e-05	ENSG00000123143	PKN1	protein kinase N1 [Source:HGNC Symbol;Acc:HGNC:9405]
ABCA2	7.308876e+02	-5.355759e-01	0.11249054	-4.761075e+00	1.925648e-06	7.169874e-05	ENSG00000107331	ABCA2	ATP binding cassette subfamily A member 2 [Source:HGNC Symbol;Acc:HGNC:32]
NDUFB3	5.652385e+02	5.772485e-01	0.12132045	4.758048e+00	1.954740e-06	7.268031e-05	ENSG00000119013	NDUFB3	NADH:ubiquinone oxidoreductase subunit B3 [Source:HGNC Symbol;Acc:HGNC:7698]
HS1BP3	6.010548e+02	-4.315467e-01	0.09073503	-4.756120e+00	1.973494e-06	7.327525e-05	ENSG00000118960	HS1BP3	HCLS1 binding protein 3 [Source:HGNC Symbol;Acc:HGNC:24979]
VWC2	1.478207e+01	1.978328e+00	0.41620378	4.753267e+00	2.001559e-06	7.413485e-05	ENSG00000188730	VWC2	von Willebrand factor C domain containing 2 [Source:HGNC Symbol;Acc:HGNC:30200]
ZNF239	1.392987e+02	6.679748e-01	0.14053158	4.753201e+00	2.002215e-06	7.413485e-05	ENSG00000196793	ZNF239	zinc finger protein 239 [Source:HGNC Symbol;Acc:HGNC:13031]
NSMCE4A	6.557629e+02	4.988444e-01	0.10503784	4.749187e+00	2.042359e-06	7.551624e-05	ENSG00000107672	NSMCE4A	NSE4 homolog A, SMC5-SMC6 complex component [Source:HGNC Symbol;Acc:HGNC:25935]
INTS11	2.536969e+03	-3.405339e-01	0.07173871	-4.746864e+00	2.065952e-06	7.628261e-05	ENSG00000127054	INTS11	integrator complex subunit 11 [Source:HGNC Symbol;Acc:HGNC:26052]
PSPC1	2.110638e+03	5.846084e-01	0.12319502	4.745389e+00	2.081055e-06	7.673387e-05	ENSG00000121390	PSPC1	paraspeckle component 1 [Source:HGNC Symbol;Acc:HGNC:20320]
SLC25A41	2.009277e+01	-1.134639e+00	0.23934561	-4.740587e+00	2.130999e-06	7.846674e-05	ENSG00000181240	SLC25A41	solute carrier family 25 member 41 [Source:HGNC Symbol;Acc:HGNC:28533]
SZRD1	2.788915e+03	-3.327256e-01	0.07024023	-4.736966e+00	2.169412e-06	7.961376e-05	ENSG00000055070	SZRD1	SUZ RNA binding domain containing 1 [Source:HGNC Symbol;Acc:HGNC:30232]
LRRCC1	2.769162e+02	1.033423e+00	0.21816878	4.736807e+00	2.171121e-06	7.961376e-05	ENSG00000133739	LRRCC1	leucine rich repeat and coiled-coil centrosomal protein 1 [Source:HGNC Symbol;Acc:HGNC:29373]
PLK1	2.890999e+03	-5.314535e-01	0.11219035	-4.737070e+00	2.168305e-06	7.961376e-05	ENSG00000166851	PLK1	polo like kinase 1 [Source:HGNC Symbol;Acc:HGNC:9077]
-35	5.996800e+00	1.973731e+00	0.41682196	4.735189e+00	2.188512e-06	8.014108e-05	ENSG00000227712		novel transcript
SC5D	2.177165e+03	6.444074e-01	0.13617146	4.732324e+00	2.219641e-06	8.113903e-05	ENSG00000109929	SC5D	sterol-C5-desaturase [Source:HGNC Symbol;Acc:HGNC:10547]
GTF3C5	2.584550e+03	-3.302717e-01	0.06979359	-4.732121e+00	2.221860e-06	8.113903e-05	ENSG00000148308	GTF3C5	general transcription factor IIIC subunit 5 [Source:HGNC Symbol;Acc:HGNC:4668]
METTL9	2.882522e+03	3.558592e-01	0.07520829	4.731648e+00	2.227039e-06	8.121677e-05	ENSG00000197006	METTL9	methyltransferase 9, His-X-His N1(pi)-histidine [Source:HGNC Symbol;Acc:HGNC:24586]
STOX2	5.619408e+02	8.492639e-01	0.17956857	4.729468e+00	2.251085e-06	8.198137e-05	ENSG00000173320	STOX2	storkhead box 2 [Source:HGNC Symbol;Acc:HGNC:25450]
NAT2	1.264244e+01	1.442692e+00	0.30507955	4.728905e+00	2.257339e-06	8.209681e-05	ENSG00000156006	NAT2	N-acetyltransferase 2 [Source:HGNC Symbol;Acc:HGNC:7646]
CSPG4P12	4.720265e+01	1.190937e+00	0.25188407	4.728114e+00	2.266146e-06	8.230468e-05	ENSG00000259295	CSPG4P12	chondroitin sulfate proteoglycan 4 pseudogene 12 [Source:HGNC Symbol;Acc:HGNC:48362]
KAT8	1.015277e+03	-3.491543e-01	0.07394500	-4.721811e+00	2.337541e-06	8.478204e-05	ENSG00000103510	KAT8	lysine acetyltransferase 8 [Source:HGNC Symbol;Acc:HGNC:17933]
FSTL3	3.216816e+02	-5.775951e-01	0.12242778	-4.717843e+00	2.383583e-06	8.630458e-05	ENSG00000070404	FSTL3	follistatin like 3 [Source:HGNC Symbol;Acc:HGNC:3973]
-36	1.756085e+01	-1.469582e+00	0.31150815	-4.717637e+00	2.386003e-06	8.630458e-05	ENSG00000248015		novel transcript, antisense to NDUFS7
FAM114A2	3.539691e+02	5.463633e-01	0.11585398	4.715965e+00	2.405680e-06	8.689826e-05	ENSG00000055147	FAM114A2	family with sequence similarity 114 member A2 [Source:HGNC Symbol;Acc:HGNC:1333]
P3H3	1.313286e+03	-4.586033e-01	0.09727460	-4.714523e+00	2.422780e-06	8.739737e-05	ENSG00000110811	P3H3	prolyl 3-hydroxylase 3 [Source:HGNC Symbol;Acc:HGNC:19318]
IP6K1	1.422836e+03	-3.329516e-01	0.07063086	-4.713967e+00	2.429396e-06	8.751743e-05	ENSG00000176095	IP6K1	inositol hexakisphosphate kinase 1 [Source:HGNC Symbol;Acc:HGNC:18360]
FEZF1	3.604572e+01	2.179438e+00	0.46252246	4.712070e+00	2.452132e-06	8.821710e-05	ENSG00000128610	FEZF1	FEZ family zinc finger 1 [Source:HGNC Symbol;Acc:HGNC:22788]
LSM14B	1.752547e+03	-4.096130e-01	0.08701890	-4.707173e+00	2.511756e-06	9.024017e-05	ENSG00000149657	LSM14B	LSM family member 14B [Source:HGNC Symbol;Acc:HGNC:15887]
-37	7.753934e+02	-4.584754e-01	0.09742129	-4.706111e+00	2.524877e-06	9.058930e-05	ENSG00000285756		novel transcript
NMRK2	9.233481e+02	-1.336841e+00	0.28411507	-4.705280e+00	2.535176e-06	9.083643e-05	ENSG00000077009	NMRK2	nicotinamide riboside kinase 2 [Source:HGNC Symbol;Acc:HGNC:17871]
-38	8.300937e+01	9.148561e-01	0.19453434	4.702800e+00	2.566177e-06	9.182362e-05	ENSG00000272667		novel transcript
UBC	1.886955e+04	-2.967312e-01	0.06321348	-4.694112e+00	2.677670e-06	9.568448e-05	ENSG00000150991	UBC	ubiquitin C [Source:HGNC Symbol;Acc:HGNC:12468]
GTF2F1	2.891842e+03	-3.279322e-01	0.06986539	-4.693772e+00	2.682124e-06	9.571515e-05	ENSG00000125651	GTF2F1	general transcription factor IIF subunit 1 [Source:HGNC Symbol;Acc:HGNC:4652]
NRM	7.539061e+02	-4.180276e-01	0.08907936	-4.692755e+00	2.695504e-06	9.595368e-05	ENSG00000137404	NRM	nurim [Source:HGNC Symbol;Acc:HGNC:8003]
-39	7.392220e+00	2.419740e+00	0.51563741	4.692716e+00	2.696017e-06	9.595368e-05	ENSG00000257298		novel transcript, sense intronic to LIMA1
POLG	1.374796e+03	-2.878119e-01	0.06133556	-4.692414e+00	2.699999e-06	9.596713e-05	ENSG00000140521	POLG	DNA polymerase gamma, catalytic subunit [Source:HGNC Symbol;Acc:HGNC:9179]
CBX4	3.540456e+02	-7.520505e-01	0.16044138	-4.687385e+00	2.767185e-06	9.822399e-05	ENSG00000141582	CBX4	chromobox 4 [Source:HGNC Symbol;Acc:HGNC:1554]
PSMD4	4.562806e+03	-3.046379e-01	0.06508284	-4.680771e+00	2.857978e-06	1.013117e-04	ENSG00000159352	PSMD4	proteasome 26S subunit ubiquitin receptor, non-ATPase 4 [Source:HGNC Symbol;Acc:HGNC:9561]
SMTN	7.171430e+02	-4.873245e-01	0.10414612	-4.679239e+00	2.879421e-06	1.019361e-04	ENSG00000183963	SMTN	smoothelin [Source:HGNC Symbol;Acc:HGNC:11126]
ZNF18	1.702182e+02	4.750151e-01	0.10157382	4.676551e+00	2.917402e-06	1.031435e-04	ENSG00000154957	ZNF18	zinc finger protein 18 [Source:HGNC Symbol;Acc:HGNC:12969]
ZIC1	1.906118e+02	3.107144e+00	0.66456366	4.675465e+00	2.932885e-06	1.035534e-04	ENSG00000152977	ZIC1	Zic family member 1 [Source:HGNC Symbol;Acc:HGNC:12872]
NCF4	4.704358e+00	4.192881e+00	0.89732431	4.672649e+00	2.973398e-06	1.048448e-04	ENSG00000100365	NCF4	neutrophil cytosolic factor 4 [Source:HGNC Symbol;Acc:HGNC:7662]
PCIF1	8.517874e+02	-5.297746e-01	0.11338729	-4.672257e+00	2.979081e-06	1.049062e-04	ENSG00000100982	PCIF1	phosphorylated CTD interacting factor 1 [Source:HGNC Symbol;Acc:HGNC:16200]
PDCD10	8.668486e+02	5.081863e-01	0.10880313	4.670695e+00	3.001817e-06	1.054279e-04	ENSG00000114209	PDCD10	programmed cell death 10 [Source:HGNC Symbol;Acc:HGNC:8761]
PPA2	8.732966e+02	4.291707e-01	0.09188170	4.670905e+00	2.998758e-06	1.054279e-04	ENSG00000138777	PPA2	inorganic pyrophosphatase 2 [Source:HGNC Symbol;Acc:HGNC:28883]
TSNAX	4.121095e+02	5.153456e-01	0.11034595	4.670273e+00	3.008003e-06	1.055060e-04	ENSG00000116918	TSNAX	translin associated factor X [Source:HGNC Symbol;Acc:HGNC:12380]
SPPL3	8.480280e+02	-3.131891e-01	0.06709098	-4.668125e+00	3.039614e-06	1.064745e-04	ENSG00000157837	SPPL3	signal peptide peptidase like 3 [Source:HGNC Symbol;Acc:HGNC:30424]
CLCN7	1.204223e+03	-5.271507e-01	0.11294173	-4.667458e+00	3.049496e-06	1.066803e-04	ENSG00000103249	CLCN7	chloride voltage-gated channel 7 [Source:HGNC Symbol;Acc:HGNC:2025]
MTHFD2L	1.415993e+02	7.536920e-01	0.16152344	4.666146e+00	3.069010e-06	1.072220e-04	ENSG00000163738	MTHFD2L	methylenetetrahydrofolate dehydrogenase (NADP+ dependent) 2 like [Source:HGNC Symbol;Acc:HGNC:31865]
ZNF138	2.585462e+02	9.619849e-01	0.20627502	4.663604e+00	3.107197e-06	1.084139e-04	ENSG00000197008	ZNF138	zinc finger protein 138 [Source:HGNC Symbol;Acc:HGNC:12922]
HES1	4.836758e+02	-9.645175e-01	0.20687871	-4.662237e+00	3.127913e-06	1.089939e-04	ENSG00000114315	HES1	hes family bHLH transcription factor 1 [Source:HGNC Symbol;Acc:HGNC:5192]
APOBEC3G	7.356577e+01	-1.126154e+00	0.24157064	-4.661799e+00	3.134568e-06	1.090830e-04	ENSG00000239713	APOBEC3G	apolipoprotein B mRNA editing enzyme catalytic subunit 3G [Source:HGNC Symbol;Acc:HGNC:17357]
PANK4	8.233206e+02	-3.555967e-01	0.07629792	-4.660634e+00	3.152367e-06	1.095592e-04	ENSG00000157881	PANK4	pantothenate kinase 4 (inactive) [Source:HGNC Symbol;Acc:HGNC:19366]
MSANTD2-AS1	4.830062e+01	8.418554e-01	0.18066076	4.659868e+00	3.164117e-06	1.098241e-04	ENSG00000245498	MSANTD2-AS1	MSANTD2 antisense RNA 1 [Source:HGNC Symbol;Acc:HGNC:55601]
WIPF2	1.109694e+03	-3.560892e-01	0.07642138	-4.659549e+00	3.169023e-06	1.098512e-04	ENSG00000171475	WIPF2	WAS/WASL interacting protein family member 2 [Source:HGNC Symbol;Acc:HGNC:30923]
LAMB2P1	2.340890e+01	-1.414244e+00	0.30357853	-4.658576e+00	3.184044e-06	1.102284e-04	ENSG00000270441	LAMB2P1	laminin subunit beta 2 pseudogene 1 [Source:HGNC Symbol;Acc:HGNC:6488]
CLASP1-AS1	4.954215e+00	1.881185e+00	0.40393622	4.657133e+00	3.206428e-06	1.108591e-04	ENSG00000265451	CLASP1-AS1	CLASP1 antisense RNA 1 [Source:HGNC Symbol;Acc:HGNC:55328]
C11orf71	5.931132e+01	7.015250e-01	0.15065027	4.656646e+00	3.214021e-06	1.109775e-04	ENSG00000180425	C11orf71	chromosome 11 open reading frame 71 [Source:HGNC Symbol;Acc:HGNC:25937]
PKHD1L1	4.398283e+00	2.775632e+00	0.59611754	4.656183e+00	3.221255e-06	1.110832e-04	ENSG00000205038	PKHD1L1	PKHD1 like 1 [Source:HGNC Symbol;Acc:HGNC:20313]
TIMM10B	4.807167e+02	4.102220e-01	0.08814336	4.654032e+00	3.255061e-06	1.121038e-04	ENSG00000132286	TIMM10B	translocase of inner mitochondrial membrane 10B [Source:HGNC Symbol;Acc:HGNC:4022]
TMEM234	8.022544e+01	7.133336e-01	0.15351026	4.646814e+00	3.371008e-06	1.159470e-04	ENSG00000160055	TMEM234	transmembrane protein 234 [Source:HGNC Symbol;Acc:HGNC:28837]
MORN2	1.393620e+02	6.874932e-01	0.14799730	4.645309e+00	3.395679e-06	1.166449e-04	ENSG00000188010	MORN2	MORN repeat containing 2 [Source:HGNC Symbol;Acc:HGNC:30166]
RBM12	2.711708e+03	4.357257e-01	0.09381633	4.644455e+00	3.409750e-06	1.168477e-04	ENSG00000244462	RBM12	RNA binding motif protein 12 [Source:HGNC Symbol;Acc:HGNC:9898]
-40	4.001146e+00	-3.146366e+00	0.67745101	-4.644418e+00	3.410364e-06	1.168477e-04	ENSG00000266891		ribosomal protein L27a (RPL27A) pseudogene
FBLN5	2.430587e+02	1.429517e+00	0.30784375	4.643644e+00	3.423171e-06	1.171358e-04	ENSG00000140092	FBLN5	fibulin 5 [Source:HGNC Symbol;Acc:HGNC:3602]
YY1AP1	5.857805e+02	-3.491665e-01	0.07519738	-4.643333e+00	3.428336e-06	1.171619e-04	ENSG00000163374	YY1AP1	YY1 associated protein 1 [Source:HGNC Symbol;Acc:HGNC:30935]
-41	1.078131e+01	1.739994e+00	0.37480253	4.642430e+00	3.443358e-06	1.175244e-04	ENSG00000273343		novel transcript, sense intronic to DGCR6L
MFAP2	2.463437e+03	-4.314828e-01	0.09295895	-4.641649e+00	3.456391e-06	1.176676e-04	ENSG00000117122	MFAP2	microfibril associated protein 2 [Source:HGNC Symbol;Acc:HGNC:7033]
ATXN2L	3.072628e+03	-3.886604e-01	0.08372977	-4.641842e+00	3.453161e-06	1.176676e-04	ENSG00000168488	ATXN2L	ataxin 2 like [Source:HGNC Symbol;Acc:HGNC:31326]
ARV1	1.772449e+02	5.516556e-01	0.11889187	4.639978e+00	3.484470e-06	1.184720e-04	ENSG00000173409	ARV1	ARV1 homolog, fatty acid homeostasis modulator [Source:HGNC Symbol;Acc:HGNC:29561]
ZNF771	1.699240e+02	8.838829e-01	0.19054202	4.638782e+00	3.504683e-06	1.190072e-04	ENSG00000179965	ZNF771	zinc finger protein 771 [Source:HGNC Symbol;Acc:HGNC:29653]
CORO1B	2.591936e+03	-3.524182e-01	0.07597747	-4.638456e+00	3.510214e-06	1.190432e-04	ENSG00000172725	CORO1B	coronin 1B [Source:HGNC Symbol;Acc:HGNC:2253]
CSNK1D	3.023182e+03	-2.645600e-01	0.05704649	-4.637621e+00	3.524418e-06	1.192748e-04	ENSG00000141551	CSNK1D	casein kinase 1 delta [Source:HGNC Symbol;Acc:HGNC:2452]
CTDSP1	1.382787e+03	-4.948660e-01	0.10670900	-4.637528e+00	3.526004e-06	1.192748e-04	ENSG00000144579	CTDSP1	CTD small phosphatase 1 [Source:HGNC Symbol;Acc:HGNC:21614]
LINC02972	2.272609e+03	-8.311617e-01	0.17927052	-4.636355e+00	3.546070e-06	1.198014e-04	ENSG00000249790	LINC02972	long intergenic non-protein coding RNA 2972 [Source:HGNC Symbol;Acc:HGNC:56013]
EBAG9	2.880380e+02	3.996024e-01	0.08624111	4.633549e+00	3.594502e-06	1.212837e-04	ENSG00000147654	EBAG9	estrogen receptor binding site associated antigen 9 [Source:HGNC Symbol;Acc:HGNC:3123]
USH1G	4.450645e+01	-8.933988e-01	0.19285237	-4.632553e+00	3.611838e-06	1.217144e-04	ENSG00000182040	USH1G	USH1 protein network component sans [Source:HGNC Symbol;Acc:HGNC:16356]
PDE4B	1.937602e+02	1.236082e+00	0.26685836	4.631977e+00	3.621901e-06	1.218992e-04	ENSG00000184588	PDE4B	phosphodiesterase 4B [Source:HGNC Symbol;Acc:HGNC:8781]
-42	6.739812e+01	-7.308584e-01	0.15781957	-4.630975e+00	3.639484e-06	1.223363e-04	ENSG00000229939		novel pseudogene (PRO1843)
SLC38A10	1.186634e+03	5.448348e-01	0.11765896	4.630627e+00	3.645600e-06	1.223874e-04	ENSG00000157637	SLC38A10	solute carrier family 38 member 10 [Source:HGNC Symbol;Acc:HGNC:28237]
MADD	1.319195e+03	-3.661485e-01	0.07907630	-4.630319e+00	3.651029e-06	1.224152e-04	ENSG00000110514	MADD	MAP kinase activating death domain [Source:HGNC Symbol;Acc:HGNC:6766]
TM4SF18	3.506840e+01	2.294431e+00	0.49560155	4.629587e+00	3.663950e-06	1.226939e-04	ENSG00000163762	TM4SF18	transmembrane 4 L six family member 18 [Source:HGNC Symbol;Acc:HGNC:25181]
UBOX5	1.732300e+02	-4.706252e-01	0.10166525	-4.629164e+00	3.671444e-06	1.227904e-04	ENSG00000185019	UBOX5	U-box domain containing 5 [Source:HGNC Symbol;Acc:HGNC:17777]
NNAT	3.888452e+02	3.546680e+00	0.76661170	4.626436e+00	3.720112e-06	1.242620e-04	ENSG00000053438	NNAT	neuronatin [Source:HGNC Symbol;Acc:HGNC:7860]
CNOT3	1.784870e+03	-3.404930e-01	0.07362820	-4.624491e+00	3.755186e-06	1.252764e-04	ENSG00000088038	CNOT3	CCR4-NOT transcription complex subunit 3 [Source:HGNC Symbol;Acc:HGNC:7879]
-43	1.192602e+02	8.680144e-01	0.18780507	4.621890e+00	3.802594e-06	1.266992e-04	ENSG00000259865		novel transcript
RNF11	9.600931e+02	5.047501e-01	0.10925459	4.619944e+00	3.838442e-06	1.277337e-04	ENSG00000123091	RNF11	ring finger protein 11 [Source:HGNC Symbol;Acc:HGNC:10056]
SNX8	9.202004e+02	-4.530455e-01	0.09811588	-4.617453e+00	3.884779e-06	1.291143e-04	ENSG00000106266	SNX8	sorting nexin 8 [Source:HGNC Symbol;Acc:HGNC:14972]
POLR3GP1	6.208106e+00	1.622504e+00	0.35151056	4.615804e+00	3.915758e-06	1.299817e-04	ENSG00000268295	POLR3GP1	RNA polymerase III subunit G pseudogene 1 [Source:HGNC Symbol;Acc:HGNC:23345]
MRPL4	7.542708e+02	-5.039298e-01	0.10923682	-4.613186e+00	3.965432e-06	1.314667e-04	ENSG00000105364	MRPL4	mitochondrial ribosomal protein L4 [Source:HGNC Symbol;Acc:HGNC:14276]
FIGNL1	2.757119e+02	6.715880e-01	0.14559070	4.612849e+00	3.971864e-06	1.315161e-04	ENSG00000132436	FIGNL1	fidgetin like 1 [Source:HGNC Symbol;Acc:HGNC:13286]
TRAPPC9	5.559233e+02	-4.337848e-01	0.09405194	-4.612183e+00	3.984613e-06	1.317744e-04	ENSG00000167632	TRAPPC9	trafficking protein particle complex subunit 9 [Source:HGNC Symbol;Acc:HGNC:30832]
TNKS1BP1	3.001303e+03	-4.611154e-01	0.10003562	-4.609512e+00	4.036149e-06	1.333131e-04	ENSG00000149115	TNKS1BP1	tankyrase 1 binding protein 1 [Source:HGNC Symbol;Acc:HGNC:19081]
NUDCD3	2.008572e+03	-2.922336e-01	0.06343113	-4.607101e+00	4.083223e-06	1.347008e-04	ENSG00000015676	NUDCD3	NudC domain containing 3 [Source:HGNC Symbol;Acc:HGNC:22208]
-44	6.012427e+01	7.244392e-01	0.15732484	4.604735e+00	4.129917e-06	1.360726e-04	ENSG00000259985		novel transcript, antisense to B4GALT6
ADCY7	1.539806e+02	-9.241212e-01	0.20070256	-4.604431e+00	4.135941e-06	1.361026e-04	ENSG00000121281	ADCY7	adenylate cyclase 7 [Source:HGNC Symbol;Acc:HGNC:238]
ZNF519	3.776637e+02	7.693790e-01	0.16711955	4.603764e+00	4.149219e-06	1.363710e-04	ENSG00000175322	ZNF519	zinc finger protein 519 [Source:HGNC Symbol;Acc:HGNC:30574]
STRN	9.609616e+02	5.172911e-01	0.11239031	4.602631e+00	4.171870e-06	1.369464e-04	ENSG00000115808	STRN	striatin [Source:HGNC Symbol;Acc:HGNC:11424]
SHOX2	4.256839e+01	1.676564e+00	0.36430684	4.602066e+00	4.183197e-06	1.371491e-04	ENSG00000168779	SHOX2	SHOX homeobox 2 [Source:HGNC Symbol;Acc:HGNC:10854]
DCX	2.633525e+02	-1.378820e+00	0.29967963	-4.600980e+00	4.205079e-06	1.376969e-04	ENSG00000077279	DCX	doublecortin [Source:HGNC Symbol;Acc:HGNC:2714]
-45	1.427615e+01	1.035224e+00	0.22525183	4.595851e+00	4.309865e-06	1.409548e-04	ENSG00000246477		novel transcript, antisense to MTMR9
PPP1R21	3.289856e+02	6.482223e-01	0.14110416	4.593927e+00	4.349811e-06	1.420867e-04	ENSG00000162869	PPP1R21	protein phosphatase 1 regulatory subunit 21 [Source:HGNC Symbol;Acc:HGNC:30595]
OTUD5	1.777411e+03	-4.225046e-01	0.09201253	-4.591816e+00	4.394049e-06	1.433559e-04	ENSG00000068308	OTUD5	OTU deubiquitinase 5 [Source:HGNC Symbol;Acc:HGNC:25402]
H1-0	5.075451e+03	-8.913272e-01	0.19416804	-4.590494e+00	4.421988e-06	1.440908e-04	ENSG00000189060	H1-0	H1.0 linker histone [Source:HGNC Symbol;Acc:HGNC:4714]
NUBP2	1.763191e+03	-4.260438e-01	0.09290024	-4.586035e+00	4.517429e-06	1.470208e-04	ENSG00000095906	NUBP2	NUBP iron-sulfur cluster assembly factor 2, cytosolic [Source:HGNC Symbol;Acc:HGNC:8042]
GCNT4	7.774379e+01	1.883829e+00	0.41116583	4.581678e+00	4.612602e-06	1.499349e-04	ENSG00000176928	GCNT4	glucosaminyl (N-acetyl) transferase 4 [Source:HGNC Symbol;Acc:HGNC:17973]
SBK3	2.066537e+01	-1.345196e+00	0.29368030	-4.580476e+00	4.639187e-06	1.506152e-04	ENSG00000231274	SBK3	SH3 domain binding kinase family member 3 [Source:HGNC Symbol;Acc:HGNC:44121]
FAM43B	3.218278e+01	-7.618150e-01	0.16637585	-4.578880e+00	4.674725e-06	1.515841e-04	ENSG00000183114	FAM43B	family with sequence similarity 43 member B [Source:HGNC Symbol;Acc:HGNC:31791]
UBALD2	8.373056e+02	-5.049117e-01	0.11029375	-4.577882e+00	4.697085e-06	1.521238e-04	ENSG00000185262	UBALD2	UBA like domain containing 2 [Source:HGNC Symbol;Acc:HGNC:28438]
KCNJ12	1.411600e+02	-9.057689e-01	0.19790156	-4.576866e+00	4.719936e-06	1.526782e-04	ENSG00000184185	KCNJ12	potassium inwardly rectifying channel subfamily J member 12 [Source:HGNC Symbol;Acc:HGNC:6258]
S100A1	2.156035e+01	-1.174047e+00	0.25664280	-4.574635e+00	4.770503e-06	1.539398e-04	ENSG00000160678	S100A1	S100 calcium binding protein A1 [Source:HGNC Symbol;Acc:HGNC:10486]
HLA-H	4.045566e+01	1.351120e+00	0.29534774	4.574677e+00	4.769556e-06	1.539398e-04	ENSG00000206341	HLA-H	major histocompatibility complex, class I, H (pseudogene) [Source:HGNC Symbol;Acc:HGNC:4965]
TTC13	2.036428e+02	6.350983e-01	0.13886574	4.573470e+00	4.797123e-06	1.542379e-04	ENSG00000143643	TTC13	tetratricopeptide repeat domain 13 [Source:HGNC Symbol;Acc:HGNC:26204]
TMEM132D	8.731203e+01	1.363723e+00	0.29817209	4.573612e+00	4.793869e-06	1.542379e-04	ENSG00000151952	TMEM132D	transmembrane protein 132D [Source:HGNC Symbol;Acc:HGNC:29411]
EID2	3.806392e+02	4.101121e-01	0.08966941	4.573601e+00	4.794128e-06	1.542379e-04	ENSG00000176396	EID2	EP300 interacting inhibitor of differentiation 2 [Source:HGNC Symbol;Acc:HGNC:28292]
AIG1	4.651934e+02	4.377408e-01	0.09577878	4.570332e+00	4.869528e-06	1.563357e-04	ENSG00000146416	AIG1	androgen induced 1 [Source:HGNC Symbol;Acc:HGNC:21607]
RNF5	1.713248e+03	-4.252468e-01	0.09304907	-4.570135e+00	4.874112e-06	1.563357e-04	ENSG00000204308	RNF5	ring finger protein 5 [Source:HGNC Symbol;Acc:HGNC:10068]
PCDHA8	9.109630e+00	1.545793e+00	0.33837448	4.568290e+00	4.917203e-06	1.575280e-04	ENSG00000204962	PCDHA8	protocadherin alpha 8 [Source:HGNC Symbol;Acc:HGNC:8674]
HPCAL4	2.424750e+01	1.533571e+00	0.33575280	4.567561e+00	4.934332e-06	1.578868e-04	ENSG00000116983	HPCAL4	hippocalcin like 4 [Source:HGNC Symbol;Acc:HGNC:18212]
PC	6.242413e+02	-5.020186e-01	0.10991784	-4.567217e+00	4.942433e-06	1.579561e-04	ENSG00000173599	PC	pyruvate carboxylase [Source:HGNC Symbol;Acc:HGNC:8636]
WEE1	2.097622e+03	4.613995e-01	0.10107612	4.564871e+00	4.998011e-06	1.595408e-04	ENSG00000166483	WEE1	WEE1 G2 checkpoint kinase [Source:HGNC Symbol;Acc:HGNC:12761]
XKR6	1.345027e+02	4.989898e-01	0.10937784	4.562074e+00	5.065081e-06	1.614881e-04	ENSG00000171044	XKR6	XK related 6 [Source:HGNC Symbol;Acc:HGNC:27806]
WAC-AS1	3.887843e+02	6.728382e-01	0.14755869	4.559800e+00	5.120230e-06	1.630511e-04	ENSG00000254635	WAC-AS1	WAC antisense RNA 1 (head to head) [Source:HGNC Symbol;Acc:HGNC:27347]
POC1B	3.523155e+02	4.964285e-01	0.10888029	4.559397e+00	5.130066e-06	1.631692e-04	ENSG00000139323	POC1B	POC1 centriolar protein B [Source:HGNC Symbol;Acc:HGNC:30836]
HGF	8.121750e+01	2.686905e+00	0.58943488	4.558443e+00	5.153420e-06	1.637164e-04	ENSG00000019991	HGF	hepatocyte growth factor [Source:HGNC Symbol;Acc:HGNC:4893]
BCORL1	6.751383e+02	-8.400071e-01	0.18429275	-4.558004e+00	5.164211e-06	1.638637e-04	ENSG00000085185	BCORL1	BCL6 corepressor like 1 [Source:HGNC Symbol;Acc:HGNC:25657]
ZNF33B	4.912199e+02	6.530962e-01	0.14344348	4.552986e+00	5.288972e-06	1.676226e-04	ENSG00000196693	ZNF33B	zinc finger protein 33B [Source:HGNC Symbol;Acc:HGNC:13097]
PLEKHH3	5.324225e+02	-5.784962e-01	0.12708454	-4.552058e+00	5.312376e-06	1.681642e-04	ENSG00000068137	PLEKHH3	pleckstrin homology, MyTH4 and FERM domain containing H3 [Source:HGNC Symbol;Acc:HGNC:26105]
DNAH9	1.342703e+01	1.997667e+00	0.43888075	4.551732e+00	5.320617e-06	1.682250e-04	ENSG00000007174	DNAH9	dynein axonemal heavy chain 9 [Source:HGNC Symbol;Acc:HGNC:2953]
HMGXB3	1.292164e+03	-2.852729e-01	0.06267808	-4.551399e+00	5.329048e-06	1.682917e-04	ENSG00000113716	HMGXB3	HMG-box containing 3 [Source:HGNC Symbol;Acc:HGNC:28982]
RUSC2	4.942458e+02	-5.168726e-01	0.11357127	-4.551086e+00	5.336983e-06	1.683180e-04	ENSG00000198853	RUSC2	RUN and SH3 domain containing 2 [Source:HGNC Symbol;Acc:HGNC:23625]
UBE2D3-AS1	1.382521e+01	1.213658e+00	0.26668715	4.550867e+00	5.342526e-06	1.683180e-04	ENSG00000246560	UBE2D3-AS1	UBE2D3 antisense RNA 1 [Source:HGNC Symbol;Acc:HGNC:54095]
-46	6.373243e+00	3.597794e+00	0.79082313	4.549429e+00	5.379169e-06	1.692721e-04	ENSG00000228714		novel transcript, antisense to DEC1
MTG1	8.275897e+01	7.188931e-01	0.15809927	4.547099e+00	5.439034e-06	1.709539e-04	ENSG00000148824	MTG1	mitochondrial ribosome associated GTPase 1 [Source:HGNC Symbol;Acc:HGNC:32159]
TREHP1	4.160549e+00	-2.135966e+00	0.46980508	-4.546493e+00	5.454714e-06	1.712446e-04	ENSG00000255239	TREHP1	trehalase pseudogene 1 [Source:HGNC Symbol;Acc:HGNC:51907]
ACO2	1.621494e+03	-3.287030e-01	0.07231475	-4.545449e+00	5.481821e-06	1.718929e-04	ENSG00000100412	ACO2	aconitase 2 [Source:HGNC Symbol;Acc:HGNC:118]
TECR	2.078469e+03	-3.932495e-01	0.08652312	-4.545023e+00	5.492938e-06	1.719591e-04	ENSG00000099797	TECR	trans-2,3-enoyl-CoA reductase [Source:HGNC Symbol;Acc:HGNC:4551]
MTCL1	6.643152e+02	6.239528e-01	0.13728720	4.544872e+00	5.496853e-06	1.719591e-04	ENSG00000168502	MTCL1	microtubule crosslinking factor 1 [Source:HGNC Symbol;Acc:HGNC:29121]
LINC03053	1.494342e+01	2.045775e+00	0.45018412	4.544308e+00	5.511611e-06	1.722184e-04	ENSG00000223486	LINC03053	long intergenic non-protein coding RNA 3053 [Source:HGNC Symbol;Acc:HGNC:56342]
ILVBL	1.091139e+03	3.385604e-01	0.07451778	4.543351e+00	5.536704e-06	1.727997e-04	ENSG00000105135	ILVBL	ilvB acetolactate synthase like [Source:HGNC Symbol;Acc:HGNC:6041]
-47	7.665185e+01	1.772880e+00	0.39047320	4.540336e+00	5.616452e-06	1.750834e-04	ENSG00000285637		Novel transcript
NT5C3B	1.698745e+03	4.608190e-01	0.10151860	4.539257e+00	5.645293e-06	1.757766e-04	ENSG00000141698	NT5C3B	5'-nucleotidase, cytosolic IIIB [Source:HGNC Symbol;Acc:HGNC:28300]
MBLAC2	1.210488e+02	6.280677e-01	0.13843423	4.536939e+00	5.707651e-06	1.775106e-04	ENSG00000176055	MBLAC2	metallo-beta-lactamase domain containing 2 [Source:HGNC Symbol;Acc:HGNC:33711]
-48	6.614320e+00	2.545490e+00	0.56116185	4.536106e+00	5.730226e-06	1.780048e-04	ENSG00000261757		novel transcript
BAG1	8.489925e+02	7.084486e-01	0.15636073	4.530860e+00	5.874409e-06	1.820588e-04	ENSG00000107262	BAG1	BAG cochaperone 1 [Source:HGNC Symbol;Acc:HGNC:937]
PER1	6.084284e+02	-4.691714e-01	0.10354538	-4.531071e+00	5.868543e-06	1.820588e-04	ENSG00000179094	PER1	period circadian regulator 1 [Source:HGNC Symbol;Acc:HGNC:8845]
CPEB1	2.283674e+01	-8.847460e-01	0.19533092	-4.529472e+00	5.913114e-06	1.830453e-04	ENSG00000214575	CPEB1	cytoplasmic polyadenylation element binding protein 1 [Source:HGNC Symbol;Acc:HGNC:21744]
DLK1	1.383912e+03	-1.857079e+00	0.41021286	-4.527110e+00	5.979590e-06	1.846736e-04	ENSG00000185559	DLK1	delta like non-canonical Notch ligand 1 [Source:HGNC Symbol;Acc:HGNC:2907]
MTATP6P2	1.140129e+02	3.999272e+00	0.88337194	4.527280e+00	5.974781e-06	1.846736e-04	ENSG00000270307	MTATP6P2	MT-ATP6 pseudogene 2 [Source:HGNC Symbol;Acc:HGNC:44576]
PRKAG1	7.230202e+02	3.378537e-01	0.07464176	4.526336e+00	6.001525e-06	1.851363e-04	ENSG00000181929	PRKAG1	protein kinase AMP-activated non-catalytic subunit gamma 1 [Source:HGNC Symbol;Acc:HGNC:9385]
NAB2	1.272122e+03	-5.050188e-01	0.11159126	-4.525613e+00	6.022078e-06	1.855553e-04	ENSG00000166886	NAB2	NGFI-A binding protein 2 [Source:HGNC Symbol;Acc:HGNC:7627]
PTPN7	1.611506e+01	2.340903e+00	0.51731605	4.525093e+00	6.036900e-06	1.857969e-04	ENSG00000143851	PTPN7	protein tyrosine phosphatase non-receptor type 7 [Source:HGNC Symbol;Acc:HGNC:9659]
DACT3	1.055096e+03	-9.422157e-01	0.20827486	-4.523905e+00	6.070898e-06	1.866275e-04	ENSG00000197380	DACT3	dishevelled binding antagonist of beta catenin 3 [Source:HGNC Symbol;Acc:HGNC:30745]
PIP5K1C	1.348784e+03	-3.539254e-01	0.07825017	-4.522999e+00	6.096957e-06	1.872124e-04	ENSG00000186111	PIP5K1C	phosphatidylinositol-4-phosphate 5-kinase type 1 gamma [Source:HGNC Symbol;Acc:HGNC:8996]
MYCN	1.581136e+03	-7.270854e-01	0.16084933	-4.520289e+00	6.175531e-06	1.892221e-04	ENSG00000134323	MYCN	MYCN proto-oncogene, bHLH transcription factor [Source:HGNC Symbol;Acc:HGNC:7559]
NATD1	6.641212e+02	-6.764054e-01	0.14963888	-4.520251e+00	6.176621e-06	1.892221e-04	ENSG00000274180	NATD1	N-acetyltransferase domain containing 1 [Source:HGNC Symbol;Acc:HGNC:30770]
IRGQ	6.764634e+02	-4.306607e-01	0.09530063	-4.518970e+00	6.214115e-06	1.901519e-04	ENSG00000167378	IRGQ	immunity related GTPase Q [Source:HGNC Symbol;Acc:HGNC:24868]
RETREG3	8.304474e+02	-3.657372e-01	0.08093908	-4.518672e+00	6.222858e-06	1.902008e-04	ENSG00000141699	RETREG3	reticulophagy regulator family member 3 [Source:HGNC Symbol;Acc:HGNC:27258]
NETO2	1.157844e+03	8.681318e-01	0.19214723	4.518055e+00	6.241016e-06	1.905371e-04	ENSG00000171208	NETO2	neuropilin and tolloid like 2 [Source:HGNC Symbol;Acc:HGNC:14644]
ELN	1.784676e+02	1.122248e+00	0.24847344	4.516570e+00	6.284929e-06	1.916579e-04	ENSG00000049540	ELN	elastin [Source:HGNC Symbol;Acc:HGNC:3327]
PLOD1	2.789943e+03	-4.690260e-01	0.10386803	-4.515595e+00	6.313919e-06	1.923217e-04	ENSG00000083444	PLOD1	procollagen-lysine,2-oxoglutarate 5-dioxygenase 1 [Source:HGNC Symbol;Acc:HGNC:9081]
TBKBP1	7.880463e+02	-6.357081e-01	0.14081195	-4.514589e+00	6.343965e-06	1.930160e-04	ENSG00000198933	TBKBP1	TBK1 binding protein 1 [Source:HGNC Symbol;Acc:HGNC:30140]
RECQL	6.290789e+02	7.191538e-01	0.15937241	4.512411e+00	6.409498e-06	1.947873e-04	ENSG00000004700	RECQL	RecQ like helicase [Source:HGNC Symbol;Acc:HGNC:9948]
CLIP2	2.417158e+03	-5.014422e-01	0.11119795	-4.509456e+00	6.499409e-06	1.964567e-04	ENSG00000106665	CLIP2	CAP-Gly domain containing linker protein 2 [Source:HGNC Symbol;Acc:HGNC:2586]
BSG	1.835824e+04	-4.438192e-01	0.09840673	-4.510049e+00	6.481277e-06	1.964567e-04	ENSG00000172270	BSG	basigin (Ok blood group) [Source:HGNC Symbol;Acc:HGNC:1116]
MGAT4C	5.012103e+01	2.315051e+00	0.51328712	4.510245e+00	6.475286e-06	1.964567e-04	ENSG00000182050	MGAT4C	MGAT4 family member C [Source:HGNC Symbol;Acc:HGNC:30871]
TTC23L	1.541682e+01	1.149499e+00	0.25491220	4.509393e+00	6.501327e-06	1.964567e-04	ENSG00000205838	TTC23L	tetratricopeptide repeat domain 23 like [Source:HGNC Symbol;Acc:HGNC:26355]
-49	1.450319e+01	1.790135e+00	0.39696419	4.509563e+00	6.496133e-06	1.964567e-04	ENSG00000286511		novel transcript
SLC13A3	1.541753e+02	-5.026193e-01	0.11149763	-4.507892e+00	6.547489e-06	1.976273e-04	ENSG00000158296	SLC13A3	solute carrier family 13 member 3 [Source:HGNC Symbol;Acc:HGNC:14430]
LPCAT4	9.982787e+02	-4.030043e-01	0.08950337	-4.502672e+00	6.710442e-06	2.023164e-04	ENSG00000176454	LPCAT4	lysophosphatidylcholine acyltransferase 4 [Source:HGNC Symbol;Acc:HGNC:30059]
PARS2	2.752596e+02	-4.685977e-01	0.10408870	-4.501908e+00	6.734614e-06	2.028155e-04	ENSG00000162396	PARS2	prolyl-tRNA synthetase 2, mitochondrial [Source:HGNC Symbol;Acc:HGNC:30563]
POLM	3.316096e+02	-3.920857e-01	0.08711105	-4.500987e+00	6.763874e-06	2.034665e-04	ENSG00000122678	POLM	DNA polymerase mu [Source:HGNC Symbol;Acc:HGNC:9185]
RAB40C	8.110919e+02	-4.140299e-01	0.09200933	-4.499869e+00	6.799542e-06	2.043086e-04	ENSG00000197562	RAB40C	RAB40C, member RAS oncogene family [Source:HGNC Symbol;Acc:HGNC:18285]
-50	7.491679e+00	1.493593e+00	0.33212831	4.497036e+00	6.890719e-06	2.068148e-04	ENSG00000284610		RNA binding protein, fox-1 homolog (C. elegans) 1 (RBFOX1) pseudogene
-51	4.941324e+01	1.853135e+00	0.41220673	4.495645e+00	6.935941e-06	2.079376e-04	ENSG00000273748
PLEKHA1	6.933742e+02	5.699015e-01	0.12682186	4.493717e+00	6.999062e-06	2.095940e-04	ENSG00000107679	PLEKHA1	pleckstrin homology domain containing A1 [Source:HGNC Symbol;Acc:HGNC:14335]
LONP1	4.191274e+03	-4.512436e-01	0.10047737	-4.490997e+00	7.089040e-06	2.120499e-04	ENSG00000196365	LONP1	lon peptidase 1, mitochondrial [Source:HGNC Symbol;Acc:HGNC:9479]
LRCH2	2.297102e+02	-8.838832e-01	0.19687712	-4.489517e+00	7.138471e-06	2.132430e-04	ENSG00000130224	LRCH2	leucine rich repeats and calponin homology domain containing 2 [Source:HGNC Symbol;Acc:HGNC:29292]
-52	6.491818e+00	4.547613e+00	1.01298384	4.489324e+00	7.144948e-06	2.132430e-04	ENSG00000277311
PIPSL	1.275596e+02	-6.557874e-01	0.14617447	-4.486333e+00	7.245938e-06	2.160150e-04	ENSG00000180764	PIPSL	PIP5K1A and PSMD4 like (pseudogene) [Source:HGNC Symbol;Acc:HGNC:23733]
CRIPTO3	2.778390e+02	1.545353e+00	0.34456804	4.484900e+00	7.294820e-06	2.172290e-04	ENSG00000225366	CRIPTO3	cripto, EGF-CFC family member 3 [Source:HGNC Symbol;Acc:HGNC:11703]
KLHL7	1.266963e+03	4.642390e-01	0.10352807	4.484185e+00	7.319331e-06	2.174724e-04	ENSG00000122550	KLHL7	kelch like family member 7 [Source:HGNC Symbol;Acc:HGNC:15646]
ZNF35	3.055523e+02	4.010557e-01	0.08943455	4.484348e+00	7.313715e-06	2.174724e-04	ENSG00000169981	ZNF35	zinc finger protein 35 [Source:HGNC Symbol;Acc:HGNC:13099]
SDHAP4	3.943756e+02	4.635121e-01	0.10341396	4.482104e+00	7.391087e-06	2.193595e-04	ENSG00000214135	SDHAP4	SDHA pseudogene 4 [Source:HGNC Symbol;Acc:HGNC:55782]
TMEM230	1.704608e+03	3.019855e-01	0.06743505	4.478168e+00	7.528640e-06	2.231932e-04	ENSG00000089063	TMEM230	transmembrane protein 230 [Source:HGNC Symbol;Acc:HGNC:15876]
PALM	9.454945e+02	-6.772813e-01	0.15127693	-4.477096e+00	7.566534e-06	2.240670e-04	ENSG00000099864	PALM	paralemmin [Source:HGNC Symbol;Acc:HGNC:8594]
DNMBP	1.094307e+03	-5.847300e-01	0.13064911	-4.475576e+00	7.620573e-06	2.254166e-04	ENSG00000107554	DNMBP	dynamin binding protein [Source:HGNC Symbol;Acc:HGNC:30373]
-53	1.246436e+01	-1.184116e+00	0.26460226	-4.475081e+00	7.638246e-06	2.256885e-04	ENSG00000272121		novel transcript
SKOR2	1.246089e+01	3.743238e+00	0.83682030	4.473168e+00	7.706926e-06	2.274654e-04	ENSG00000215474	SKOR2	SKI family transcriptional corepressor 2 [Source:HGNC Symbol;Acc:HGNC:32695]
HERPUD2-AS1	1.496189e+02	6.357746e-01	0.14215738	4.472329e+00	7.737210e-06	2.281063e-04	ENSG00000271122	HERPUD2-AS1	HERPUD2 antisense RNA 1 [Source:HGNC Symbol;Acc:HGNC:55258]
ATXN7L1	3.574106e+02	5.164978e-01	0.11554343	4.470161e+00	7.816066e-06	2.301762e-04	ENSG00000146776	ATXN7L1	ataxin 7 like 1 [Source:HGNC Symbol;Acc:HGNC:22210]
B4GAT1	9.190297e+02	-2.982848e-01	0.06677334	-4.467124e+00	7.927821e-06	2.332093e-04	ENSG00000174684	B4GAT1	beta-1,4-glucuronyltransferase 1 [Source:HGNC Symbol;Acc:HGNC:15685]
CALCA	1.400168e+01	-1.516214e+00	0.33954106	-4.465479e+00	7.988971e-06	2.347488e-04	ENSG00000110680	CALCA	calcitonin related polypeptide alpha [Source:HGNC Symbol;Acc:HGNC:1437]
NCOR2	4.564926e+03	-6.255129e-01	0.14010476	-4.464609e+00	8.021513e-06	2.354451e-04	ENSG00000196498	NCOR2	nuclear receptor corepressor 2 [Source:HGNC Symbol;Acc:HGNC:7673]
HDAC4	4.371378e+02	-4.554219e-01	0.10210151	-4.460481e+00	8.177581e-06	2.397616e-04	ENSG00000068024	HDAC4	histone deacetylase 4 [Source:HGNC Symbol;Acc:HGNC:14063]
EIF4H	1.063944e+04	-2.616751e-01	0.05867753	-4.459545e+00	8.213390e-06	2.405466e-04	ENSG00000106682	EIF4H	eukaryotic translation initiation factor 4H [Source:HGNC Symbol;Acc:HGNC:12741]
CELF1	2.975128e+03	-3.089979e-01	0.06929348	-4.459263e+00	8.224196e-06	2.405949e-04	ENSG00000149187	CELF1	CUGBP Elav-like family member 1 [Source:HGNC Symbol;Acc:HGNC:2549]
CASP3	1.863543e+03	7.035065e-01	0.15777117	4.459031e+00	8.233115e-06	2.405949e-04	ENSG00000164305	CASP3	caspase 3 [Source:HGNC Symbol;Acc:HGNC:1504]
TARS3	3.258238e+02	4.402993e-01	0.09875870	4.458335e+00	8.259890e-06	2.411127e-04	ENSG00000185418	TARS3	threonyl-tRNA synthetase 3 [Source:HGNC Symbol;Acc:HGNC:24728]
-54	1.764456e+01	2.112083e+00	0.47391381	4.456681e+00	8.323841e-06	2.427134e-04	ENSG00000276805		general transcription factor IIi (GTF2I) pseudogene
MYNN	2.530368e+02	4.193433e-01	0.09414826	4.454074e+00	8.425607e-06	2.451437e-04	ENSG00000085274	MYNN	myoneurin [Source:HGNC Symbol;Acc:HGNC:14955]
RNFT2	2.649630e+02	-5.594935e-01	0.12561248	-4.454124e+00	8.423650e-06	2.451437e-04	ENSG00000135119	RNFT2	ring finger protein, transmembrane 2 [Source:HGNC Symbol;Acc:HGNC:25905]
PDE7B	8.786523e+00	3.724660e+00	0.83629458	4.453766e+00	8.437713e-06	2.452279e-04	ENSG00000171408	PDE7B	phosphodiesterase 7B [Source:HGNC Symbol;Acc:HGNC:8792]
NUTM2G	4.548628e+01	-8.672997e-01	0.19478131	-4.452684e+00	8.480345e-06	2.461982e-04	ENSG00000188152	NUTM2G	NUT family member 2G [Source:HGNC Symbol;Acc:HGNC:23449]
TMEM14A	2.196002e+02	4.294869e-01	0.09648968	4.451117e+00	8.542461e-06	2.474618e-04	ENSG00000096092	TMEM14A	transmembrane protein 14A [Source:HGNC Symbol;Acc:HGNC:21076]
-55	1.627357e+01	1.180355e+00	0.26516960	4.451320e+00	8.534412e-06	2.474618e-04	ENSG00000278126		novel transcript
GRINA	1.806132e+03	-3.758805e-01	0.08445374	-4.450726e+00	8.558030e-06	2.476433e-04	ENSG00000178719	GRINA	glutamate ionotropic receptor NMDA type subunit associated protein 1 [Source:HGNC Symbol;Acc:HGNC:4589]
TATDN1	3.771820e+02	4.450121e-01	0.10000181	4.450040e+00	8.585431e-06	2.481665e-04	ENSG00000147687	TATDN1	TatD DNase domain containing 1 [Source:HGNC Symbol;Acc:HGNC:24220]
CYP2B6	2.565300e+01	1.436090e+00	0.32282287	4.448537e+00	8.645708e-06	2.496378e-04	ENSG00000197408	CYP2B6	cytochrome P450 family 2 subfamily B member 6 [Source:HGNC Symbol;Acc:HGNC:2615]
CSMD1	1.187406e+02	-1.855542e+00	0.41718449	-4.447774e+00	8.676481e-06	2.502549e-04	ENSG00000183117	CSMD1	CUB and Sushi multiple domains 1 [Source:HGNC Symbol;Acc:HGNC:14026]
LRP11	2.996682e+01	-9.406261e-01	0.21150758	-4.447245e+00	8.697857e-06	2.505920e-04	ENSG00000120256	LRP11	LDL receptor related protein 11 [Source:HGNC Symbol;Acc:HGNC:16936]
AIF1	3.918024e+01	9.012815e-01	0.20268149	4.446787e+00	8.716408e-06	2.505920e-04	ENSG00000204472	AIF1	allograft inflammatory factor 1 [Source:HGNC Symbol;Acc:HGNC:352]
CASTOR2	5.019551e+02	-5.569595e-01	0.12524974	-4.446791e+00	8.716238e-06	2.505920e-04	ENSG00000274070	CASTOR2	cytosolic arginine sensor for mTORC1 subunit 2 [Source:HGNC Symbol;Acc:HGNC:37073]
ZSCAN18	4.236298e+02	-9.000753e-01	0.20242245	-4.446519e+00	8.727298e-06	2.506344e-04	ENSG00000121413	ZSCAN18	zinc finger and SCAN domain containing 18 [Source:HGNC Symbol;Acc:HGNC:21037]
HEBP2	7.423722e+02	6.528177e-01	0.14683492	4.445930e+00	8.751256e-06	2.510517e-04	ENSG00000051620	HEBP2	heme binding protein 2 [Source:HGNC Symbol;Acc:HGNC:15716]
PLEKHA3	2.088750e+02	5.386688e-01	0.12120057	4.444441e+00	8.812053e-06	2.525236e-04	ENSG00000116095	PLEKHA3	pleckstrin homology domain containing A3 [Source:HGNC Symbol;Acc:HGNC:14338]
ANKRD9	5.144056e+02	5.785600e-01	0.13026263	4.441489e+00	8.933867e-06	2.555718e-04	ENSG00000156381	ANKRD9	ankyrin repeat domain 9 [Source:HGNC Symbol;Acc:HGNC:20096]
D2HGDH	2.415825e+02	-5.854843e-01	0.13182432	-4.441398e+00	8.937619e-06	2.555718e-04	ENSG00000180902	D2HGDH	D-2-hydroxyglutarate dehydrogenase [Source:HGNC Symbol;Acc:HGNC:28358]
RBM11	3.958436e+01	8.089802e-01	0.18224669	4.438929e+00	9.040750e-06	2.582434e-04	ENSG00000185272	RBM11	RNA binding motif protein 11 [Source:HGNC Symbol;Acc:HGNC:9897]
MMP24	4.265016e+02	-1.249535e+00	0.28155308	-4.438009e+00	9.079464e-06	2.590713e-04	ENSG00000125966	MMP24	matrix metallopeptidase 24 [Source:HGNC Symbol;Acc:HGNC:7172]
MS4A7	2.790066e+00	4.034620e+00	0.90947844	4.436191e+00	9.156464e-06	2.609886e-04	ENSG00000166927	MS4A7	membrane spanning 4-domains A7 [Source:HGNC Symbol;Acc:HGNC:13378]
GSK3B-DT	1.113003e+02	5.595363e-01	0.12617988	4.434434e+00	9.231458e-06	2.628448e-04	ENSG00000242622	GSK3B-DT	GSK3B divergent transcript [Source:HGNC Symbol;Acc:HGNC:55635]
LINC01844	5.773484e+01	1.635282e+00	0.36882631	4.433745e+00	9.261008e-06	2.634044e-04	ENSG00000236714	LINC01844	long intergenic non-protein coding RNA 1844 [Source:HGNC Symbol;Acc:HGNC:52660]
NDFIP1	1.496510e+03	3.919545e-01	0.08841104	4.433320e+00	9.279286e-06	2.636426e-04	ENSG00000131507	NDFIP1	Nedd4 family interacting protein 1 [Source:HGNC Symbol;Acc:HGNC:17592]
AZI2	2.235418e+02	4.675314e-01	0.10548594	4.432168e+00	9.329030e-06	2.647734e-04	ENSG00000163512	AZI2	5-azacytidine induced 2 [Source:HGNC Symbol;Acc:HGNC:24002]
MAT1A	7.110431e+01	-9.320977e-01	0.21035101	-4.431154e+00	9.373022e-06	2.657386e-04	ENSG00000151224	MAT1A	methionine adenosyltransferase 1A [Source:HGNC Symbol;Acc:HGNC:6903]
HSPA1A	3.002659e+02	1.242560e+00	0.28043072	4.430898e+00	9.384148e-06	2.657710e-04	ENSG00000204389	HSPA1A	heat shock protein family A (Hsp70) member 1A [Source:HGNC Symbol;Acc:HGNC:5232]
IRX1	9.052533e+01	1.806048e+00	0.40765648	4.430319e+00	9.409387e-06	2.662027e-04	ENSG00000170549	IRX1	iroquois homeobox 1 [Source:HGNC Symbol;Acc:HGNC:14358]
ATP6AP2	2.187952e+03	-4.708202e-01	0.10632816	-4.427992e+00	9.511458e-06	2.688047e-04	ENSG00000182220	ATP6AP2	ATPase H+ transporting accessory protein 2 [Source:HGNC Symbol;Acc:HGNC:18305]
ARL15	2.768966e+02	4.885776e-01	0.11037748	4.426425e+00	9.580763e-06	2.704762e-04	ENSG00000185305	ARL15	ADP ribosylation factor like GTPase 15 [Source:HGNC Symbol;Acc:HGNC:25945]
AP3S1	1.122422e+03	3.507129e-01	0.07923775	4.426084e+00	9.595902e-06	2.706166e-04	ENSG00000177879	AP3S1	adaptor related protein complex 3 subunit sigma 1 [Source:HGNC Symbol;Acc:HGNC:2013]
ZBTB7C	1.923939e+01	-1.410766e+00	0.31902334	-4.422139e+00	9.772849e-06	2.753151e-04	ENSG00000184828	ZBTB7C	zinc finger and BTB domain containing 7C [Source:HGNC Symbol;Acc:HGNC:31700]
H3C3	3.727565e+00	-3.756961e+00	0.85027123	-4.418544e+00	9.936799e-06	2.796379e-04	ENSG00000287080	H3C3	H3 clustered histone 3 [Source:HGNC Symbol;Acc:HGNC:4768]
KAZALD1	1.784687e+02	9.644944e-01	0.21835195	4.417155e+00	1.000086e-05	2.811435e-04	ENSG00000107821	KAZALD1	Kazal type serine peptidase inhibitor domain 1 [Source:HGNC Symbol;Acc:HGNC:25460]
CTBP1	1.554347e+03	-2.467240e-01	0.05587134	-4.415931e+00	1.005762e-05	2.824410e-04	ENSG00000159692	CTBP1	C-terminal binding protein 1 [Source:HGNC Symbol;Acc:HGNC:2494]
NIPAL2	4.488678e+01	1.239318e+00	0.28073889	4.414486e+00	1.012503e-05	2.840343e-04	ENSG00000104361	NIPAL2	NIPA like domain containing 2 [Source:HGNC Symbol;Acc:HGNC:25854]
CRB2	7.714496e+02	-1.723662e+00	0.39049750	-4.414016e+00	1.014707e-05	2.843529e-04	ENSG00000148204	CRB2	crumbs cell polarity complex component 2 [Source:HGNC Symbol;Acc:HGNC:18688]
NAGLU	3.336715e+02	-4.887713e-01	0.11089792	-4.407398e+00	1.046196e-05	2.928690e-04	ENSG00000108784	NAGLU	N-acetyl-alpha-glucosaminidase [Source:HGNC Symbol;Acc:HGNC:7632]
GATAD2A	3.220112e+03	-4.624397e-01	0.10493165	-4.407056e+00	1.047850e-05	2.929713e-04	ENSG00000167491	GATAD2A	GATA zinc finger domain containing 2A [Source:HGNC Symbol;Acc:HGNC:29989]
TBC1D10B	1.131512e+03	-3.207654e-01	0.07278761	-4.406867e+00	1.048763e-05	2.929713e-04	ENSG00000169221	TBC1D10B	TBC1 domain family member 10B [Source:HGNC Symbol;Acc:HGNC:24510]
REXO1	8.998930e+02	-3.929084e-01	0.08917731	-4.405924e+00	1.053340e-05	2.939416e-04	ENSG00000079313	REXO1	RNA exonuclease 1 homolog [Source:HGNC Symbol;Acc:HGNC:24616]
PLPP3	1.109902e+03	-6.642837e-01	0.15081633	-4.404587e+00	1.059855e-05	2.954499e-04	ENSG00000162407	PLPP3	phospholipid phosphatase 3 [Source:HGNC Symbol;Acc:HGNC:9229]
RNPS1	6.003733e+03	-3.511446e-01	0.07974911	-4.403116e+00	1.067070e-05	2.971499e-04	ENSG00000205937	RNPS1	RNA binding protein with serine rich domain 1 [Source:HGNC Symbol;Acc:HGNC:10080]
NEU1	8.498417e+02	4.843106e-01	0.11005863	4.400478e+00	1.080128e-05	3.004721e-04	ENSG00000204386	NEU1	neuraminidase 1 [Source:HGNC Symbol;Acc:HGNC:7758]
MTSS2	3.964477e+02	-6.517909e-01	0.14815092	-4.399506e+00	1.084974e-05	3.015050e-04	ENSG00000132613	MTSS2	MTSS I-BAR domain containing 2 [Source:HGNC Symbol;Acc:HGNC:25094]
FBXO42	6.598576e+02	-2.975039e-01	0.06762989	-4.399000e+00	1.087511e-05	3.018948e-04	ENSG00000037637	FBXO42	F-box protein 42 [Source:HGNC Symbol;Acc:HGNC:29249]
ZFP64	7.235543e+02	-3.773209e-01	0.08581150	-4.397090e+00	1.097117e-05	3.042442e-04	ENSG00000020256	ZFP64	ZFP64 zinc finger protein [Source:HGNC Symbol;Acc:HGNC:15940]
PINLYP	7.694827e+01	-7.750306e-01	0.17631193	-4.395792e+00	1.103694e-05	3.057497e-04	ENSG00000234465	PINLYP	phospholipase A2 inhibitor and LY6/PLAUR domain containing [Source:HGNC Symbol;Acc:HGNC:44206]
FNIP1	4.062700e+02	-4.942691e-01	0.11245100	-4.395418e+00	1.105599e-05	3.059590e-04	ENSG00000217128	FNIP1	folliculin interacting protein 1 [Source:HGNC Symbol;Acc:HGNC:29418]
-56	1.920246e+01	1.059765e+00	0.24115082	4.394616e+00	1.109687e-05	3.067713e-04	ENSG00000223969		novel transcript
ELAVL3	5.460373e+01	-1.497739e+00	0.34084713	-4.394166e+00	1.111987e-05	3.070884e-04	ENSG00000196361	ELAVL3	ELAV like RNA binding protein 3 [Source:HGNC Symbol;Acc:HGNC:3314]
INSIG1-DT	6.593877e+01	9.420238e-01	0.21445355	4.392671e+00	1.119667e-05	3.088888e-04	ENSG00000273117	INSIG1-DT	INSIG1 divergent transcript [Source:HGNC Symbol;Acc:HGNC:55155]
SGF29	1.983028e+02	-4.848348e-01	0.11041741	-4.390927e+00	1.128684e-05	3.110542e-04	ENSG00000176476	SGF29	SAGA complex associated factor 29 [Source:HGNC Symbol;Acc:HGNC:25156]
-57	3.413865e+00	2.696006e+00	0.61418161	4.389590e+00	1.135645e-05	3.126488e-04	ENSG00000285876		novel transcript
DENND1A	6.274500e+02	-3.820184e-01	0.08705480	-4.388252e+00	1.142656e-05	3.142540e-04	ENSG00000119522	DENND1A	DENN domain containing 1A [Source:HGNC Symbol;Acc:HGNC:29324]
TSPYL5	4.183661e+01	5.334766e+00	1.21619208	4.386450e+00	1.152156e-05	3.165397e-04	ENSG00000180543	TSPYL5	TSPY like 5 [Source:HGNC Symbol;Acc:HGNC:29367]
NBPF3	1.728553e+02	9.762685e-01	0.22265674	4.384635e+00	1.161804e-05	3.188614e-04	ENSG00000142794	NBPF3	NBPF member 3 [Source:HGNC Symbol;Acc:HGNC:25076]
CLIP3	5.432935e+02	-9.342995e-01	0.21309626	-4.384401e+00	1.163051e-05	3.188748e-04	ENSG00000105270	CLIP3	CAP-Gly domain containing linker protein 3 [Source:HGNC Symbol;Acc:HGNC:24314]
TFRC	4.257232e+03	-8.648861e-01	0.19727451	-4.384176e+00	1.164257e-05	3.188770e-04	ENSG00000072274	TFRC	transferrin receptor [Source:HGNC Symbol;Acc:HGNC:11763]
YPEL3-DT	2.362924e+01	1.289227e+00	0.29414568	4.382953e+00	1.170815e-05	3.203437e-04	ENSG00000250616	YPEL3-DT	YPEL3 divergent transcript [Source:HGNC Symbol;Acc:HGNC:55547]
PPP1R26	1.125526e+03	-4.573653e-01	0.10436531	-4.382350e+00	1.174059e-05	3.209014e-04	ENSG00000196422	PPP1R26	protein phosphatase 1 regulatory subunit 26 [Source:HGNC Symbol;Acc:HGNC:29089]
ZNF496	2.025068e+03	-3.165094e-01	0.07223260	-4.381808e+00	1.176984e-05	3.213709e-04	ENSG00000162714	ZNF496	zinc finger protein 496 [Source:HGNC Symbol;Acc:HGNC:23713]
AEBP1	2.106057e+03	-3.915152e-01	0.08939848	-4.379439e+00	1.189850e-05	3.236656e-04	ENSG00000106624	AEBP1	AE binding protein 1 [Source:HGNC Symbol;Acc:HGNC:303]
BCAS2	1.043519e+03	4.744928e-01	0.10833921	4.379696e+00	1.188450e-05	3.236656e-04	ENSG00000116752	BCAS2	BCAS2 pre-mRNA processing factor [Source:HGNC Symbol;Acc:HGNC:975]
LINC01833	2.042476e+01	2.803022e+00	0.64005196	4.379366e+00	1.190251e-05	3.236656e-04	ENSG00000259439	LINC01833	long intergenic non-protein coding RNA 1833 [Source:HGNC Symbol;Acc:HGNC:52644]
-58	6.434896e+01	3.918805e+00	0.89483336	4.379368e+00	1.190240e-05	3.236656e-04	ENSG00000276345
NFKBIL1	1.757619e+02	6.388412e-01	0.14596591	4.376646e+00	1.205193e-05	3.273944e-04	ENSG00000204498	NFKBIL1	NFKB inhibitor like 1 [Source:HGNC Symbol;Acc:HGNC:7800]
PITX2	4.848944e+02	2.067032e+00	0.47233959	4.376157e+00	1.207900e-05	3.277953e-04	ENSG00000164093	PITX2	paired like homeodomain 2 [Source:HGNC Symbol;Acc:HGNC:9005]
ABHD6	1.552688e+02	-3.988115e-01	0.09119291	-4.373273e+00	1.223974e-05	3.318192e-04	ENSG00000163686	ABHD6	abhydrolase domain containing 6, acylglycerol lipase [Source:HGNC Symbol;Acc:HGNC:21398]
PLTP	2.315645e+03	-6.318265e-01	0.14448853	-4.372849e+00	1.226358e-05	3.321272e-04	ENSG00000100979	PLTP	phospholipid transfer protein [Source:HGNC Symbol;Acc:HGNC:9093]
AADAT	4.810011e+02	7.326266e-01	0.16755236	4.372523e+00	1.228187e-05	3.322845e-04	ENSG00000109576	AADAT	aminoadipate aminotransferase [Source:HGNC Symbol;Acc:HGNC:17929]
ZC3H7B	5.079889e+03	-4.347925e-01	0.09946601	-4.371267e+00	1.235277e-05	3.338635e-04	ENSG00000100403	ZC3H7B	zinc finger CCCH-type containing 7B [Source:HGNC Symbol;Acc:HGNC:30869]
TCAIM	3.207561e+02	4.872613e-01	0.11150060	4.370033e+00	1.242275e-05	3.354144e-04	ENSG00000179152	TCAIM	T cell activation inhibitor, mitochondrial [Source:HGNC Symbol;Acc:HGNC:25241]
HTR7P1	8.461675e+01	8.657059e-01	0.19811227	4.369774e+00	1.243752e-05	3.354728e-04	ENSG00000183935	HTR7P1	5-hydroxytryptamine receptor 7 pseudogene 1 [Source:HGNC Symbol;Acc:HGNC:30411]
-59	4.533903e+01	8.715785e-01	0.19948786	4.369081e+00	1.247707e-05	3.361989e-04	ENSG00000286707		novel transcript
CLPTM1	1.978500e+03	-3.753317e-01	0.08592822	-4.367968e+00	1.254078e-05	3.375226e-04	ENSG00000104853	CLPTM1	CLPTM1 regulator of GABA type A receptor forward trafficking [Source:HGNC Symbol;Acc:HGNC:2087]
AK3	1.041046e+03	4.598881e-01	0.10529103	4.367781e+00	1.255155e-05	3.375226e-04	ENSG00000147853	AK3	adenylate kinase 3 [Source:HGNC Symbol;Acc:HGNC:17376]
AXL	1.131778e+03	-8.771435e-01	0.20087460	-4.366622e+00	1.261826e-05	3.389741e-04	ENSG00000167601	AXL	AXL receptor tyrosine kinase [Source:HGNC Symbol;Acc:HGNC:905]
CYB5R3	2.938554e+03	-3.282551e-01	0.07517811	-4.366366e+00	1.263308e-05	3.390300e-04	ENSG00000100243	CYB5R3	cytochrome b5 reductase 3 [Source:HGNC Symbol;Acc:HGNC:2873]
DNM2	3.872796e+03	-2.470567e-01	0.05660183	-4.364818e+00	1.272287e-05	3.410960e-04	ENSG00000079805	DNM2	dynamin 2 [Source:HGNC Symbol;Acc:HGNC:2974]
LINC03021	5.251591e+00	2.464817e+00	0.56502827	4.362290e+00	1.287079e-05	3.447145e-04	ENSG00000254319	LINC03021	long intergenic non-protein coding RNA 3021 [Source:HGNC Symbol;Acc:HGNC:56149]
SPATA6	2.000357e+02	5.828057e-01	0.13362394	4.361537e+00	1.291522e-05	3.455568e-04	ENSG00000132122	SPATA6	spermatogenesis associated 6 [Source:HGNC Symbol;Acc:HGNC:18309]
BAZ1A	9.972716e+02	6.128747e-01	0.14052621	4.361284e+00	1.293013e-05	3.456082e-04	ENSG00000198604	BAZ1A	bromodomain adjacent to zinc finger domain 1A [Source:HGNC Symbol;Acc:HGNC:960]
ACD	7.393270e+02	-3.896542e-01	0.08940167	-4.358467e+00	1.309768e-05	3.497357e-04	ENSG00000102977	ACD	ACD shelterin complex subunit and telomerase recruitment factor [Source:HGNC Symbol;Acc:HGNC:25070]
TBC1D25	2.009732e+02	-4.685330e-01	0.10753449	-4.357049e+00	1.318278e-05	3.509519e-04	ENSG00000068354	TBC1D25	TBC1 domain family member 25 [Source:HGNC Symbol;Acc:HGNC:8092]
TRERF1	7.545176e+02	-5.658797e-01	0.12987067	-4.357255e+00	1.317037e-05	3.509519e-04	ENSG00000124496	TRERF1	transcriptional regulating factor 1 [Source:HGNC Symbol;Acc:HGNC:18273]
EXOC6	1.734317e+02	7.519462e-01	0.17258029	4.357081e+00	1.318087e-05	3.509519e-04	ENSG00000138190	EXOC6	exocyst complex component 6 [Source:HGNC Symbol;Acc:HGNC:23196]
FGF12	1.067490e+02	1.411795e+00	0.32410719	4.355950e+00	1.324911e-05	3.523655e-04	ENSG00000114279	FGF12	fibroblast growth factor 12 [Source:HGNC Symbol;Acc:HGNC:3668]
MEF2C-AS1	1.020093e+01	1.629508e+00	0.37410994	4.355693e+00	1.326467e-05	3.524273e-04	ENSG00000248309	MEF2C-AS1	MEF2C antisense RNA 1 [Source:HGNC Symbol;Acc:HGNC:48908]
IRAK1	1.849716e+03	-7.269833e-01	0.16694502	-4.354627e+00	1.332937e-05	3.537930e-04	ENSG00000184216	IRAK1	interleukin 1 receptor associated kinase 1 [Source:HGNC Symbol;Acc:HGNC:6112]
RHOXF1P2	5.109360e+00	-2.798774e+00	0.64281365	-4.353943e+00	1.337105e-05	3.545458e-04	ENSG00000282850	RHOXF1P2	Rhox homeobox family member 1 pseudogene 2 [Source:HGNC Symbol;Acc:HGNC:51611]
TRIM14	3.658752e+02	-8.452886e-01	0.19429322	-4.350582e+00	1.357767e-05	3.596665e-04	ENSG00000106785	TRIM14	tripartite motif containing 14 [Source:HGNC Symbol;Acc:HGNC:16283]
PGPEP1	4.368349e+02	-8.119402e-01	0.18663811	-4.350345e+00	1.359236e-05	3.596976e-04	ENSG00000130517	PGPEP1	pyroglutamyl-peptidase I [Source:HGNC Symbol;Acc:HGNC:13568]
ABHD13	3.480327e+02	5.502749e-01	0.12651408	4.349515e+00	1.364390e-05	3.607031e-04	ENSG00000139826	ABHD13	abhydrolase domain containing 13 [Source:HGNC Symbol;Acc:HGNC:20293]
IFI44L	7.786884e+00	4.134408e+00	0.95060476	4.349240e+00	1.366101e-05	3.607971e-04	ENSG00000137959	IFI44L	interferon induced protein 44 like [Source:HGNC Symbol;Acc:HGNC:17817]
RENBP	2.345351e+02	-1.065268e+00	0.24498364	-4.348321e+00	1.371836e-05	3.619526e-04	ENSG00000102032	RENBP	renin binding protein [Source:HGNC Symbol;Acc:HGNC:9959]
IMPDH1	1.098756e+03	5.293347e-01	0.12175316	4.347605e+00	1.376321e-05	3.624175e-04	ENSG00000106348	IMPDH1	inosine monophosphate dehydrogenase 1 [Source:HGNC Symbol;Acc:HGNC:6052]
SRXN1	8.061470e+00	2.284851e+00	0.52553827	4.347639e+00	1.376110e-05	3.624175e-04	ENSG00000271303	SRXN1	sulfiredoxin 1 [Source:HGNC Symbol;Acc:HGNC:16132]
ADAMTS4	1.684803e+02	-1.404832e+00	0.32314915	-4.347317e+00	1.378128e-05	3.625349e-04	ENSG00000158859	ADAMTS4	ADAM metallopeptidase with thrombospondin type 1 motif 4 [Source:HGNC Symbol;Acc:HGNC:220]
TOLLIP	9.728579e+02	-3.414278e-01	0.07864118	-4.341590e+00	1.414551e-05	3.717490e-04	ENSG00000078902	TOLLIP	toll interacting protein [Source:HGNC Symbol;Acc:HGNC:16476]
NPFFR2	1.419801e+01	3.070097e+00	0.70721563	4.341105e+00	1.417680e-05	3.718723e-04	ENSG00000056291	NPFFR2	neuropeptide FF receptor 2 [Source:HGNC Symbol;Acc:HGNC:4525]
-60	2.793950e+00	-2.945191e+00	0.67844585	-4.341084e+00	1.417814e-05	3.718723e-04	ENSG00000237409		ribosomal protein L27a (RPL27A) pseudogene
USE1	3.180257e+02	-5.196936e-01	0.11973217	-4.340468e+00	1.421798e-05	3.725504e-04	ENSG00000053501	USE1	unconventional SNARE in the ER 1 [Source:HGNC Symbol;Acc:HGNC:30882]
CRY2	5.535185e+02	-3.503365e-01	0.08080879	-4.335376e+00	1.455112e-05	3.804834e-04	ENSG00000121671	CRY2	cryptochrome circadian regulator 2 [Source:HGNC Symbol;Acc:HGNC:2385]
FBN1	2.061109e+03	1.147358e+00	0.26466646	4.335111e+00	1.456869e-05	3.804834e-04	ENSG00000166147	FBN1	fibrillin 1 [Source:HGNC Symbol;Acc:HGNC:3603]
EFHC2	2.981190e+01	8.666918e-01	0.19990786	4.335456e+00	1.454580e-05	3.804834e-04	ENSG00000183690	EFHC2	EF-hand domain containing 2 [Source:HGNC Symbol;Acc:HGNC:26233]
APOBR	7.460170e+00	2.624947e+00	0.60552805	4.334971e+00	1.457791e-05	3.804834e-04	ENSG00000184730	APOBR	apolipoprotein B receptor [Source:HGNC Symbol;Acc:HGNC:24087]
EDEM3	6.561559e+02	6.985308e-01	0.16118994	4.333588e+00	1.466988e-05	3.825088e-04	ENSG00000116406	EDEM3	ER degradation enhancing alpha-mannosidase like protein 3 [Source:HGNC Symbol;Acc:HGNC:16787]
PGBD4	6.572590e+01	6.922426e-01	0.15976107	4.332987e+00	1.471001e-05	3.831800e-04	ENSG00000182405	PGBD4	piggyBac transposable element derived 4 [Source:HGNC Symbol;Acc:HGNC:19401]
WDR13	1.078237e+03	-3.959083e-01	0.09138931	-4.332108e+00	1.476888e-05	3.843372e-04	ENSG00000101940	WDR13	WD repeat domain 13 [Source:HGNC Symbol;Acc:HGNC:14352]
-61	7.042384e+01	7.913216e-01	0.18268816	4.331543e+00	1.480680e-05	3.849478e-04	ENSG00000272447		novel transcript
KLC1	5.174198e+02	3.595251e-01	0.08301680	4.330751e+00	1.486014e-05	3.852060e-04	ENSG00000126214	KLC1	kinesin light chain 1 [Source:HGNC Symbol;Acc:HGNC:6387]
IFT140	9.461061e+02	-5.194123e-01	0.11993501	-4.330781e+00	1.485813e-05	3.852060e-04	ENSG00000187535	IFT140	intraflagellar transport 140 [Source:HGNC Symbol;Acc:HGNC:29077]
NUP62	2.613624e+03	-3.421588e-01	0.07900250	-4.330987e+00	1.484424e-05	3.852060e-04	ENSG00000213024	NUP62	nucleoporin 62 [Source:HGNC Symbol;Acc:HGNC:8066]
WDR48	1.440784e+03	-3.688063e-01	0.08521481	-4.327961e+00	1.504964e-05	3.893880e-04	ENSG00000114742	WDR48	WD repeat domain 48 [Source:HGNC Symbol;Acc:HGNC:30914]
PAIP1	1.861329e+03	3.302397e-01	0.07630406	4.327945e+00	1.505072e-05	3.893880e-04	ENSG00000172239	PAIP1	poly(A) binding protein interacting protein 1 [Source:HGNC Symbol;Acc:HGNC:16945]
EGLN1	1.140705e+02	1.140343e+00	0.26353050	4.327177e+00	1.510328e-05	3.903685e-04	ENSG00000135766	EGLN1	egl-9 family hypoxia inducible factor 1 [Source:HGNC Symbol;Acc:HGNC:1232]
COL21A1	9.241702e+01	1.079588e+00	0.24955516	4.326049e+00	1.518079e-05	3.919912e-04	ENSG00000124749	COL21A1	collagen type XXI alpha 1 chain [Source:HGNC Symbol;Acc:HGNC:17025]
ZFP69	1.111432e+02	5.420020e-01	0.12531127	4.325246e+00	1.523619e-05	3.930404e-04	ENSG00000187815	ZFP69	ZFP69 zinc finger protein [Source:HGNC Symbol;Acc:HGNC:24708]
PLD6	5.851194e+00	1.703222e+00	0.39395353	4.323408e+00	1.536371e-05	3.959466e-04	ENSG00000179598	PLD6	phospholipase D family member 6 [Source:HGNC Symbol;Acc:HGNC:30447]
PACRGL	2.632865e+02	5.206938e-01	0.12055813	4.319027e+00	1.567186e-05	4.034972e-04	ENSG00000163138	PACRGL	parkin coregulated like [Source:HGNC Symbol;Acc:HGNC:28442]
PGM1	1.536978e+03	-5.608234e-01	0.12987449	-4.318195e+00	1.573106e-05	4.038497e-04	ENSG00000079739	PGM1	phosphoglucomutase 1 [Source:HGNC Symbol;Acc:HGNC:8905]
ST6GAL2-IT1	3.050898e+00	3.836403e+00	0.88842455	4.318209e+00	1.573004e-05	4.038497e-04	ENSG00000238250	ST6GAL2-IT1	ST6GAL2 intronic transcript 1 [Source:HGNC Symbol;Acc:HGNC:41380]
NCBP2AS2	5.701599e+02	7.826339e-01	0.18123768	4.318274e+00	1.572542e-05	4.038497e-04	ENSG00000270170	NCBP2AS2	NCBP2 antisense 2 (head to head) [Source:HGNC Symbol;Acc:HGNC:25121]
ID3	6.471703e+03	-1.043847e+00	0.24202044	-4.313052e+00	1.610166e-05	4.124198e-04	ENSG00000117318	ID3	inhibitor of DNA binding 3 [Source:HGNC Symbol;Acc:HGNC:5362]
TMT1A	7.311556e+02	1.246747e+00	0.28907272	4.312918e+00	1.611136e-05	4.124198e-04	ENSG00000185432	TMT1A	thiol methyltransferase 1A [Source:HGNC Symbol;Acc:HGNC:24550]
TBILA	1.601205e+01	1.365194e+00	0.31650874	4.313291e+00	1.608425e-05	4.124198e-04	ENSG00000261488	TBILA	TGF-beta induced lncRNA [Source:HGNC Symbol;Acc:HGNC:53943]
PDE4DIP	5.273279e+02	5.960781e-01	0.13824708	4.311687e+00	1.620140e-05	4.143262e-04	ENSG00000178104	PDE4DIP	phosphodiesterase 4D interacting protein [Source:HGNC Symbol;Acc:HGNC:15580]
SART3	2.253760e+03	-3.611415e-01	0.08379373	-4.309887e+00	1.633381e-05	4.173117e-04	ENSG00000075856	SART3	spliceosome associated factor 3, U4/U6 recycling protein [Source:HGNC Symbol;Acc:HGNC:16860]
VPS26C	1.201064e+03	-2.668034e-01	0.06191464	-4.309212e+00	1.638369e-05	4.181848e-04	ENSG00000157538	VPS26C	VPS26 endosomal protein sorting factor C [Source:HGNC Symbol;Acc:HGNC:3044]
DENND4A	1.971136e+02	6.092946e-01	0.14140323	4.308915e+00	1.640571e-05	4.183455e-04	ENSG00000174485	DENND4A	DENN domain containing 4A [Source:HGNC Symbol;Acc:HGNC:24321]
-62	5.802805e+00	2.019325e+00	0.46868353	4.308505e+00	1.643620e-05	4.187220e-04	ENSG00000248994		novel transcript
LMAN2L	7.555966e+02	-3.219535e-01	0.07474293	-4.307477e+00	1.651273e-05	4.199630e-04	ENSG00000114988	LMAN2L	lectin, mannose binding 2 like [Source:HGNC Symbol;Acc:HGNC:19263]
RNF5P1	1.077411e+02	-5.010408e-01	0.11632022	-4.307427e+00	1.651646e-05	4.199630e-04	ENSG00000253570	RNF5P1	ring finger protein 5 pseudogene 1 [Source:HGNC Symbol;Acc:HGNC:31053]
SYAP1	1.771145e+03	-5.874749e-01	0.13643216	-4.305985e+00	1.662442e-05	4.223047e-04	ENSG00000169895	SYAP1	synapse associated protein 1 [Source:HGNC Symbol;Acc:HGNC:16273]
PPP2R3C	1.663620e+02	5.166069e-01	0.12003202	4.303909e+00	1.678104e-05	4.258769e-04	ENSG00000092020	PPP2R3C	protein phosphatase 2 regulatory subunit B''gamma [Source:HGNC Symbol;Acc:HGNC:17485]
TATDN2	2.666140e+02	4.904566e-01	0.11398408	4.302852e+00	1.686138e-05	4.275082e-04	ENSG00000157014	TATDN2	TatD DNase domain containing 2 [Source:HGNC Symbol;Acc:HGNC:28988]
DLG1	1.598221e+03	4.227515e-01	0.09838554	4.296887e+00	1.732134e-05	4.387524e-04	ENSG00000075711	DLG1	discs large MAGUK scaffold protein 1 [Source:HGNC Symbol;Acc:HGNC:2900]
TBC1D3E	6.334609e+00	-2.248529e+00	0.52361504	-4.294240e+00	1.752929e-05	4.435977e-04	ENSG00000278599	TBC1D3E	TBC1 domain family member 3E [Source:HGNC Symbol;Acc:HGNC:27071]
MRPS2	7.067677e+02	-4.176199e-01	0.09728911	-4.292565e+00	1.766206e-05	4.465331e-04	ENSG00000122140	MRPS2	mitochondrial ribosomal protein S2 [Source:HGNC Symbol;Acc:HGNC:14495]
SMIM29	1.592633e+02	-6.209347e-01	0.14470296	-4.291099e+00	1.777914e-05	4.490666e-04	ENSG00000186577	SMIM29	small integral membrane protein 29 [Source:HGNC Symbol;Acc:HGNC:1340]
YWHAQ	1.196726e+04	3.149056e-01	0.07342344	4.288897e+00	1.795628e-05	4.531109e-04	ENSG00000134308	YWHAQ	tyrosine 3-monooxygenase/tryptophan 5-monooxygenase activation protein theta [Source:HGNC Symbol;Acc:HGNC:12854]
SRSF6	2.635152e+03	3.938140e-01	0.09189623	4.285420e+00	1.823939e-05	4.598191e-04	ENSG00000124193	SRSF6	serine and arginine rich splicing factor 6 [Source:HGNC Symbol;Acc:HGNC:10788]
SEPTIN7P9	3.149940e+00	3.007635e+00	0.70250906	4.281276e+00	1.858250e-05	4.680260e-04	ENSG00000120555	SEPTIN7P9	septin 7 pseudogene 9 [Source:HGNC Symbol;Acc:HGNC:30810]
SERPINH1	1.763791e+04	-3.562167e-01	0.08325451	-4.278647e+00	1.880328e-05	4.731389e-04	ENSG00000149257	SERPINH1	serpin family H member 1 [Source:HGNC Symbol;Acc:HGNC:1546]
AHDC1	1.281725e+03	-6.726903e-01	0.15723471	-4.278256e+00	1.883637e-05	4.735239e-04	ENSG00000126705	AHDC1	AT-hook DNA binding motif containing 1 [Source:HGNC Symbol;Acc:HGNC:25230]
HPS4	9.629296e+02	-3.189374e-01	0.07459305	-4.275699e+00	1.905389e-05	4.767412e-04	ENSG00000100099	HPS4	HPS4 biogenesis of lysosomal organelles complex 3 subunit 2 [Source:HGNC Symbol;Acc:HGNC:15844]
DKKL1	8.103695e+01	-8.398180e-01	0.19638465	-4.276393e+00	1.899455e-05	4.767412e-04	ENSG00000104901	DKKL1	dickkopf like acrosomal protein 1 [Source:HGNC Symbol;Acc:HGNC:16528]
ZFAND5	2.590406e+03	3.368893e-01	0.07878445	4.276088e+00	1.902057e-05	4.767412e-04	ENSG00000107372	ZFAND5	zinc finger AN1-type containing 5 [Source:HGNC Symbol;Acc:HGNC:13008]
-63	6.212373e+01	-9.431171e-01	0.22057204	-4.275778e+00	1.904709e-05	4.767412e-04	ENSG00000226396		ribosomal protein S14 (RPS14) pseudogene
C17orf100	5.528386e+01	7.446171e-01	0.17412725	4.276281e+00	1.900411e-05	4.767412e-04	ENSG00000256806	C17orf100	chromosome 17 open reading frame 100 [Source:HGNC Symbol;Acc:HGNC:34494]
LGI2	1.501027e+02	1.005815e+00	0.23526201	4.275297e+00	1.908825e-05	4.768496e-04	ENSG00000153012	LGI2	leucine rich repeat LGI family member 2 [Source:HGNC Symbol;Acc:HGNC:18710]
HSF2BP	2.201461e+01	1.067430e+00	0.24967782	4.275230e+00	1.909405e-05	4.768496e-04	ENSG00000160207	HSF2BP	heat shock transcription factor 2 binding protein [Source:HGNC Symbol;Acc:HGNC:5226]
NFYB	9.490274e+02	5.828108e-01	0.13634722	4.274461e+00	1.916005e-05	4.780495e-04	ENSG00000120837	NFYB	nuclear transcription factor Y subunit beta [Source:HGNC Symbol;Acc:HGNC:7805]
MIEF2	2.955744e+02	-5.197048e-01	0.12160551	-4.273695e+00	1.922603e-05	4.792465e-04	ENSG00000177427	MIEF2	mitochondrial elongation factor 2 [Source:HGNC Symbol;Acc:HGNC:17920]
-64	6.264689e+00	4.620530e+00	1.08156764	4.272068e+00	1.936688e-05	4.823059e-04	ENSG00000237773		novel transcript
KPNA6	1.776132e+03	-3.823325e-01	0.08950586	-4.271591e+00	1.940830e-05	4.828858e-04	ENSG00000025800	KPNA6	karyopherin subunit alpha 6 [Source:HGNC Symbol;Acc:HGNC:6399]
PIGW	2.801576e+02	6.178479e-01	0.14468808	4.270206e+00	1.952925e-05	4.854413e-04	ENSG00000277161	PIGW	phosphatidylinositol glycan anchor biosynthesis class W [Source:HGNC Symbol;Acc:HGNC:23213]
NAPA	4.302480e+02	-3.386887e-01	0.07932770	-4.269489e+00	1.959212e-05	4.860963e-04	ENSG00000105402	NAPA	NSF attachment protein alpha [Source:HGNC Symbol;Acc:HGNC:7641]
PGM2L1	6.002701e+02	6.880605e-01	0.16115316	4.269606e+00	1.958186e-05	4.860963e-04	ENSG00000165434	PGM2L1	phosphoglucomutase 2 like 1 [Source:HGNC Symbol;Acc:HGNC:20898]
GPR19	3.137532e+02	-4.841091e-01	0.11339906	-4.269075e+00	1.962853e-05	4.865462e-04	ENSG00000183150	GPR19	G protein-coupled receptor 19 [Source:HGNC Symbol;Acc:HGNC:4473]
TOR1B	5.098930e+02	3.061360e-01	0.07172129	4.268412e+00	1.968696e-05	4.875408e-04	ENSG00000136816	TOR1B	torsin family 1 member B [Source:HGNC Symbol;Acc:HGNC:11995]
SF3A2	2.010078e+03	-3.368038e-01	0.07891462	-4.267952e+00	1.972758e-05	4.880461e-04	ENSG00000104897	SF3A2	splicing factor 3a subunit 2 [Source:HGNC Symbol;Acc:HGNC:10766]
MYO18A	1.440736e+03	-5.530585e-01	0.12958969	-4.267766e+00	1.974403e-05	4.880461e-04	ENSG00000196535	MYO18A	myosin XVIIIA [Source:HGNC Symbol;Acc:HGNC:31104]
C8orf48	2.552038e+01	1.290884e+00	0.30267257	4.264951e+00	1.999464e-05	4.937823e-04	ENSG00000164743	C8orf48	chromosome 8 open reading frame 48 [Source:HGNC Symbol;Acc:HGNC:26345]
ONECUT2	7.018753e+01	-9.532244e-01	0.22354642	-4.264100e+00	2.007093e-05	4.947485e-04	ENSG00000119547	ONECUT2	one cut homeobox 2 [Source:HGNC Symbol;Acc:HGNC:8139]
DEF8	1.499747e+03	-2.768713e-01	0.06492876	-4.264232e+00	2.005906e-05	4.947485e-04	ENSG00000140995	DEF8	differentially expressed in FDCP 8 homolog [Source:HGNC Symbol;Acc:HGNC:25969]
TBX1	4.999255e+01	2.865411e+00	0.67209239	4.263418e+00	2.013235e-05	4.958034e-04	ENSG00000184058	TBX1	T-box transcription factor 1 [Source:HGNC Symbol;Acc:HGNC:11592]
CARHSP1	1.455822e+03	-5.264291e-01	0.12349439	-4.262777e+00	2.019018e-05	4.967679e-04	ENSG00000153048	CARHSP1	calcium regulated heat stable protein 1 [Source:HGNC Symbol;Acc:HGNC:17150]
WTAP	1.517996e+03	2.660999e-01	0.06246645	4.259885e+00	2.045319e-05	5.027746e-04	ENSG00000146457	WTAP	WT1 associated protein [Source:HGNC Symbol;Acc:HGNC:16846]
TASL	2.106230e+00	3.908506e+00	0.91839882	4.255783e+00	2.083191e-05	5.114254e-04	ENSG00000120280	TASL	TLR adaptor interacting with endolysosomal SLC15A4 [Source:HGNC Symbol;Acc:HGNC:25667]
MYADML2	3.782438e+00	-1.731791e+00	0.40693850	-4.255658e+00	2.084353e-05	5.114254e-04	ENSG00000185105	MYADML2	myeloid associated differentiation marker like 2 [Source:HGNC Symbol;Acc:HGNC:34548]
TLE3	1.870429e+03	-6.046233e-01	0.14208314	-4.255419e+00	2.086576e-05	5.114993e-04	ENSG00000140332	TLE3	TLE family member 3, transcriptional corepressor [Source:HGNC Symbol;Acc:HGNC:11839]
LINC00472	1.118646e+02	1.211261e+00	0.28467639	4.254871e+00	2.091693e-05	5.122820e-04	ENSG00000233237	LINC00472	long intergenic non-protein coding RNA 472 [Source:HGNC Symbol;Acc:HGNC:21380]
SBNO1	1.478235e+03	-3.630340e-01	0.08533847	-4.254049e+00	2.099398e-05	5.136964e-04	ENSG00000139697	SBNO1	strawberry notch homolog 1 [Source:HGNC Symbol;Acc:HGNC:22973]
TXLNG	1.340945e+03	-6.527053e-01	0.15344470	-4.253684e+00	2.102817e-05	5.140606e-04	ENSG00000086712	TXLNG	taxilin gamma [Source:HGNC Symbol;Acc:HGNC:18578]
ZFYVE1	6.301872e+02	-4.687847e-01	0.11024506	-4.252205e+00	2.116755e-05	5.169932e-04	ENSG00000165861	ZFYVE1	zinc finger FYVE-type containing 1 [Source:HGNC Symbol;Acc:HGNC:13180]
BLVRB	6.611441e+02	-7.755216e-01	0.18245548	-4.250471e+00	2.133219e-05	5.205367e-04	ENSG00000090013	BLVRB	biliverdin reductase B [Source:HGNC Symbol;Acc:HGNC:1063]
UNK	6.489748e+02	-3.412759e-01	0.08029785	-4.250124e+00	2.136520e-05	5.208647e-04	ENSG00000132478	UNK	unk zinc finger [Source:HGNC Symbol;Acc:HGNC:29369]
-65	1.116902e+01	-1.800396e+00	0.42407200	-4.245496e+00	2.181105e-05	5.312478e-04	ENSG00000287260		novel transcript
DLGAP1-AS1	5.335777e+01	1.158844e+00	0.27302645	4.244439e+00	2.191410e-05	5.332699e-04	ENSG00000177337	DLGAP1-AS1	DLGAP1 antisense RNA 1 [Source:HGNC Symbol;Acc:HGNC:31676]
THAP8	1.666958e+02	-5.159438e-01	0.12160759	-4.242694e+00	2.208522e-05	5.369431e-04	ENSG00000161277	THAP8	THAP domain containing 8 [Source:HGNC Symbol;Acc:HGNC:23191]
STAT6	1.848170e+03	-4.636580e-01	0.10929143	-4.242401e+00	2.211415e-05	5.371559e-04	ENSG00000166888	STAT6	signal transducer and activator of transcription 6 [Source:HGNC Symbol;Acc:HGNC:11368]
CASP6	5.237823e+02	3.892631e-01	0.09181049	4.239854e+00	2.236653e-05	5.427911e-04	ENSG00000138794	CASP6	caspase 6 [Source:HGNC Symbol;Acc:HGNC:1507]
ZFHX3-AS1	1.086557e+02	6.691747e-01	0.15789150	4.238193e+00	2.253257e-05	5.463225e-04	ENSG00000259768	ZFHX3-AS1	ZFHX3 antisense RNA 1 [Source:HGNC Symbol;Acc:HGNC:56033]
LRRC41	1.879026e+03	-3.352444e-01	0.07912178	-4.237069e+00	2.264565e-05	5.485646e-04	ENSG00000132128	LRRC41	leucine rich repeat containing 41 [Source:HGNC Symbol;Acc:HGNC:16917]
DUS4L	1.510273e+02	4.797608e-01	0.11326323	4.235804e+00	2.277353e-05	5.511609e-04	ENSG00000105865	DUS4L	dihydrouridine synthase 4 like [Source:HGNC Symbol;Acc:HGNC:21517]
TMEM165	1.234976e+03	4.280589e-01	0.10109490	4.234228e+00	2.293381e-05	5.545357e-04	ENSG00000134851	TMEM165	transmembrane protein 165 [Source:HGNC Symbol;Acc:HGNC:30760]
CDKN1B	1.451663e+03	-3.755091e-01	0.08872013	-4.232513e+00	2.310944e-05	5.582755e-04	ENSG00000111276	CDKN1B	cyclin dependent kinase inhibitor 1B [Source:HGNC Symbol;Acc:HGNC:1785]
AMIGO2	2.424337e+02	1.273364e+00	0.30102635	4.230074e+00	2.336144e-05	5.638516e-04	ENSG00000139211	AMIGO2	adhesion molecule with Ig like domain 2 [Source:HGNC Symbol;Acc:HGNC:24073]
-66	5.257128e+00	1.960767e+00	0.46365622	4.228924e+00	2.348120e-05	5.662286e-04	ENSG00000272764		novel transcript
EGFL6	3.197261e+01	1.165799e+00	0.27573455	4.227976e+00	2.358026e-05	5.681030e-04	ENSG00000198759	EGFL6	EGF like domain multiple 6 [Source:HGNC Symbol;Acc:HGNC:3235]
ZNF512B	1.190553e+03	-4.666915e-01	0.11040584	-4.227054e+00	2.367707e-05	5.699195e-04	ENSG00000196700	ZNF512B	zinc finger protein 512B [Source:HGNC Symbol;Acc:HGNC:29212]
RPS6KA6	2.324783e+02	3.977712e-01	0.09414325	4.225170e+00	2.387606e-05	5.737697e-04	ENSG00000072133	RPS6KA6	ribosomal protein S6 kinase A6 [Source:HGNC Symbol;Acc:HGNC:10435]
WAPL-DT	4.548552e+01	7.503532e-01	0.17759285	4.225131e+00	2.388013e-05	5.737697e-04	ENSG00000227896	WAPL-DT	WAPL divergent transcript [Source:HGNC Symbol;Acc:HGNC:55805]
LINC00839	2.626296e+00	3.581671e+00	0.84782125	4.224559e+00	2.394094e-05	5.747122e-04	ENSG00000185904	LINC00839	long intergenic non-protein coding RNA 839 [Source:HGNC Symbol;Acc:HGNC:28269]
AKNA	8.394768e+02	-5.780412e-01	0.13686060	-4.223576e+00	2.404559e-05	5.767042e-04	ENSG00000106948	AKNA	AT-hook transcription factor [Source:HGNC Symbol;Acc:HGNC:24108]
ATP10B	1.296051e+01	2.590195e+00	0.61338314	4.222801e+00	2.412852e-05	5.781724e-04	ENSG00000118322	ATP10B	ATPase phospholipid transporting 10B (putative) [Source:HGNC Symbol;Acc:HGNC:13543]
EPS15L1	9.242458e+02	-3.046866e-01	0.07220280	-4.219872e+00	2.444415e-05	5.851198e-04	ENSG00000127527	EPS15L1	epidermal growth factor receptor pathway substrate 15 like 1 [Source:HGNC Symbol;Acc:HGNC:24634]
SAMSN1	2.597204e+01	1.946191e+00	0.46121521	4.219703e+00	2.446241e-05	5.851198e-04	ENSG00000155307	SAMSN1	SAM domain, SH3 domain and nuclear localization signals 1 [Source:HGNC Symbol;Acc:HGNC:10528]
HNRNPAB	8.871976e+03	4.521476e-01	0.10718808	4.218264e+00	2.461905e-05	5.883378e-04	ENSG00000197451	HNRNPAB	heterogeneous nuclear ribonucleoprotein A/B [Source:HGNC Symbol;Acc:HGNC:5034]
MAP1S	1.240875e+03	-4.528068e-01	0.10736654	-4.217392e+00	2.471438e-05	5.900863e-04	ENSG00000130479	MAP1S	microtubule associated protein 1S [Source:HGNC Symbol;Acc:HGNC:15715]
SLC16A1-AS1	2.071666e+02	-5.712557e-01	0.13552640	-4.215088e+00	2.496805e-05	5.956089e-04	ENSG00000226419	SLC16A1-AS1	SLC16A1 antisense RNA 1 [Source:HGNC Symbol;Acc:HGNC:49445]
-67	7.250293e+01	-8.818819e-01	0.20931286	-4.213224e+00	2.517515e-05	6.000115e-04	ENSG00000273230		novel transcript
GLG1	5.052282e+03	-4.051995e-01	0.09620776	-4.211713e+00	2.534415e-05	6.034991e-04	ENSG00000090863	GLG1	golgi glycoprotein 1 [Source:HGNC Symbol;Acc:HGNC:4316]
USP3	2.854797e+02	8.211264e-01	0.19497732	4.211394e+00	2.537994e-05	6.038111e-04	ENSG00000140455	USP3	ubiquitin specific peptidase 3 [Source:HGNC Symbol;Acc:HGNC:12626]
NYNRIN	1.820911e+03	-8.180169e-01	0.19426873	-4.210749e+00	2.545249e-05	6.049967e-04	ENSG00000205978	NYNRIN	NYN domain and retroviral integrase containing [Source:HGNC Symbol;Acc:HGNC:20165]
DOK6	8.696961e+01	1.337134e+00	0.31777741	4.207769e+00	2.579044e-05	6.124826e-04	ENSG00000206052	DOK6	docking protein 6 [Source:HGNC Symbol;Acc:HGNC:28301]
RNF112	3.006752e+01	-9.299660e-01	0.22123341	-4.203552e+00	2.627592e-05	6.234560e-04	ENSG00000128482	RNF112	ring finger protein 112 [Source:HGNC Symbol;Acc:HGNC:12968]
RERG	1.454280e+02	1.554997e+00	0.36997790	4.202947e+00	2.634626e-05	6.240125e-04	ENSG00000134533	RERG	RAS like estrogen regulated growth inhibitor [Source:HGNC Symbol;Acc:HGNC:15980]
EHMT2	2.209502e+03	4.666769e-01	0.11103284	4.203053e+00	2.633391e-05	6.240125e-04	ENSG00000204371	EHMT2	euchromatic histone lysine methyltransferase 2 [Source:HGNC Symbol;Acc:HGNC:14129]
MTERF1	2.089142e+02	5.317968e-01	0.12661877	4.199984e+00	2.669342e-05	6.316730e-04	ENSG00000127989	MTERF1	mitochondrial transcription termination factor 1 [Source:HGNC Symbol;Acc:HGNC:21463]
NELFB	2.685581e+03	-3.081152e-01	0.07339059	-4.198293e+00	2.689349e-05	6.358423e-04	ENSG00000188986	NELFB	negative elongation factor complex member B [Source:HGNC Symbol;Acc:HGNC:24324]
TSPAN6	2.198211e+03	3.793541e-01	0.09041302	4.195790e+00	2.719221e-05	6.417420e-04	ENSG00000000003	TSPAN6	tetraspanin 6 [Source:HGNC Symbol;Acc:HGNC:11858]
ZNF257	1.088980e+01	5.816860e+00	1.38633967	4.195841e+00	2.718614e-05	6.417420e-04	ENSG00000197134	ZNF257	zinc finger protein 257 [Source:HGNC Symbol;Acc:HGNC:13498]
-68	1.067291e+01	1.432417e+00	0.34140952	4.195597e+00	2.721534e-05	6.417420e-04	ENSG00000233170		chromosome X open reading frame 56 (CXorf56) pseudogene
ORM1	1.321677e+00	-4.003049e+00	0.95454084	-4.193691e+00	2.744521e-05	6.465896e-04	ENSG00000229314	ORM1	orosomucoid 1 [Source:HGNC Symbol;Acc:HGNC:8498]
TAMALIN	1.883308e+02	-6.523947e-01	0.15561680	-4.192315e+00	2.761219e-05	6.499486e-04	ENSG00000161835	TAMALIN	trafficking regulator and scaffold protein tamalin [Source:HGNC Symbol;Acc:HGNC:18707]
C2CD5	1.267550e+03	5.167966e-01	0.12328231	4.191977e+00	2.765345e-05	6.503447e-04	ENSG00000111731	C2CD5	C2 calcium dependent domain containing 5 [Source:HGNC Symbol;Acc:HGNC:29062]
GATAD2B	7.535326e+02	-4.433797e-01	0.10577881	-4.191574e+00	2.770260e-05	6.509256e-04	ENSG00000143614	GATAD2B	GATA zinc finger domain containing 2B [Source:HGNC Symbol;Acc:HGNC:30778]
ALG1L1P	2.331300e+01	-8.759067e-01	0.20903601	-4.190219e+00	2.786853e-05	6.542468e-04	ENSG00000189366	ALG1L1P	ALG1 like 1, pseudogene [Source:HGNC Symbol;Acc:HGNC:33721]
OGN	5.280415e+00	2.526593e+00	0.60312775	4.189151e+00	2.800005e-05	6.567553e-04	ENSG00000106809	OGN	osteoglycin [Source:HGNC Symbol;Acc:HGNC:8126]
USP32	1.399804e+03	-3.327792e-01	0.07946085	-4.187964e+00	2.814681e-05	6.596165e-04	ENSG00000170832	USP32	ubiquitin specific peptidase 32 [Source:HGNC Symbol;Acc:HGNC:19143]
SAMD4B	2.531679e+03	-2.907286e-01	0.06943115	-4.187294e+00	2.822999e-05	6.609841e-04	ENSG00000179134	SAMD4B	sterile alpha motif domain containing 4B [Source:HGNC Symbol;Acc:HGNC:25492]
LINC01315	1.359773e+02	9.246673e-01	0.22097552	4.184479e+00	2.858213e-05	6.686411e-04	ENSG00000229891	LINC01315	long intergenic non-protein coding RNA 1315 [Source:HGNC Symbol;Acc:HGNC:50513]
ATP6V1A	1.051792e+03	-3.729635e-01	0.08913884	-4.184074e+00	2.863312e-05	6.692458e-04	ENSG00000114573	ATP6V1A	ATPase H+ transporting V1 subunit A [Source:HGNC Symbol;Acc:HGNC:851]
KEAP1	1.864928e+03	-3.912403e-01	0.09358193	-4.180725e+00	2.905811e-05	6.779960e-04	ENSG00000079999	KEAP1	kelch like ECH associated protein 1 [Source:HGNC Symbol;Acc:HGNC:23177]
ZIC4	1.942229e+01	2.417970e+00	0.57836175	4.180723e+00	2.905843e-05	6.779960e-04	ENSG00000174963	ZIC4	Zic family member 4 [Source:HGNC Symbol;Acc:HGNC:20393]
ENSG00000112096	8.051400e+02	-3.981782e-01	0.09524784	-4.180444e+00	2.909409e-05	6.782336e-04	ENSG00000112096	ENSG00000112096	NA
ATG9A	5.943855e+02	-4.025079e-01	0.09631812	-4.178943e+00	2.928677e-05	6.821280e-04	ENSG00000198925	ATG9A	autophagy related 9A [Source:HGNC Symbol;Acc:HGNC:22408]
DNAAF5	1.451155e+03	-4.831754e-01	0.11566504	-4.177368e+00	2.949017e-05	6.862652e-04	ENSG00000164818	DNAAF5	dynein axonemal assembly factor 5 [Source:HGNC Symbol;Acc:HGNC:26013]
LINC01487	1.832824e+02	3.428656e+00	0.82084968	4.176960e+00	2.954314e-05	6.868975e-04	ENSG00000241336	LINC01487	long intergenic non-protein coding RNA 1487 [Source:HGNC Symbol;Acc:HGNC:51139]
DDX3Y	5.707364e+02	3.841781e+00	0.91986370	4.176468e+00	2.960701e-05	6.877817e-04	ENSG00000067048	DDX3Y	DEAD-box helicase 3 Y-linked [Source:HGNC Symbol;Acc:HGNC:2699]
SLC2A14	8.997907e+01	-1.273200e+00	0.30490075	-4.175784e+00	2.969618e-05	6.892516e-04	ENSG00000173262	SLC2A14	solute carrier family 2 member 14 [Source:HGNC Symbol;Acc:HGNC:18301]
OTUD6B	3.264973e+02	6.744786e-01	0.16154440	4.175190e+00	2.977369e-05	6.904489e-04	ENSG00000155100	OTUD6B	OTU deubiquitinase 6B [Source:HGNC Symbol;Acc:HGNC:24281]
DDTL	4.859477e+01	6.800615e-01	0.16292605	4.174050e+00	2.992322e-05	6.933123e-04	ENSG00000099974	DDTL	D-dopachrome tautomerase like [Source:HGNC Symbol;Acc:HGNC:33446]
ZNF558	5.916461e+01	4.486468e+00	1.07555374	4.171310e+00	3.028536e-05	7.010928e-04	ENSG00000167785	ZNF558	zinc finger protein 558 [Source:HGNC Symbol;Acc:HGNC:26422]
LINC00824	1.351579e+01	2.214410e+00	0.53099335	4.170316e+00	3.041777e-05	7.035464e-04	ENSG00000254275	LINC00824	long intergenic non-protein coding RNA 824 [Source:HGNC Symbol;Acc:HGNC:50281]
ERCC6L2-AS1	7.309238e+01	8.662811e-01	0.20785628	4.167693e+00	3.076982e-05	7.104547e-04	ENSG00000175611	ERCC6L2-AS1	ERCC6L2 antisense RNA 1 [Source:HGNC Symbol;Acc:HGNC:27858]
ALOX12P2	4.265247e+01	-9.262045e-01	0.22223431	-4.167694e+00	3.076971e-05	7.104547e-04	ENSG00000262943	ALOX12P2	arachidonate 12-lipoxygenase pseudogene 2 [Source:HGNC Symbol;Acc:HGNC:432]
DENND2B	7.415048e+02	-5.283843e-01	0.12679117	-4.167359e+00	3.081489e-05	7.108787e-04	ENSG00000166444	DENND2B	DENN domain containing 2B [Source:HGNC Symbol;Acc:HGNC:11350]
AMPD2	8.756357e+02	-4.290709e-01	0.10297737	-4.166652e+00	3.091054e-05	7.124680e-04	ENSG00000116337	AMPD2	adenosine monophosphate deaminase 2 [Source:HGNC Symbol;Acc:HGNC:469]
MB	2.069294e+01	-1.959443e+00	0.47032637	-4.166136e+00	3.098066e-05	7.134664e-04	ENSG00000198125	MB	myoglobin [Source:HGNC Symbol;Acc:HGNC:6915]
SMIM8	1.639037e+02	5.183779e-01	0.12445360	4.165230e+00	3.110383e-05	7.156838e-04	ENSG00000111850	SMIM8	small integral membrane protein 8 [Source:HGNC Symbol;Acc:HGNC:21401]
LRRC75A	1.205210e+02	6.960886e-01	0.16713275	4.164885e+00	3.115102e-05	7.161507e-04	ENSG00000181350	LRRC75A	leucine rich repeat containing 75A [Source:HGNC Symbol;Acc:HGNC:32403]
LINC00623	9.111713e+01	9.568219e-01	0.22976297	4.164387e+00	3.121904e-05	7.170952e-04	ENSG00000226067	LINC00623	long intergenic non-protein coding RNA 623 [Source:HGNC Symbol;Acc:HGNC:44252]
PCDHGB5	3.154750e+01	-1.399680e+00	0.33616838	-4.163627e+00	3.132313e-05	7.188658e-04	ENSG00000276547	PCDHGB5	protocadherin gamma subfamily B, 5 [Source:HGNC Symbol;Acc:HGNC:8712]
SNTG1	1.563465e+01	1.793221e+00	0.43077663	4.162764e+00	3.144181e-05	7.203476e-04	ENSG00000147481	SNTG1	syntrophin gamma 1 [Source:HGNC Symbol;Acc:HGNC:13740]
RMST	9.078234e+01	1.123012e+00	0.26976395	4.162943e+00	3.141717e-05	7.203476e-04	ENSG00000255794	RMST	rhabdomyosarcoma 2 associated transcript [Source:HGNC Symbol;Acc:HGNC:29893]
AP1AR-DT	2.668761e+01	8.625379e-01	0.20721761	4.162474e+00	3.148181e-05	7.206438e-04	ENSG00000260526	AP1AR-DT	AP1AR divergent transcript [Source:HGNC Symbol;Acc:HGNC:55391]
MAT2A	5.046929e+03	4.248909e-01	0.10208292	4.162214e+00	3.151773e-05	7.208462e-04	ENSG00000168906	MAT2A	methionine adenosyltransferase 2A [Source:HGNC Symbol;Acc:HGNC:6904]
TGIF2	1.343361e+03	-5.155847e-01	0.12396345	-4.159167e+00	3.194099e-05	7.298997e-04	ENSG00000118707	TGIF2	TGFB induced factor homeobox 2 [Source:HGNC Symbol;Acc:HGNC:15764]
CNNM1	3.408764e+01	-9.215479e-01	0.22175364	-4.155729e+00	3.242525e-05	7.403302e-04	ENSG00000119946	CNNM1	cyclin and CBS domain divalent metal cation transport mediator 1 [Source:HGNC Symbol;Acc:HGNC:102]
POLD2	3.359221e+03	-4.118301e-01	0.09911156	-4.155218e+00	3.249779e-05	7.407842e-04	ENSG00000106628	POLD2	DNA polymerase delta 2, accessory subunit [Source:HGNC Symbol;Acc:HGNC:9176]
STING1	1.429767e+01	1.701908e+00	0.40958546	4.155197e+00	3.250079e-05	7.407842e-04	ENSG00000184584	STING1	stimulator of interferon response cGAMP interactor 1 [Source:HGNC Symbol;Acc:HGNC:27962]
LRP5	2.302458e+03	-4.446559e-01	0.10701981	-4.154894e+00	3.254389e-05	7.411321e-04	ENSG00000162337	LRP5	LDL receptor related protein 5 [Source:HGNC Symbol;Acc:HGNC:6697]
PLEKHM2	1.640609e+03	-2.985845e-01	0.07189928	-4.152817e+00	3.284076e-05	7.472536e-04	ENSG00000116786	PLEKHM2	pleckstrin homology and RUN domain containing M2 [Source:HGNC Symbol;Acc:HGNC:29131]
PNMA6F	4.806728e+00	-1.673575e+00	0.40309094	-4.151856e+00	3.297902e-05	7.497588e-04	ENSG00000225110	PNMA6F	PNMA family member 6F [Source:HGNC Symbol;Acc:HGNC:53119]
CA13	4.972044e+01	9.156237e-01	0.22054486	4.151644e+00	3.300956e-05	7.498128e-04	ENSG00000185015	CA13	carbonic anhydrase 13 [Source:HGNC Symbol;Acc:HGNC:14914]
FBXL20	3.508527e+02	-5.226729e-01	0.12590815	-4.151224e+00	3.307019e-05	7.499103e-04	ENSG00000108306	FBXL20	F-box and leucine rich repeat protein 20 [Source:HGNC Symbol;Acc:HGNC:24679]
CARM1	3.029139e+03	-3.560834e-01	0.08577548	-4.151343e+00	3.305297e-05	7.499103e-04	ENSG00000142453	CARM1	coactivator associated arginine methyltransferase 1 [Source:HGNC Symbol;Acc:HGNC:23393]
HCRTR2	3.088183e+00	3.871112e+00	0.93268713	4.150494e+00	3.317592e-05	7.516675e-04	ENSG00000137252	HCRTR2	hypocretin receptor 2 [Source:HGNC Symbol;Acc:HGNC:4849]
C8orf82	3.832423e+02	4.671600e-01	0.11264539	4.147173e+00	3.366054e-05	7.619990e-04	ENSG00000213563	C8orf82	chromosome 8 open reading frame 82 [Source:HGNC Symbol;Acc:HGNC:33826]
FANCL	4.192437e+02	4.306011e-01	0.10390105	4.144338e+00	3.407965e-05	7.707019e-04	ENSG00000115392	FANCL	FA complementation group L [Source:HGNC Symbol;Acc:HGNC:20748]
DHRS3	4.038270e+02	-1.360281e+00	0.32823864	-4.144182e+00	3.410288e-05	7.707019e-04	ENSG00000162496	DHRS3	dehydrogenase/reductase 3 [Source:HGNC Symbol;Acc:HGNC:17693]
COPZ2	2.435500e+01	1.281449e+00	0.30926759	4.143495e+00	3.420529e-05	7.723606e-04	ENSG00000005243	COPZ2	COPI coat complex subunit zeta 2 [Source:HGNC Symbol;Acc:HGNC:19356]
-69	9.310797e+01	7.323618e-01	0.17680762	4.142139e+00	3.440812e-05	7.762822e-04	ENSG00000213976		zinc finger protein pseudogene
PHYHIP	8.431980e+01	-9.286616e-01	0.22427202	-4.140782e+00	3.461236e-05	7.802288e-04	ENSG00000168490	PHYHIP	phytanoyl-CoA 2-hydroxylase interacting protein [Source:HGNC Symbol;Acc:HGNC:16865]
SPARCL1	1.527131e+01	1.409109e+00	0.34040415	4.139517e+00	3.480385e-05	7.838815e-04	ENSG00000152583	SPARCL1	SPARC like 1 [Source:HGNC Symbol;Acc:HGNC:11220]
MNS1	3.980592e+01	1.556797e+00	0.37631046	4.137002e+00	3.518723e-05	7.918465e-04	ENSG00000138587	MNS1	meiosis specific nuclear structural 1 [Source:HGNC Symbol;Acc:HGNC:29636]
SFXN4	2.077243e+02	4.952480e-01	0.11973054	4.136355e+00	3.528662e-05	7.934125e-04	ENSG00000183605	SFXN4	sideroflexin 4 [Source:HGNC Symbol;Acc:HGNC:16088]
HIVEP2	2.465837e+02	7.686849e-01	0.18600919	4.132510e+00	3.588224e-05	8.054444e-04	ENSG00000010818	HIVEP2	HIVEP zinc finger 2 [Source:HGNC Symbol;Acc:HGNC:4921]
ZNF354A	2.295901e+02	4.476521e-01	0.10831991	4.132686e+00	3.585490e-05	8.054444e-04	ENSG00000169131	ZNF354A	zinc finger protein 354A [Source:HGNC Symbol;Acc:HGNC:11628]
PTK7	5.290940e+03	-4.591057e-01	0.11114447	-4.130711e+00	3.616432e-05	8.110923e-04	ENSG00000112655	PTK7	protein tyrosine kinase 7 (inactive) [Source:HGNC Symbol;Acc:HGNC:9618]
ZNF777	6.292756e+02	-3.993154e-01	0.09670387	-4.129260e+00	3.639328e-05	8.155403e-04	ENSG00000196453	ZNF777	zinc finger protein 777 [Source:HGNC Symbol;Acc:HGNC:22213]
KREMEN2	1.167207e+02	-1.125458e+00	0.27284182	-4.124947e+00	3.708203e-05	8.302757e-04	ENSG00000131650	KREMEN2	kringle containing transmembrane protein 2 [Source:HGNC Symbol;Acc:HGNC:18797]
SRSF4	3.761429e+03	-2.892522e-01	0.07013760	-4.124068e+00	3.722388e-05	8.327515e-04	ENSG00000116350	SRSF4	serine and arginine rich splicing factor 4 [Source:HGNC Symbol;Acc:HGNC:10786]
PUM1	3.204717e+03	-3.216350e-01	0.07799633	-4.123720e+00	3.728026e-05	8.333125e-04	ENSG00000134644	PUM1	pumilio RNA binding family member 1 [Source:HGNC Symbol;Acc:HGNC:14957]
ZNF581	8.495923e+02	-6.357370e-01	0.15432773	-4.119396e+00	3.798671e-05	8.483910e-04	ENSG00000171425	ZNF581	zinc finger protein 581 [Source:HGNC Symbol;Acc:HGNC:25017]
NMT1	3.573434e+03	-2.387835e-01	0.05797827	-4.118499e+00	3.813474e-05	8.509833e-04	ENSG00000136448	NMT1	N-myristoyltransferase 1 [Source:HGNC Symbol;Acc:HGNC:7857]
PIAS4	1.229771e+03	-3.092965e-01	0.07511523	-4.117628e+00	3.827927e-05	8.534932e-04	ENSG00000105229	PIAS4	protein inhibitor of activated STAT 4 [Source:HGNC Symbol;Acc:HGNC:17002]
RPS2P55	2.981551e+02	-7.092247e-01	0.17231151	-4.115945e+00	3.855965e-05	8.590252e-04	ENSG00000216866	RPS2P55	ribosomal protein S2 pseudogene 55 [Source:HGNC Symbol;Acc:HGNC:36140]
ZBTB12	4.728768e+02	6.519905e-01	0.15842524	4.115445e+00	3.864324e-05	8.601674e-04	ENSG00000204366	ZBTB12	zinc finger and BTB domain containing 12 [Source:HGNC Symbol;Acc:HGNC:19066]
FAM20A	3.263312e+02	-1.638096e+00	0.39831026	-4.112614e+00	3.912046e-05	8.700625e-04	ENSG00000108950	FAM20A	FAM20A golgi associated secretory pathway pseudokinase [Source:HGNC Symbol;Acc:HGNC:23015]
-70	6.837997e+01	1.155682e+00	0.28106186	4.111842e+00	3.925142e-05	8.722465e-04	ENSG00000177359		ovostatin 2
OSBPL10	9.273929e+02	4.590303e-01	0.11167194	4.110525e+00	3.947601e-05	8.757754e-04	ENSG00000144645	OSBPL10	oxysterol binding protein like 10 [Source:HGNC Symbol;Acc:HGNC:16395]
ZNF790-AS1	6.999991e+01	6.686586e-01	0.16266558	4.110633e+00	3.945751e-05	8.757754e-04	ENSG00000267254	ZNF790-AS1	ZNF790 antisense RNA 1 [Source:HGNC Symbol;Acc:HGNC:27617]
BNIP3P22	1.350136e+00	4.018750e+00	0.97793488	4.109425e+00	3.966460e-05	8.792265e-04	ENSG00000268174	BNIP3P22	BCL2 interacting protein 3 pseudogene 22 [Source:HGNC Symbol;Acc:HGNC:49702]
IGF2	7.153937e+03	-2.318104e+00	0.56417702	-4.108824e+00	3.976785e-05	8.807817e-04	ENSG00000167244	IGF2	insulin like growth factor 2 [Source:HGNC Symbol;Acc:HGNC:5466]
KLC2	9.287399e+02	-2.812122e-01	0.06846654	-4.107294e+00	4.003220e-05	8.858996e-04	ENSG00000174996	KLC2	kinesin light chain 2 [Source:HGNC Symbol;Acc:HGNC:20716]
TMEM47	5.150277e+02	7.260558e-01	0.17681571	4.106286e+00	4.020720e-05	8.882954e-04	ENSG00000147027	TMEM47	transmembrane protein 47 [Source:HGNC Symbol;Acc:HGNC:18515]
ZNF266	4.690965e+02	-8.502917e-01	0.20707024	-4.106296e+00	4.020537e-05	8.882954e-04	ENSG00000174652	ZNF266	zinc finger protein 266 [Source:HGNC Symbol;Acc:HGNC:13059]
-71	9.396963e+01	6.859208e-01	0.16719492	4.102522e+00	4.086715e-05	9.021272e-04	ENSG00000267886		novel transcript
SCRT2	6.889677e+00	-1.688299e+00	0.41168904	-4.100909e+00	4.115298e-05	9.076841e-04	ENSG00000215397	SCRT2	scratch family transcriptional repressor 2 [Source:HGNC Symbol;Acc:HGNC:15952]
BBS2	4.839472e+02	-5.679347e-01	0.13850913	-4.100341e+00	4.125418e-05	9.091629e-04	ENSG00000125124	BBS2	Bardet-Biedl syndrome 2 [Source:HGNC Symbol;Acc:HGNC:967]
-72	5.377193e+00	1.356720e+00	0.33091883	4.099858e+00	4.134034e-05	9.103080e-04	ENSG00000286827		novel transcript, antisense to STXBP5L
THBS3	2.185413e+02	-6.733339e-01	0.16428482	-4.098577e+00	4.156985e-05	9.138502e-04	ENSG00000169231	THBS3	thrombospondin 3 [Source:HGNC Symbol;Acc:HGNC:11787]
EIF4ENIF1	4.784999e+02	-2.798032e-01	0.06826627	-4.098704e+00	4.154704e-05	9.138502e-04	ENSG00000184708	EIF4ENIF1	eukaryotic translation initiation factor 4E nuclear import factor 1 [Source:HGNC Symbol;Acc:HGNC:16687]
AP3B2	2.153481e+02	-7.036733e-01	0.17170037	-4.098263e+00	4.162616e-05	9.138826e-04	ENSG00000103723	AP3B2	adaptor related protein complex 3 subunit beta 2 [Source:HGNC Symbol;Acc:HGNC:567]
IGSF3P2	1.220315e+01	1.717692e+00	0.41913463	4.098186e+00	4.163998e-05	9.138826e-04	ENSG00000223703	IGSF3P2	IGSF3 pseudogene 2 [Source:HGNC Symbol;Acc:HGNC:55896]
PARVG	6.045772e+00	2.446969e+00	0.59724496	4.097095e+00	4.183673e-05	9.174444e-04	ENSG00000138964	PARVG	parvin gamma [Source:HGNC Symbol;Acc:HGNC:14654]
CCDC134	1.053794e+02	-5.343433e-01	0.13043209	-4.096716e+00	4.190516e-05	9.181887e-04	ENSG00000100147	CCDC134	coiled-coil domain containing 134 [Source:HGNC Symbol;Acc:HGNC:26185]
ELL	4.252983e+02	-4.642257e-01	0.11332711	-4.096334e+00	4.197437e-05	9.182810e-04	ENSG00000105656	ELL	elongation factor for RNA polymerase II [Source:HGNC Symbol;Acc:HGNC:23114]
PSAP	1.548222e+04	-4.386952e-01	0.10709515	-4.096312e+00	4.197836e-05	9.182810e-04	ENSG00000197746	PSAP	prosaposin [Source:HGNC Symbol;Acc:HGNC:9498]
PDE1A	3.061954e+01	2.159879e+00	0.52742471	4.095142e+00	4.219098e-05	9.221744e-04	ENSG00000115252	PDE1A	phosphodiesterase 1A [Source:HGNC Symbol;Acc:HGNC:8774]
COG4	1.791001e+03	-2.487749e-01	0.06075834	-4.094498e+00	4.230843e-05	9.239827e-04	ENSG00000103051	COG4	component of oligomeric golgi complex 4 [Source:HGNC Symbol;Acc:HGNC:18620]
OTOGL	3.608127e+01	1.354554e+00	0.33084537	4.094222e+00	4.235883e-05	9.243251e-04	ENSG00000165899	OTOGL	otogelin like [Source:HGNC Symbol;Acc:HGNC:26901]
MYO1B	2.238629e+03	5.098682e-01	0.12454728	4.093772e+00	4.244115e-05	9.253631e-04	ENSG00000128641	MYO1B	myosin IB [Source:HGNC Symbol;Acc:HGNC:7596]
TARS1-DT	2.098569e+01	1.277340e+00	0.31213472	4.092270e+00	4.271702e-05	9.306157e-04	ENSG00000249572	TARS1-DT	TARS1 divergent transcript [Source:HGNC Symbol;Acc:HGNC:55565]
LMX1B-DT	4.791438e+00	3.729533e+00	0.91153493	4.091487e+00	4.286161e-05	9.325478e-04	ENSG00000224842	LMX1B-DT	LMX1B divergent transcript [Source:HGNC Symbol;Acc:HGNC:55849]
-73	5.229046e+00	1.702719e+00	0.41616916	4.091410e+00	4.287576e-05	9.325478e-04	ENSG00000272829		novel transcript
HSF4	7.625493e+00	-2.270091e+00	0.55538967	-4.087384e+00	4.362641e-05	9.480998e-04	ENSG00000102878	HSF4	heat shock transcription factor 4 [Source:HGNC Symbol;Acc:HGNC:5227]
RELA	1.040135e+03	-3.285441e-01	0.08040018	-4.086360e+00	4.381938e-05	9.515167e-04	ENSG00000173039	RELA	RELA proto-oncogene, NF-kB subunit [Source:HGNC Symbol;Acc:HGNC:9955]
LAPTM5	3.323688e+01	1.772860e+00	0.43387201	4.086135e+00	4.386178e-05	9.516612e-04	ENSG00000162511	LAPTM5	lysosomal protein transmembrane 5 [Source:HGNC Symbol;Acc:HGNC:29612]
SIPA1L3	7.761849e+02	-5.193417e-01	0.12711978	-4.085452e+00	4.399113e-05	9.526905e-04	ENSG00000105738	SIPA1L3	signal induced proliferation associated 1 like 3 [Source:HGNC Symbol;Acc:HGNC:23801]
GFRA1	3.944076e+02	-1.481703e+00	0.36267973	-4.085431e+00	4.399503e-05	9.526905e-04	ENSG00000151892	GFRA1	GDNF family receptor alpha 1 [Source:HGNC Symbol;Acc:HGNC:4243]
-74	2.368328e+01	-1.070057e+00	0.26192760	-4.085318e+00	4.401658e-05	9.526905e-04	ENSG00000237015		novel transcript
GALNT7-DT	3.485418e+01	8.686896e-01	0.21266269	4.084824e+00	4.411031e-05	9.539436e-04	ENSG00000245213	GALNT7-DT	GALNT7 divergent transcript [Source:HGNC Symbol;Acc:HGNC:55604]
SMAP1	2.052928e+02	3.565027e-01	0.08729301	4.083978e+00	4.427126e-05	9.562091e-04	ENSG00000112305	SMAP1	small ArfGAP 1 [Source:HGNC Symbol;Acc:HGNC:19651]
ARFGAP2	2.003999e+03	-2.921848e-01	0.07154560	-4.083896e+00	4.428690e-05	9.562091e-04	ENSG00000149182	ARFGAP2	ADP ribosylation factor GTPase activating protein 2 [Source:HGNC Symbol;Acc:HGNC:13504]
-75	1.031747e+01	-1.474618e+00	0.36111897	-4.083468e+00	4.436858e-05	9.571964e-04	ENSG00000217702		novel transcript, antisense to BOLA3
LINC02552	2.438630e+00	3.313603e+00	0.81168812	4.082359e+00	4.458080e-05	9.609959e-04	ENSG00000256422	LINC02552	long intergenic non-protein coding RNA 2552 [Source:HGNC Symbol;Acc:HGNC:53587]
IFT25	4.633299e+02	4.675823e-01	0.11458420	4.080688e+00	4.490264e-05	9.671506e-04	ENSG00000081870	IFT25	intraflagellar transport 25 [Source:HGNC Symbol;Acc:HGNC:25019]
CLDN16	6.213572e+00	4.531400e+00	1.11074798	4.079594e+00	4.511450e-05	9.709283e-04	ENSG00000113946	CLDN16	claudin 16 [Source:HGNC Symbol;Acc:HGNC:2037]
ZNF649	7.140692e+02	4.142417e-01	0.10160904	4.076819e+00	4.565596e-05	9.817876e-04	ENSG00000198093	ZNF649	zinc finger protein 649 [Source:HGNC Symbol;Acc:HGNC:25741]
PRDM11	3.891666e+02	-4.992218e-01	0.12246170	-4.076554e+00	4.570796e-05	9.821125e-04	ENSG00000019485	PRDM11	PR/SET domain 11 [Source:HGNC Symbol;Acc:HGNC:13996]
NCF1B	6.200004e+00	2.158787e+00	0.52959366	4.076309e+00	4.575626e-05	9.823575e-04	ENSG00000182487	NCF1B	neutrophil cytosolic factor 1B (pseudogene) [Source:HGNC Symbol;Acc:HGNC:32522]
LMO3	1.991453e+02	1.239421e+00	0.30408840	4.075857e+00	4.584528e-05	9.834756e-04	ENSG00000048540	LMO3	LIM domain only 3 [Source:HGNC Symbol;Acc:HGNC:6643]
-76	2.002438e+00	-2.252960e+00	0.55311091	-4.073251e+00	4.636138e-05	9.937460e-04	ENSG00000286594		novel transcript
DPM2	9.773782e+02	-3.436076e-01	0.08436726	-4.072760e+00	4.645933e-05	9.950446e-04	ENSG00000136908	DPM2	dolichyl-phosphate mannosyltransferase subunit 2, regulatory [Source:HGNC Symbol;Acc:HGNC:3006]
SF3B2	6.667366e+03	-2.683284e-01	0.06590651	-4.071348e+00	4.674183e-05	1.000290e-03	ENSG00000087365	SF3B2	splicing factor 3b subunit 2 [Source:HGNC Symbol;Acc:HGNC:10769]
ADAMTS5	1.204987e+02	1.718657e+00	0.42222271	4.070498e+00	4.691280e-05	1.003143e-03	ENSG00000154736	ADAMTS5	ADAM metallopeptidase with thrombospondin type 1 motif 5 [Source:HGNC Symbol;Acc:HGNC:221]
CBFB	1.129266e+03	4.156932e-01	0.10214778	4.069528e+00	4.710851e-05	1.006519e-03	ENSG00000067955	CBFB	core-binding factor subunit beta [Source:HGNC Symbol;Acc:HGNC:1539]
EDA	1.808136e+02	-8.758083e-01	0.21525622	-4.068678e+00	4.728061e-05	1.009386e-03	ENSG00000158813	EDA	ectodysplasin A [Source:HGNC Symbol;Acc:HGNC:3157]
XRCC4	2.080475e+02	6.220468e-01	0.15289712	4.068401e+00	4.733689e-05	1.009543e-03	ENSG00000152422	XRCC4	X-ray repair cross complementing 4 [Source:HGNC Symbol;Acc:HGNC:12831]
TMEM220	4.119812e+01	7.355884e-01	0.18081118	4.068268e+00	4.736380e-05	1.009543e-03	ENSG00000187824	TMEM220	transmembrane protein 220 [Source:HGNC Symbol;Acc:HGNC:33757]
PDE3B	4.662638e+02	7.658154e-01	0.18838913	4.065072e+00	4.801761e-05	1.022660e-03	ENSG00000152270	PDE3B	phosphodiesterase 3B [Source:HGNC Symbol;Acc:HGNC:8779]
IQSEC2	3.469551e+02	9.421770e-01	0.23189061	4.063024e+00	4.844115e-05	1.030856e-03	ENSG00000124313	IQSEC2	IQ motif and Sec7 domain ArfGEF 2 [Source:HGNC Symbol;Acc:HGNC:29059]
ZNF71	4.685067e+02	-3.767745e-01	0.09274511	-4.062473e+00	4.855565e-05	1.032467e-03	ENSG00000197951	ZNF71	zinc finger protein 71 [Source:HGNC Symbol;Acc:HGNC:13141]
PTGES2	1.240362e+03	4.697592e-01	0.11566833	4.061260e+00	4.880848e-05	1.037015e-03	ENSG00000148334	PTGES2	prostaglandin E synthase 2 [Source:HGNC Symbol;Acc:HGNC:17822]
ARHGEF17	1.763244e+03	-7.216796e-01	0.17774484	-4.060200e+00	4.903071e-05	1.040906e-03	ENSG00000110237	ARHGEF17	Rho guanine nucleotide exchange factor 17 [Source:HGNC Symbol;Acc:HGNC:21726]
HMGB1	1.628107e+04	3.531520e-01	0.08698600	4.059872e+00	4.909967e-05	1.041539e-03	ENSG00000189403	HMGB1	high mobility group box 1 [Source:HGNC Symbol;Acc:HGNC:4983]
ABCC1	2.027340e+03	-4.309289e-01	0.10620485	-4.057526e+00	4.959525e-05	1.051214e-03	ENSG00000103222	ABCC1	ATP binding cassette subfamily C member 1 [Source:HGNC Symbol;Acc:HGNC:51]
LOX	1.455813e+02	1.165718e+00	0.28732960	4.057075e+00	4.969110e-05	1.051852e-03	ENSG00000113083	LOX	lysyl oxidase [Source:HGNC Symbol;Acc:HGNC:6664]
FBXL12	9.250802e+02	-2.425148e-01	0.05977670	-4.057013e+00	4.970439e-05	1.051852e-03	ENSG00000127452	FBXL12	F-box and leucine rich repeat protein 12 [Source:HGNC Symbol;Acc:HGNC:13611]
BCAT1	5.186415e+03	6.232723e-01	0.15369472	4.055262e+00	5.007818e-05	1.058921e-03	ENSG00000060982	BCAT1	branched chain amino acid transaminase 1 [Source:HGNC Symbol;Acc:HGNC:976]
USP38-DT	1.874837e+01	1.334242e+00	0.32904146	4.054936e+00	5.014806e-05	1.059557e-03	ENSG00000250326	USP38-DT	USP38 divergent transcript [Source:HGNC Symbol;Acc:HGNC:55554]
PKD1L2	1.001159e+02	-1.361893e+00	0.33594333	-4.053937e+00	5.036284e-05	1.063251e-03	ENSG00000166473	PKD1L2	polycystin 1 like 2 (gene/pseudogene) [Source:HGNC Symbol;Acc:HGNC:21715]
CDC26	2.254164e+02	4.595344e-01	0.11337712	4.053150e+00	5.053261e-05	1.065990e-03	ENSG00000176386	CDC26	cell division cycle 26 [Source:HGNC Symbol;Acc:HGNC:17839]
SFSWAP	1.613490e+03	-2.538829e-01	0.06266030	-4.051734e+00	5.083946e-05	1.071614e-03	ENSG00000061936	SFSWAP	splicing factor SWAP [Source:HGNC Symbol;Acc:HGNC:10790]
SMPD3	6.295717e+01	-9.751497e-01	0.24071109	-4.051121e+00	5.097290e-05	1.072728e-03	ENSG00000103056	SMPD3	sphingomyelin phosphodiesterase 3 [Source:HGNC Symbol;Acc:HGNC:14240]
FAM222B	1.105791e+03	-3.672243e-01	0.09064648	-4.051171e+00	5.096200e-05	1.072728e-03	ENSG00000173065	FAM222B	family with sequence similarity 222 member B [Source:HGNC Symbol;Acc:HGNC:25563]
DPH5-DT	8.430531e+01	7.320091e-01	0.18071048	4.050728e+00	5.105849e-05	1.073680e-03	ENSG00000233184	DPH5-DT	DPH5 divergent transcript [Source:HGNC Symbol;Acc:HGNC:53720]
CNPPD1	6.719390e+02	-3.725565e-01	0.09202004	-4.048646e+00	5.151485e-05	1.082422e-03	ENSG00000115649	CNPPD1	cyclin Pas1/PHO80 domain containing 1 [Source:HGNC Symbol;Acc:HGNC:25220]
PLEKHA4	9.116700e+02	-5.163756e-01	0.12755827	-4.048155e+00	5.162295e-05	1.083838e-03	ENSG00000105559	PLEKHA4	pleckstrin homology domain containing A4 [Source:HGNC Symbol;Acc:HGNC:14339]
ZNF879	9.837915e+01	6.133922e-01	0.15159608	4.046227e+00	5.204978e-05	1.091938e-03	ENSG00000234284	ZNF879	zinc finger protein 879 [Source:HGNC Symbol;Acc:HGNC:37273]
-77	1.756445e+01	-1.075801e+00	0.26597357	-4.044765e+00	5.237555e-05	1.097907e-03	ENSG00000279145		TEC
TXNDC9	3.506095e+02	4.338831e-01	0.10729142	4.043968e+00	5.255401e-05	1.100781e-03	ENSG00000115514	TXNDC9	thioredoxin domain containing 9 [Source:HGNC Symbol;Acc:HGNC:24110]
ALAS1	1.006274e+03	-2.806874e-01	0.06944684	-4.041759e+00	5.305166e-05	1.110331e-03	ENSG00000023330	ALAS1	5'-aminolevulinate synthase 1 [Source:HGNC Symbol;Acc:HGNC:396]
THAP4	1.368486e+03	-4.016470e-01	0.09944996	-4.038684e+00	5.375191e-05	1.124103e-03	ENSG00000176946	THAP4	THAP domain containing 4 [Source:HGNC Symbol;Acc:HGNC:23187]
NFATC4	1.571841e+03	-8.554751e-01	0.21184243	-4.038261e+00	5.384882e-05	1.125246e-03	ENSG00000100968	NFATC4	nuclear factor of activated T cells 4 [Source:HGNC Symbol;Acc:HGNC:7778]
NMB	1.087677e+02	7.769120e-01	0.19240850	4.037826e+00	5.394888e-05	1.126453e-03	ENSG00000197696	NMB	neuromedin B [Source:HGNC Symbol;Acc:HGNC:7842]
COG6	5.226737e+02	4.278455e-01	0.10597973	4.037051e+00	5.412735e-05	1.129293e-03	ENSG00000133103	COG6	component of oligomeric golgi complex 6 [Source:HGNC Symbol;Acc:HGNC:18621]
-78	2.104432e+00	3.869851e+00	0.95903389	4.035156e+00	5.456609e-05	1.137555e-03	ENSG00000279208		ankyrin repeat domain 18A (ANKRD18A) pseudogene
SMARCA4	1.032132e+04	-3.457229e-01	0.08569779	-4.034211e+00	5.478615e-05	1.141250e-03	ENSG00000127616	SMARCA4	SWI/SNF related, matrix associated, actin dependent regulator of chromatin, subfamily a, member 4 [Source:HGNC Symbol;Acc:HGNC:11100]
CNNM4	4.767602e+02	-5.089282e-01	0.12616511	-4.033826e+00	5.487586e-05	1.142224e-03	ENSG00000158158	CNNM4	cyclin and CBS domain divalent metal cation transport mediator 4 [Source:HGNC Symbol;Acc:HGNC:105]
ZNF674-AS1	1.104127e+02	4.519590e-01	0.11205948	4.033206e+00	5.502090e-05	1.144349e-03	ENSG00000230844	ZNF674-AS1	ZNF674 antisense RNA 1 (head to head) [Source:HGNC Symbol;Acc:HGNC:44266]
SOS2	4.344066e+02	5.057902e-01	0.12543142	4.032404e+00	5.520908e-05	1.147366e-03	ENSG00000100485	SOS2	SOS Ras/Rho guanine nucleotide exchange factor 2 [Source:HGNC Symbol;Acc:HGNC:11188]
NOSIP	1.805982e+03	-4.398367e-01	0.10910489	-4.031320e+00	5.546453e-05	1.151776e-03	ENSG00000142546	NOSIP	nitric oxide synthase interacting protein [Source:HGNC Symbol;Acc:HGNC:17946]
THUMPD3-AS1	5.232362e+02	4.707174e-01	0.11680679	4.029880e+00	5.580530e-05	1.157949e-03	ENSG00000206573	THUMPD3-AS1	THUMPD3 antisense RNA 1 [Source:HGNC Symbol;Acc:HGNC:44478]
HSPA1B	3.975986e+02	7.666520e-01	0.19026440	4.029403e+00	5.591863e-05	1.159397e-03	ENSG00000204388	HSPA1B	heat shock protein family A (Hsp70) member 1B [Source:HGNC Symbol;Acc:HGNC:5233]
SALL4	2.712290e+03	-5.433482e-01	0.13485860	-4.029022e+00	5.600949e-05	1.159537e-03	ENSG00000101115	SALL4	spalt like transcription factor 4 [Source:HGNC Symbol;Acc:HGNC:15924]
BMP4	1.270411e+03	-1.396588e+00	0.34663316	-4.029009e+00	5.601250e-05	1.159537e-03	ENSG00000125378	BMP4	bone morphogenetic protein 4 [Source:HGNC Symbol;Acc:HGNC:1071]
CCDC102B	3.087886e+01	9.964419e-01	0.24738069	4.027970e+00	5.626058e-05	1.163768e-03	ENSG00000150636	CCDC102B	coiled-coil domain containing 102B [Source:HGNC Symbol;Acc:HGNC:26295]
SNHG30	1.865079e+02	4.175580e-01	0.10367578	4.027536e+00	5.636438e-05	1.165010e-03	ENSG00000267321	SNHG30	small nucleolar RNA host gene 30 [Source:HGNC Symbol;Acc:HGNC:52836]
NCAPH2	1.685702e+03	-3.719340e-01	0.09235341	-4.027290e+00	5.642337e-05	1.165324e-03	ENSG00000025770	NCAPH2	non-SMC condensin II complex subunit H2 [Source:HGNC Symbol;Acc:HGNC:25071]
C4orf3	1.564669e+03	4.841096e-01	0.12023280	4.026436e+00	5.662875e-05	1.168659e-03	ENSG00000164096	C4orf3	chromosome 4 open reading frame 3 [Source:HGNC Symbol;Acc:HGNC:19225]
MT-ND1	3.857628e+04	-7.042416e-01	0.17495212	-4.025339e+00	5.689327e-05	1.173209e-03	ENSG00000198888	MT-ND1	mitochondrially encoded NADH:ubiquinone oxidoreductase core subunit 1 [Source:HGNC Symbol;Acc:HGNC:7455]
FOXK2	1.744241e+03	-2.959157e-01	0.07354256	-4.023734e+00	5.728272e-05	1.179413e-03	ENSG00000141568	FOXK2	forkhead box K2 [Source:HGNC Symbol;Acc:HGNC:6036]
-79	2.762256e+01	1.200570e+00	0.29836300	4.023855e+00	5.725309e-05	1.179413e-03	ENSG00000229321		novel transcript
CXorf38	3.857186e+02	-7.037999e-01	0.17499535	-4.021820e+00	5.775010e-05	1.188117e-03	ENSG00000185753	CXorf38	chromosome X open reading frame 38 [Source:HGNC Symbol;Acc:HGNC:28589]
TMEM44-AS1	4.024135e+01	7.996429e-01	0.19885691	4.021197e+00	5.790303e-05	1.190343e-03	ENSG00000231770	TMEM44-AS1	TMEM44 antisense RNA 1 [Source:HGNC Symbol;Acc:HGNC:44272]
ZNF225	1.508662e+02	5.048080e-01	0.12556621	4.020253e+00	5.813562e-05	1.194203e-03	ENSG00000256294	ZNF225	zinc finger protein 225 [Source:HGNC Symbol;Acc:HGNC:13018]
ZBTB4	7.305080e+02	-4.715320e-01	0.11732223	-4.019119e+00	5.841618e-05	1.199040e-03	ENSG00000174282	ZBTB4	zinc finger and BTB domain containing 4 [Source:HGNC Symbol;Acc:HGNC:23847]
FBP1	2.108525e+01	9.597829e-01	0.23886405	4.018114e+00	5.866587e-05	1.203238e-03	ENSG00000165140	FBP1	fructose-bisphosphatase 1 [Source:HGNC Symbol;Acc:HGNC:3606]
TEX14	1.177822e+01	1.285264e+00	0.32008232	4.015418e+00	5.934056e-05	1.216139e-03	ENSG00000121101	TEX14	testis expressed 14, intercellular bridge forming factor [Source:HGNC Symbol;Acc:HGNC:11737]
NPL	8.350557e+01	6.586608e-01	0.16408369	4.014176e+00	5.965386e-05	1.221619e-03	ENSG00000135838	NPL	N-acetylneuraminate pyruvate lyase [Source:HGNC Symbol;Acc:HGNC:16781]
ZBED10P	1.043209e+02	-1.363203e+00	0.33968109	-4.013185e+00	5.990492e-05	1.225818e-03	ENSG00000188707	ZBED10P	zinc finger BED-type containing 10, pseudogene [Source:HGNC Symbol;Acc:HGNC:21720]
MKRN7P	5.540698e+00	2.290661e+00	0.57092102	4.012221e+00	6.015020e-05	1.229891e-03	ENSG00000225849	MKRN7P	makorin ring finger protein 7, pseudogene [Source:HGNC Symbol;Acc:HGNC:7119]
PEX1	5.508634e+02	3.384020e-01	0.08435084	4.011839e+00	6.024756e-05	1.230937e-03	ENSG00000127980	PEX1	peroxisomal biogenesis factor 1 [Source:HGNC Symbol;Acc:HGNC:8850]
THOC6	9.473970e+02	-3.860533e-01	0.09625715	-4.010645e+00	6.055303e-05	1.236229e-03	ENSG00000131652	THOC6	THO complex subunit 6 [Source:HGNC Symbol;Acc:HGNC:28369]
TECRP1	1.553289e+02	-4.604890e-01	0.11482956	-4.010196e+00	6.066847e-05	1.237637e-03	ENSG00000235043	TECRP1	trans-2,3-enoyl-CoA reductase pseudogene 1 [Source:HGNC Symbol;Acc:HGNC:44050]
CPSF4	1.381666e+03	-2.879350e-01	0.07180842	-4.009767e+00	6.077864e-05	1.238935e-03	ENSG00000160917	CPSF4	cleavage and polyadenylation specific factor 4 [Source:HGNC Symbol;Acc:HGNC:2327]
RUFY3	8.622949e+02	3.128738e-01	0.07811701	4.005194e+00	6.196671e-05	1.262186e-03	ENSG00000018189	RUFY3	RUN and FYVE domain containing 3 [Source:HGNC Symbol;Acc:HGNC:30285]
PLIN2	2.071210e+03	-5.721428e-01	0.14291737	-4.003311e+00	6.246198e-05	1.271302e-03	ENSG00000147872	PLIN2	perilipin 2 [Source:HGNC Symbol;Acc:HGNC:248]
RPS21-DT	3.602852e+01	9.445595e-01	0.23603993	4.001694e+00	6.289069e-05	1.279050e-03	ENSG00000273619	RPS21-DT	RPS21 divergent transcript [Source:HGNC Symbol;Acc:HGNC:56740]
PRKCQ	2.099350e+02	6.856988e-01	0.17136059	4.001496e+00	6.294318e-05	1.279140e-03	ENSG00000065675	PRKCQ	protein kinase C theta [Source:HGNC Symbol;Acc:HGNC:9410]
KATNBL1	6.148297e+02	4.345830e-01	0.10866332	3.999354e+00	6.351571e-05	1.289790e-03	ENSG00000134152	KATNBL1	katanin regulatory subunit B1 like 1 [Source:HGNC Symbol;Acc:HGNC:26199]
URGCP	4.397613e+02	-3.675964e-01	0.09193328	-3.998513e+00	6.374169e-05	1.293228e-03	ENSG00000106608	URGCP	upregulator of cell proliferation [Source:HGNC Symbol;Acc:HGNC:30890]
MED7	1.879090e+02	3.924816e-01	0.09816058	3.998363e+00	6.378214e-05	1.293228e-03	ENSG00000155868	MED7	mediator complex subunit 7 [Source:HGNC Symbol;Acc:HGNC:2378]
ATP6AP1	2.049159e+03	-3.282090e-01	0.08213264	-3.996085e+00	6.439859e-05	1.304565e-03	ENSG00000071553	ATP6AP1	ATPase H+ transporting accessory protein 1 [Source:HGNC Symbol;Acc:HGNC:868]
PHF20L1	6.777247e+02	4.642445e-01	0.11617917	3.995935e+00	6.443929e-05	1.304565e-03	ENSG00000129292	PHF20L1	PHD finger protein 20 like 1 [Source:HGNC Symbol;Acc:HGNC:24280]
ZMYM3	2.743296e+03	-4.549319e-01	0.11387344	-3.995066e+00	6.467612e-05	1.305389e-03	ENSG00000147130	ZMYM3	zinc finger MYM-type containing 3 [Source:HGNC Symbol;Acc:HGNC:13054]
FAM86B3P	7.228456e+01	-8.521956e-01	0.21328343	-3.995602e+00	6.453014e-05	1.305389e-03	ENSG00000173295	FAM86B3P	family with sequence similarity 86 member B3, pseudogene [Source:HGNC Symbol;Acc:HGNC:44371]
BRF1	7.131092e+02	-3.076166e-01	0.07699579	-3.995239e+00	6.462913e-05	1.305389e-03	ENSG00000185024	BRF1	BRF1 RNA polymerase III transcription initiation factor subunit [Source:HGNC Symbol;Acc:HGNC:11551]
WDR5B	1.597758e+02	5.777860e-01	0.14462419	3.995086e+00	6.467084e-05	1.305389e-03	ENSG00000196981	WDR5B	WD repeat domain 5B [Source:HGNC Symbol;Acc:HGNC:17826]
WASF2	3.563680e+03	-2.718521e-01	0.06805194	-3.994773e+00	6.475618e-05	1.306014e-03	ENSG00000158195	WASF2	WASP family member 2 [Source:HGNC Symbol;Acc:HGNC:12733]
UBQLN4	2.145734e+03	-2.609818e-01	0.06539630	-3.990773e+00	6.585825e-05	1.327236e-03	ENSG00000160803	UBQLN4	ubiquilin 4 [Source:HGNC Symbol;Acc:HGNC:1237]
ANAPC4	5.803752e+02	3.170062e-01	0.07943859	3.990582e+00	6.591137e-05	1.327301e-03	ENSG00000053900	ANAPC4	anaphase promoting complex subunit 4 [Source:HGNC Symbol;Acc:HGNC:19990]
GYG2	1.601670e+03	-5.458303e-01	0.13680234	-3.989919e+00	6.609574e-05	1.328001e-03	ENSG00000056998	GYG2	glycogenin 2 [Source:HGNC Symbol;Acc:HGNC:4700]
WDSUB1	1.492905e+02	-4.112629e-01	0.10307152	-3.990073e+00	6.605306e-05	1.328001e-03	ENSG00000196151	WDSUB1	WD repeat, sterile alpha motif and U-box domain containing 1 [Source:HGNC Symbol;Acc:HGNC:26697]
BAHCC1	1.086238e+03	1.087952e+00	0.27265234	3.990254e+00	6.600247e-05	1.328001e-03	ENSG00000266074	BAHCC1	BAH domain and coiled-coil containing 1 [Source:HGNC Symbol;Acc:HGNC:29279]
SNRNP70	7.250722e+03	-3.911906e-01	0.09805431	-3.989530e+00	6.620433e-05	1.328178e-03	ENSG00000104852	SNRNP70	small nuclear ribonucleoprotein U1 subunit 70 [Source:HGNC Symbol;Acc:HGNC:11150]
EMP2	7.815811e+02	-6.426985e-01	0.16109100	-3.989661e+00	6.616774e-05	1.328178e-03	ENSG00000213853	EMP2	epithelial membrane protein 2 [Source:HGNC Symbol;Acc:HGNC:3334]
LRCH3	9.893563e+02	2.347916e-01	0.05886722	3.988495e+00	6.649378e-05	1.332980e-03	ENSG00000186001	LRCH3	leucine rich repeats and calponin homology domain containing 3 [Source:HGNC Symbol;Acc:HGNC:28637]
AP3S2	2.837921e+02	-3.879343e-01	0.09728063	-3.987786e+00	6.669285e-05	1.334960e-03	ENSG00000157823	AP3S2	adaptor related protein complex 3 subunit sigma 2 [Source:HGNC Symbol;Acc:HGNC:571]
MAPK7	7.374894e+02	-3.793959e-01	0.09513670	-3.987903e+00	6.665999e-05	1.334960e-03	ENSG00000166484	MAPK7	mitogen-activated protein kinase 7 [Source:HGNC Symbol;Acc:HGNC:6880]
FGD6	7.900588e+02	6.725787e-01	0.16868309	3.987232e+00	6.684852e-05	1.337071e-03	ENSG00000180263	FGD6	FYVE, RhoGEF and PH domain containing 6 [Source:HGNC Symbol;Acc:HGNC:21740]
TGFB2	1.749958e+02	2.065722e+00	0.51827238	3.985784e+00	6.725770e-05	1.343256e-03	ENSG00000092969	TGFB2	transforming growth factor beta 2 [Source:HGNC Symbol;Acc:HGNC:11768]
ARMT1	1.163257e+03	4.783589e-01	0.12001636	3.985780e+00	6.725868e-05	1.343256e-03	ENSG00000146476	ARMT1	acidic residue methyltransferase 1 [Source:HGNC Symbol;Acc:HGNC:17872]
ATXN7L2	2.533552e+02	-4.210445e-01	0.10567324	-3.984400e+00	6.765076e-05	1.349063e-03	ENSG00000162650	ATXN7L2	ataxin 7 like 2 [Source:HGNC Symbol;Acc:HGNC:28713]
TPPP	5.811049e+01	-8.517952e-01	0.21378121	-3.984425e+00	6.764370e-05	1.349063e-03	ENSG00000171368	TPPP	tubulin polymerization promoting protein [Source:HGNC Symbol;Acc:HGNC:24164]
FAP	5.404958e+01	2.036368e+00	0.51115496	3.983857e+00	6.780565e-05	1.350876e-03	ENSG00000078098	FAP	fibroblast activation protein alpha [Source:HGNC Symbol;Acc:HGNC:3590]
SLC16A10	1.519937e+02	6.615917e-01	0.16607361	3.983726e+00	6.784321e-05	1.350876e-03	ENSG00000112394	SLC16A10	solute carrier family 16 member 10 [Source:HGNC Symbol;Acc:HGNC:17027]
MEX3B	1.226919e+03	-6.912321e-01	0.17359469	-3.981874e+00	6.837417e-05	1.360431e-03	ENSG00000183496	MEX3B	mex-3 RNA binding family member B [Source:HGNC Symbol;Acc:HGNC:25297]
RRN3	8.418024e+02	-3.470980e-01	0.08717529	-3.981610e+00	6.845007e-05	1.360538e-03	ENSG00000085721	RRN3	RRN3 homolog, RNA polymerase I transcription factor [Source:HGNC Symbol;Acc:HGNC:30346]
VSIG10L	2.851922e+02	-5.096623e-01	0.12800761	-3.981500e+00	6.848172e-05	1.360538e-03	ENSG00000186806	VSIG10L	V-set and immunoglobulin domain containing 10 like [Source:HGNC Symbol;Acc:HGNC:27111]
PLOD2	7.606796e+02	5.633930e-01	0.14153245	3.980663e+00	6.872335e-05	1.364320e-03	ENSG00000152952	PLOD2	procollagen-lysine,2-oxoglutarate 5-dioxygenase 2 [Source:HGNC Symbol;Acc:HGNC:9082]
TLL2	6.765577e+01	1.127942e+00	0.28340385	3.979980e+00	6.892103e-05	1.367225e-03	ENSG00000095587	TLL2	tolloid like 2 [Source:HGNC Symbol;Acc:HGNC:11844]
GUF1	7.569278e+02	3.225575e-01	0.08105116	3.979678e+00	6.900879e-05	1.367946e-03	ENSG00000151806	GUF1	GTP binding elongation factor GUF1 [Source:HGNC Symbol;Acc:HGNC:25799]
ZUP1	3.067707e+02	3.799004e-01	0.09549121	3.978380e+00	6.938630e-05	1.374406e-03	ENSG00000153975	ZUP1	zinc finger containing ubiquitin peptidase 1 [Source:HGNC Symbol;Acc:HGNC:21224]
NQO2	1.120638e+03	6.173327e-01	0.15518521	3.978038e+00	6.948618e-05	1.375361e-03	ENSG00000124588	NQO2	N-ribosyldihydronicotinamide:quinone dehydrogenase 2 [Source:HGNC Symbol;Acc:HGNC:7856]
SUMF2	1.874205e+03	-3.367135e-01	0.08465913	-3.977285e+00	6.970665e-05	1.378700e-03	ENSG00000129103	SUMF2	sulfatase modifying factor 2 [Source:HGNC Symbol;Acc:HGNC:20415]
TMEM63B	1.000062e+03	-4.198996e-01	0.10558237	-3.976986e+00	6.979418e-05	1.379407e-03	ENSG00000137216	TMEM63B	transmembrane protein 63B [Source:HGNC Symbol;Acc:HGNC:17735]
KIF22	3.031463e+03	-4.253401e-01	0.10698623	-3.975653e+00	7.018646e-05	1.386130e-03	ENSG00000079616	KIF22	kinesin family member 22 [Source:HGNC Symbol;Acc:HGNC:6391]
SFPQ	1.193570e+04	5.069736e-01	0.12752950	3.975344e+00	7.027761e-05	1.386902e-03	ENSG00000116560	SFPQ	splicing factor proline and glutamine rich [Source:HGNC Symbol;Acc:HGNC:10774]
PCDHB5	2.640819e+02	-1.778045e+00	0.44731050	-3.974968e+00	7.038869e-05	1.388065e-03	ENSG00000113209	PCDHB5	protocadherin beta 5 [Source:HGNC Symbol;Acc:HGNC:8690]
RRAGD	1.738844e+02	7.606335e-01	0.19143587	3.973307e+00	7.088155e-05	1.396750e-03	ENSG00000025039	RRAGD	Ras related GTP binding D [Source:HGNC Symbol;Acc:HGNC:19903]
CMKLR2	6.939636e+00	2.607595e+00	0.65643733	3.972344e+00	7.116872e-05	1.401371e-03	ENSG00000183671	CMKLR2	chemerin chemokine-like receptor 2 [Source:HGNC Symbol;Acc:HGNC:4463]
SLC25A33	4.610078e+02	4.827771e-01	0.12159014	3.970528e+00	7.171350e-05	1.411055e-03	ENSG00000171612	SLC25A33	solute carrier family 25 member 33 [Source:HGNC Symbol;Acc:HGNC:29681]
SYNPO2	9.121889e+01	1.323713e+00	0.33345602	3.969678e+00	7.196991e-05	1.415054e-03	ENSG00000172403	SYNPO2	synaptopodin 2 [Source:HGNC Symbol;Acc:HGNC:17732]
MIR4482	7.435375e+00	1.317923e+00	0.33202458	3.969353e+00	7.206817e-05	1.415940e-03	ENSG00000266852	MIR4482	microRNA 4482 [Source:HGNC Symbol;Acc:HGNC:41792]
FOXF1	3.121150e+02	-2.350182e+00	0.59212842	-3.969041e+00	7.216234e-05	1.416745e-03	ENSG00000103241	FOXF1	forkhead box F1 [Source:HGNC Symbol;Acc:HGNC:3809]
PYURF	6.436310e+02	5.749997e-01	0.14489562	3.968372e+00	7.236536e-05	1.419648e-03	ENSG00000145337	PYURF	PIGY upstream open reading frame [Source:HGNC Symbol;Acc:HGNC:44317]
CCER2	1.033894e+01	-1.602312e+00	0.40378779	-3.968202e+00	7.241689e-05	1.419648e-03	ENSG00000262484	CCER2	coiled-coil glutamate rich protein 2 [Source:HGNC Symbol;Acc:HGNC:44662]
-80	2.281359e+00	3.283752e+00	0.82766108	3.967508e+00	7.262819e-05	1.422743e-03	ENSG00000287979		novel transcript
VEGFB	4.356603e+02	-4.347883e-01	0.10960983	-3.966691e+00	7.287736e-05	1.426574e-03	ENSG00000173511	VEGFB	vascular endothelial growth factor B [Source:HGNC Symbol;Acc:HGNC:12681]
GPR137C	7.474499e+01	8.417753e-01	0.21228135	3.965376e+00	7.328040e-05	1.432357e-03	ENSG00000180998	GPR137C	G protein-coupled receptor 137C [Source:HGNC Symbol;Acc:HGNC:25445]
D21S2088E	1.108780e+02	1.568744e+00	0.39559810	3.965500e+00	7.324219e-05	1.432357e-03	ENSG00000228592	D21S2088E	D21S2088E [Source:NCBI gene (formerly Entrezgene);Acc:266917]
JAKMIP3	2.125253e+01	9.142341e-01	0.23059784	3.964626e+00	7.351119e-05	1.435814e-03	ENSG00000188385	JAKMIP3	Janus kinase and microtubule interacting protein 3 [Source:HGNC Symbol;Acc:HGNC:23523]
FAM86GP	1.886847e+02	7.041557e-01	0.17762248	3.964339e+00	7.359969e-05	1.436489e-03	ENSG00000166492	FAM86GP	family with sequence similarity 86 member G, pseudogene [Source:HGNC Symbol;Acc:HGNC:42358]
DCAF15	1.826818e+03	-3.171485e-01	0.08001106	-3.963808e+00	7.376356e-05	1.437579e-03	ENSG00000132017	DCAF15	DDB1 and CUL4 associated factor 15 [Source:HGNC Symbol;Acc:HGNC:25095]
ZFP62	6.997800e+02	4.613421e-01	0.11638633	3.963886e+00	7.373962e-05	1.437579e-03	ENSG00000196670	ZFP62	ZFP62 zinc finger protein [Source:HGNC Symbol;Acc:HGNC:23241]
IPO13	7.037769e+02	-3.160618e-01	0.07975794	-3.962763e+00	7.408743e-05	1.442835e-03	ENSG00000117408	IPO13	importin 13 [Source:HGNC Symbol;Acc:HGNC:16853]
ZNF141	5.191015e+02	4.847277e-01	0.12242073	3.959523e+00	7.509970e-05	1.461480e-03	ENSG00000131127	ZNF141	zinc finger protein 141 [Source:HGNC Symbol;Acc:HGNC:12926]
-81	4.549896e+00	2.079609e+00	0.52545592	3.957724e+00	7.566739e-05	1.471452e-03	ENSG00000285939		novel transcript, antisense to KIF2B
SMG9	7.887177e+02	-3.643124e-01	0.09207118	-3.956856e+00	7.594261e-05	1.475726e-03	ENSG00000105771	SMG9	SMG9 nonsense mediated mRNA decay factor [Source:HGNC Symbol;Acc:HGNC:25763]
FOXN4	2.677251e+01	-1.412047e+00	0.35702321	-3.955057e+00	7.651656e-05	1.484711e-03	ENSG00000139445	FOXN4	forkhead box N4 [Source:HGNC Symbol;Acc:HGNC:21399]
PCDH19	2.583936e+02	-1.369777e+00	0.34632450	-3.955182e+00	7.647633e-05	1.484711e-03	ENSG00000165194	PCDH19	protocadherin 19 [Source:HGNC Symbol;Acc:HGNC:14270]
EXO5	9.449112e+01	4.942153e-01	0.12496898	3.954704e+00	7.662961e-05	1.485822e-03	ENSG00000164002	EXO5	exonuclease 5 [Source:HGNC Symbol;Acc:HGNC:26115]
CACNA2D4	1.298991e+01	1.513123e+00	0.38265481	3.954276e+00	7.676675e-05	1.487398e-03	ENSG00000151062	CACNA2D4	calcium voltage-gated channel auxiliary subunit alpha2delta 4 [Source:HGNC Symbol;Acc:HGNC:20202]
TMEM242	3.714576e+02	-2.966059e-01	0.07502176	-3.953598e+00	7.698459e-05	1.490534e-03	ENSG00000215712	TMEM242	transmembrane protein 242 [Source:HGNC Symbol;Acc:HGNC:17206]
SLC35B4	1.090118e+03	3.988833e-01	0.10090558	3.953035e+00	7.716605e-05	1.492961e-03	ENSG00000205060	SLC35B4	solute carrier family 35 member B4 [Source:HGNC Symbol;Acc:HGNC:20584]
NFIX	2.109711e+01	1.411289e+00	0.35722390	3.950712e+00	7.791906e-05	1.505555e-03	ENSG00000008441	NFIX	nuclear factor I X [Source:HGNC Symbol;Acc:HGNC:7788]
SNORD14A	1.947099e+01	-9.677688e-01	0.24496271	-3.950678e+00	7.793009e-05	1.505555e-03	ENSG00000272034	SNORD14A	small nucleolar RNA, C/D box 14A [Source:HGNC Symbol;Acc:HGNC:10113]
TRMT44	2.335277e+02	3.531402e-01	0.08941650	3.949384e+00	7.835241e-05	1.512616e-03	ENSG00000155275	TRMT44	tRNA methyltransferase 44 homolog [Source:HGNC Symbol;Acc:HGNC:26653]
AKAP9	9.277910e+02	7.208241e-01	0.18260431	3.947465e+00	7.898309e-05	1.523687e-03	ENSG00000127914	AKAP9	A-kinase anchoring protein 9 [Source:HGNC Symbol;Acc:HGNC:379]
NDUFA5	1.148491e+03	4.200143e-01	0.10641347	3.947003e+00	7.913562e-05	1.524420e-03	ENSG00000128609	NDUFA5	NADH:ubiquinone oxidoreductase subunit A5 [Source:HGNC Symbol;Acc:HGNC:7688]
CREG1	6.037934e+02	7.284289e-01	0.18455208	3.947010e+00	7.913328e-05	1.524420e-03	ENSG00000143162	CREG1	cellular repressor of E1A stimulated genes 1 [Source:HGNC Symbol;Acc:HGNC:2351]
MATN3	9.282544e+01	9.780849e-01	0.24789812	3.945512e+00	7.962973e-05	1.532829e-03	ENSG00000132031	MATN3	matrilin 3 [Source:HGNC Symbol;Acc:HGNC:6909]
KLHDC2	6.632730e+02	2.956797e-01	0.07495359	3.944837e+00	7.985430e-05	1.536041e-03	ENSG00000165516	KLHDC2	kelch domain containing 2 [Source:HGNC Symbol;Acc:HGNC:20231]
SLC17A6	3.929610e+00	2.176801e+00	0.55205644	3.943077e+00	8.044297e-05	1.545132e-03	ENSG00000091664	SLC17A6	solute carrier family 17 member 6 [Source:HGNC Symbol;Acc:HGNC:16703]
NOP14-AS1	2.022716e+02	3.553254e-01	0.09011373	3.943077e+00	8.044290e-05	1.545132e-03	ENSG00000249673	NOP14-AS1	NOP14 antisense RNA 1 [Source:HGNC Symbol;Acc:HGNC:20205]
ZDHHC1	6.789259e+01	7.467508e-01	0.18940823	3.942547e+00	8.062100e-05	1.547435e-03	ENSG00000159714	ZDHHC1	zinc finger DHHC-type containing 1 [Source:HGNC Symbol;Acc:HGNC:17916]
BRK1	3.423470e+03	2.925211e-01	0.07422291	3.941116e+00	8.110349e-05	1.555574e-03	ENSG00000254999	BRK1	BRICK1 subunit of SCAR/WAVE actin nucleating complex [Source:HGNC Symbol;Acc:HGNC:23057]
IL1RN	2.108087e+00	4.047748e+00	1.02759542	3.939048e+00	8.180552e-05	1.567910e-03	ENSG00000136689	IL1RN	interleukin 1 receptor antagonist [Source:HGNC Symbol;Acc:HGNC:6000]
ZNF208	8.920551e+00	4.687190e+00	1.19000094	3.938812e+00	8.188599e-05	1.568323e-03	ENSG00000160321	ZNF208	zinc finger protein 208 [Source:HGNC Symbol;Acc:HGNC:12999]
RHOBTB3	1.929425e+03	1.149666e+00	0.29210867	3.935748e+00	8.293789e-05	1.586187e-03	ENSG00000164292	RHOBTB3	Rho related BTB domain containing 3 [Source:HGNC Symbol;Acc:HGNC:18757]
CROCCP2	6.839554e+02	-3.814977e-01	0.09692878	-3.935856e+00	8.290075e-05	1.586187e-03	ENSG00000215908	CROCCP2	CROCC pseudogene 2 [Source:HGNC Symbol;Acc:HGNC:28170]
TRAM1L1	5.969686e+01	8.234424e-01	0.20923978	3.935401e+00	8.305797e-05	1.587343e-03	ENSG00000174599	TRAM1L1	translocation associated membrane protein 1 like 1 [Source:HGNC Symbol;Acc:HGNC:28371]
RAPGEF5	1.264744e+02	9.464584e-01	0.24053921	3.934736e+00	8.328804e-05	1.589458e-03	ENSG00000136237	RAPGEF5	Rap guanine nucleotide exchange factor 5 [Source:HGNC Symbol;Acc:HGNC:16862]
ST8SIA6	3.940806e+01	1.258189e+00	0.31975230	3.934887e+00	8.323585e-05	1.589458e-03	ENSG00000148488	ST8SIA6	ST8 alpha-N-acetyl-neuraminide alpha-2,8-sialyltransferase 6 [Source:HGNC Symbol;Acc:HGNC:23317]
RAB3IL1	2.656707e+02	-6.193270e-01	0.15745987	-3.933237e+00	8.380959e-05	1.598266e-03	ENSG00000167994	RAB3IL1	RAB3A interacting protein like 1 [Source:HGNC Symbol;Acc:HGNC:9780]
NUTM2F	7.170212e+00	-1.457618e+00	0.37090279	-3.929919e+00	8.497462e-05	1.619323e-03	ENSG00000130950	NUTM2F	NUT family member 2F [Source:HGNC Symbol;Acc:HGNC:23450]
MAPK9	9.924940e+02	2.754147e-01	0.07009176	3.929345e+00	8.517755e-05	1.622029e-03	ENSG00000050748	MAPK9	mitogen-activated protein kinase 9 [Source:HGNC Symbol;Acc:HGNC:6886]
GNAI2	5.484943e+03	-3.188474e-01	0.08116156	-3.928551e+00	8.545911e-05	1.626228e-03	ENSG00000114353	GNAI2	G protein subunit alpha i2 [Source:HGNC Symbol;Acc:HGNC:4385]
PHF8	1.004690e+03	-3.104978e-01	0.07913275	-3.923759e+00	8.717803e-05	1.657752e-03	ENSG00000172943	PHF8	PHD finger protein 8 [Source:HGNC Symbol;Acc:HGNC:20672]
MEIS3P1	5.744274e+01	9.459631e-01	0.24116817	3.922421e+00	8.766367e-05	1.665797e-03	ENSG00000179277	MEIS3P1	Meis homeobox 3 pseudogene 1 [Source:HGNC Symbol;Acc:HGNC:7002]
TLE1P1	2.656188e+01	-7.315429e-01	0.18651904	-3.922082e+00	8.778719e-05	1.666955e-03	ENSG00000228158	TLE1P1	TLE family member 1 pseudogene 1 [Source:HGNC Symbol;Acc:HGNC:39438]
TNIP1	1.291004e+03	-4.651749e-01	0.11862039	-3.921542e+00	8.798401e-05	1.669501e-03	ENSG00000145901	TNIP1	TNFAIP3 interacting protein 1 [Source:HGNC Symbol;Acc:HGNC:16903]
CASK	1.936324e+03	-5.282160e-01	0.13471087	-3.921109e+00	8.814241e-05	1.671316e-03	ENSG00000147044	CASK	calcium/calmodulin dependent serine protein kinase [Source:HGNC Symbol;Acc:HGNC:1497]
ITM2C	1.240892e+04	-4.228278e-01	0.10785915	-3.920185e+00	8.848107e-05	1.676543e-03	ENSG00000135916	ITM2C	integral membrane protein 2C [Source:HGNC Symbol;Acc:HGNC:6175]
SUPT6H	3.546979e+03	-3.713320e-01	0.09476797	-3.918328e+00	8.916533e-05	1.688307e-03	ENSG00000109111	SUPT6H	SPT6 homolog, histone chaperone and transcription elongation factor [Source:HGNC Symbol;Acc:HGNC:11470]
CALCRL-AS1	2.262255e+01	1.514078e+00	0.38642993	3.918118e+00	8.924287e-05	1.688574e-03	ENSG00000224063	CALCRL-AS1	CALCRL and TFPI antisense RNA 1 [Source:HGNC Symbol;Acc:HGNC:55863]
FAM193A	8.400929e+02	-3.627727e-01	0.09261896	-3.916830e+00	8.972092e-05	1.696414e-03	ENSG00000125386	FAM193A	family with sequence similarity 193 member A [Source:HGNC Symbol;Acc:HGNC:16822]
NTF3	6.222915e+01	-1.334794e+00	0.34092273	-3.915239e+00	9.031466e-05	1.706428e-03	ENSG00000185652	NTF3	neurotrophin 3 [Source:HGNC Symbol;Acc:HGNC:8023]
RGMB	1.568123e+02	-5.473068e-01	0.13980829	-3.914695e+00	9.051865e-05	1.709069e-03	ENSG00000174136	RGMB	repulsive guidance molecule BMP co-receptor b [Source:HGNC Symbol;Acc:HGNC:26896]
LRCH4	2.386295e+02	-3.811870e-01	0.09751464	-3.909024e+00	9.266992e-05	1.748447e-03	ENSG00000077454	LRCH4	leucine rich repeats and calponin homology domain containing 4 [Source:HGNC Symbol;Acc:HGNC:6691]
DNAJA1	7.838541e+03	4.507575e-01	0.11532930	3.908439e+00	9.289455e-05	1.751444e-03	ENSG00000086061	DNAJA1	DnaJ heat shock protein family (Hsp40) member A1 [Source:HGNC Symbol;Acc:HGNC:5229]
PDCD4	1.110492e+03	-4.975347e-01	0.12735654	-3.906628e+00	9.359300e-05	1.763364e-03	ENSG00000150593	PDCD4	programmed cell death 4 [Source:HGNC Symbol;Acc:HGNC:8763]
SRP19	1.424688e+02	4.837745e-01	0.12388712	3.904962e+00	9.424023e-05	1.774302e-03	ENSG00000153037	SRP19	signal recognition particle 19 [Source:HGNC Symbol;Acc:HGNC:11300]
SYP	9.273108e+01	-8.619076e-01	0.22073187	-3.904772e+00	9.431420e-05	1.774440e-03	ENSG00000102003	SYP	synaptophysin [Source:HGNC Symbol;Acc:HGNC:11506]
PKD2	1.047252e+03	4.538222e-01	0.11628946	3.902522e+00	9.519553e-05	1.789757e-03	ENSG00000118762	PKD2	polycystin 2, transient receptor potential cation channel [Source:HGNC Symbol;Acc:HGNC:9009]
ANO3	7.623709e+00	2.646181e+00	0.67823948	3.901543e+00	9.558143e-05	1.795744e-03	ENSG00000134343	ANO3	anoctamin 3 [Source:HGNC Symbol;Acc:HGNC:14004]
ATP1A3	2.043456e+01	-9.415632e-01	0.24134266	-3.901354e+00	9.565605e-05	1.795878e-03	ENSG00000105409	ATP1A3	ATPase Na+/K+ transporting subunit alpha 3 [Source:HGNC Symbol;Acc:HGNC:801]
DDB1	1.021425e+04	-2.832340e-01	0.07261887	-3.900281e+00	9.608105e-05	1.802586e-03	ENSG00000167986	DDB1	damage specific DNA binding protein 1 [Source:HGNC Symbol;Acc:HGNC:2717]
MYCBP	3.096019e+02	3.924798e-01	0.10063398	3.900072e+00	9.616414e-05	1.802874e-03	ENSG00000214114	MYCBP	MYC binding protein [Source:HGNC Symbol;Acc:HGNC:7554]
WDR25	2.031854e+02	-4.897651e-01	0.12561479	-3.898945e+00	9.661289e-05	1.810013e-03	ENSG00000176473	WDR25	WD repeat domain 25 [Source:HGNC Symbol;Acc:HGNC:21064]
TMEM132B	5.881776e+02	8.719304e-01	0.22378023	3.896369e+00	9.764553e-05	1.828073e-03	ENSG00000139364	TMEM132B	transmembrane protein 132B [Source:HGNC Symbol;Acc:HGNC:29397]
MPHOSPH10	9.580080e+02	4.752159e-01	0.12199951	3.895228e+00	9.810652e-05	1.835412e-03	ENSG00000124383	MPHOSPH10	M-phase phosphoprotein 10 [Source:HGNC Symbol;Acc:HGNC:7213]
COPS7B	1.500558e+03	-2.459679e-01	0.06316333	-3.894157e+00	9.854088e-05	1.842244e-03	ENSG00000144524	COPS7B	COP9 signalosome subunit 7B [Source:HGNC Symbol;Acc:HGNC:16760]
OR7E12P	1.141445e+02	9.138134e-01	0.23472836	3.893068e+00	9.898450e-05	1.849239e-03	ENSG00000189398	OR7E12P	olfactory receptor family 7 subfamily E member 12 pseudogene [Source:HGNC Symbol;Acc:HGNC:8383]
PUDP	1.103709e+03	-7.096387e-01	0.18231454	-3.892386e+00	9.926295e-05	1.853140e-03	ENSG00000130021	PUDP	pseudouridine 5'-phosphatase [Source:HGNC Symbol;Acc:HGNC:16818]
-82	2.255034e+00	2.815371e+00	0.72384339	3.889476e+00	1.004609e-04	1.874191e-03	ENSG00000230552		novel transcript
MEN1	1.440161e+03	-3.292607e-01	0.08466596	-3.888939e+00	1.006836e-04	1.877029e-03	ENSG00000133895	MEN1	menin 1 [Source:HGNC Symbol;Acc:HGNC:7010]
MAPK8IP3	1.809692e+03	-4.125724e-01	0.10609893	-3.888564e+00	1.008392e-04	1.878616e-03	ENSG00000138834	MAPK8IP3	mitogen-activated protein kinase 8 interacting protein 3 [Source:HGNC Symbol;Acc:HGNC:6884]
PDE3A	3.737267e+02	1.175954e+00	0.30262623	3.885830e+00	1.019808e-04	1.898554e-03	ENSG00000172572	PDE3A	phosphodiesterase 3A [Source:HGNC Symbol;Acc:HGNC:8778]
DUOX1	5.912549e+01	-9.459875e-01	0.24347509	-3.885356e+00	1.021799e-04	1.900931e-03	ENSG00000137857	DUOX1	dual oxidase 1 [Source:HGNC Symbol;Acc:HGNC:3062]
COLGALT1	2.991444e+03	-3.890080e-01	0.10014061	-3.884618e+00	1.024910e-04	1.905388e-03	ENSG00000130309	COLGALT1	collagen beta(1-O)galactosyltransferase 1 [Source:HGNC Symbol;Acc:HGNC:26182]
ABL1	3.952738e+03	-3.924435e-01	0.10103033	-3.884413e+00	1.025773e-04	1.905661e-03	ENSG00000097007	ABL1	ABL proto-oncogene 1, non-receptor tyrosine kinase [Source:HGNC Symbol;Acc:HGNC:76]
MGRN1	2.005541e+03	-4.023958e-01	0.10361252	-3.883660e+00	1.028957e-04	1.908862e-03	ENSG00000102858	MGRN1	mahogunin ring finger 1 [Source:HGNC Symbol;Acc:HGNC:20254]
MATCAP2	1.014462e+02	-1.016219e+00	0.26165851	-3.883760e+00	1.028534e-04	1.908862e-03	ENSG00000164542	MATCAP2	microtubule associated tyrosine carboxypeptidase 2 [Source:HGNC Symbol;Acc:HGNC:22206]
-83	1.236917e+01	1.221031e+00	0.31441532	3.883497e+00	1.029647e-04	1.908862e-03	ENSG00000236540		novel transcript, antisense to C22orf25
NBDY	1.060345e+03	-3.576812e-01	0.09211087	-3.883159e+00	1.031080e-04	1.910189e-03	ENSG00000204272	NBDY	negative regulator of P-body association [Source:HGNC Symbol;Acc:HGNC:50713]
TBRG4	2.127877e+03	-4.919897e-01	0.12675275	-3.881491e+00	1.038180e-04	1.922004e-03	ENSG00000136270	TBRG4	transforming growth factor beta regulator 4 [Source:HGNC Symbol;Acc:HGNC:17443]
TAB1	1.121192e+03	-3.607896e-01	0.09298246	-3.880190e+00	1.043747e-04	1.930097e-03	ENSG00000100324	TAB1	TGF-beta activated kinase 1 (MAP3K7) binding protein 1 [Source:HGNC Symbol;Acc:HGNC:18157]
TMEM130	7.352121e+01	-1.034629e+00	0.26664784	-3.880131e+00	1.044001e-04	1.930097e-03	ENSG00000166448	TMEM130	transmembrane protein 130 [Source:HGNC Symbol;Acc:HGNC:25429]
TRAK1	1.451178e+03	-3.209950e-01	0.08274451	-3.879351e+00	1.047357e-04	1.934957e-03	ENSG00000182606	TRAK1	trafficking kinesin protein 1 [Source:HGNC Symbol;Acc:HGNC:29947]
NSG1	3.593746e+02	9.479748e-01	0.24442350	3.878411e+00	1.051410e-04	1.941098e-03	ENSG00000168824	NSG1	neuronal vesicle trafficking associated 1 [Source:HGNC Symbol;Acc:HGNC:18790]
PYROXD1	7.677027e+01	6.693375e-01	0.17260852	3.877778e+00	1.054150e-04	1.944809e-03	ENSG00000121350	PYROXD1	pyridine nucleotide-disulphide oxidoreductase domain 1 [Source:HGNC Symbol;Acc:HGNC:26162]
TSSC4	8.544306e+02	-4.008821e-01	0.10352713	-3.872242e+00	1.078386e-04	1.987423e-03	ENSG00000184281	TSSC4	tumor suppressing subtransferable candidate 4 [Source:HGNC Symbol;Acc:HGNC:12386]
ZBTB44	1.003344e+03	3.158030e-01	0.08156082	3.871994e+00	1.079488e-04	1.987423e-03	ENSG00000196323	ZBTB44	zinc finger and BTB domain containing 44 [Source:HGNC Symbol;Acc:HGNC:25001]
-84	7.020402e+00	6.147226e+00	1.58760612	3.872010e+00	1.079417e-04	1.987423e-03	ENSG00000286130		novel transcript
CCDC85B	8.614265e+02	9.071608e-01	0.23435828	3.870829e+00	1.084660e-04	1.995564e-03	ENSG00000175602	CCDC85B	coiled-coil domain containing 85B [Source:HGNC Symbol;Acc:HGNC:24926]
STMN2	2.216136e+02	1.868429e+00	0.48274981	3.870387e+00	1.086627e-04	1.997387e-03	ENSG00000104435	STMN2	stathmin 2 [Source:HGNC Symbol;Acc:HGNC:10577]
STK26	3.106555e+03	-5.290576e-01	0.13669788	-3.870269e+00	1.087151e-04	1.997387e-03	ENSG00000134602	STK26	serine/threonine kinase 26 [Source:HGNC Symbol;Acc:HGNC:18174]
SCN1B	7.392694e+01	-6.304319e-01	0.16292188	-3.869535e+00	1.090432e-04	2.002033e-03	ENSG00000105711	SCN1B	sodium voltage-gated channel beta subunit 1 [Source:HGNC Symbol;Acc:HGNC:10586]
ZNF606-AS1	2.266761e+02	6.267575e-01	0.16203358	3.868072e+00	1.096994e-04	2.012692e-03	ENSG00000176593	ZNF606-AS1	ZNF606 antisense RNA 1 [Source:HGNC Symbol;Acc:HGNC:44322]
LMF1	2.973476e+02	-4.771074e-01	0.12341987	-3.865726e+00	1.107594e-04	2.029344e-03	ENSG00000103227	LMF1	lipase maturation factor 1 [Source:HGNC Symbol;Acc:HGNC:14154]
INHBE	1.876712e+02	-1.240320e+00	0.32084989	-3.865733e+00	1.107562e-04	2.029344e-03	ENSG00000139269	INHBE	inhibin subunit beta E [Source:HGNC Symbol;Acc:HGNC:24029]
CNN2P4	7.712984e+00	2.184191e+00	0.56510985	3.865074e+00	1.110557e-04	2.033374e-03	ENSG00000213816	CNN2P4	calponin 2 pseudogene 4 [Source:HGNC Symbol;Acc:HGNC:39529]
AXIN1	1.339993e+03	-3.202087e-01	0.08287366	-3.863817e+00	1.116288e-04	2.041058e-03	ENSG00000103126	AXIN1	axin 1 [Source:HGNC Symbol;Acc:HGNC:903]
ISYNA1	6.610384e+03	-4.489799e-01	0.11619950	-3.863872e+00	1.116039e-04	2.041058e-03	ENSG00000105655	ISYNA1	inositol-3-phosphate synthase 1 [Source:HGNC Symbol;Acc:HGNC:29821]
HELZ	7.001949e+02	-5.506859e-01	0.14254109	-3.863348e+00	1.118434e-04	2.043579e-03	ENSG00000198265	HELZ	helicase with zinc finger [Source:HGNC Symbol;Acc:HGNC:16878]
RAVER1	6.469325e+02	-5.118885e-01	0.13253144	-3.862393e+00	1.122817e-04	2.050180e-03	ENSG00000161847	RAVER1	ribonucleoprotein, PTB binding 1 [Source:HGNC Symbol;Acc:HGNC:30296]
GGA1	1.467869e+03	-2.684649e-01	0.06951195	-3.862140e+00	1.123981e-04	2.050899e-03	ENSG00000100083	GGA1	golgi associated, gamma adaptin ear containing, ARF binding protein 1 [Source:HGNC Symbol;Acc:HGNC:17842]
PTPRH	3.515926e+01	-1.110780e+00	0.28763098	-3.861824e+00	1.125437e-04	2.052150e-03	ENSG00000080031	PTPRH	protein tyrosine phosphatase receptor type H [Source:HGNC Symbol;Acc:HGNC:9672]
NUCB1	2.581817e+03	-3.792382e-01	0.09823900	-3.860363e+00	1.132187e-04	2.063045e-03	ENSG00000104805	NUCB1	nucleobindin 1 [Source:HGNC Symbol;Acc:HGNC:8043]
EIF2S3	8.685345e+03	-4.674640e-01	0.12118829	-3.857336e+00	1.146295e-04	2.085896e-03	ENSG00000130741	EIF2S3	eukaryotic translation initiation factor 2 subunit gamma [Source:HGNC Symbol;Acc:HGNC:3267]
HNRNPLP2	2.071261e+02	-4.525259e-01	0.11731510	-3.857354e+00	1.146211e-04	2.085896e-03	ENSG00000259917	HNRNPLP2	heterogeneous nuclear ribonucleoprotein L pseudogene 2 [Source:HGNC Symbol;Acc:HGNC:48747]
ZBED4	1.710382e+03	-3.239622e-01	0.08401627	-3.855946e+00	1.152830e-04	2.094924e-03	ENSG00000100426	ZBED4	zinc finger BED-type containing 4 [Source:HGNC Symbol;Acc:HGNC:20721]
MFN1	7.617803e+02	2.966294e-01	0.07692624	3.856024e+00	1.152462e-04	2.094924e-03	ENSG00000171109	MFN1	mitofusin 1 [Source:HGNC Symbol;Acc:HGNC:18262]
SLC30A1	5.345308e+02	6.703739e-01	0.17389439	3.855063e+00	1.156997e-04	2.101062e-03	ENSG00000170385	SLC30A1	solute carrier family 30 member 1 [Source:HGNC Symbol;Acc:HGNC:11012]
EXOSC7	1.160114e+03	-4.471376e-01	0.11610627	-3.851107e+00	1.175852e-04	2.133847e-03	ENSG00000075914	EXOSC7	exosome component 7 [Source:HGNC Symbol;Acc:HGNC:28112]
UCK2	1.005059e+03	-3.027024e-01	0.07864463	-3.848990e+00	1.186058e-04	2.150903e-03	ENSG00000143179	UCK2	uridine-cytidine kinase 2 [Source:HGNC Symbol;Acc:HGNC:12562]
NREP	3.333076e+02	4.934374e-01	0.12825092	3.847438e+00	1.193595e-04	2.163096e-03	ENSG00000134986	NREP	neuronal regeneration related protein [Source:HGNC Symbol;Acc:HGNC:16834]
RETSAT	4.903005e+02	-3.682691e-01	0.09574082	-3.846521e+00	1.198067e-04	2.169724e-03	ENSG00000042445	RETSAT	retinol saturase [Source:HGNC Symbol;Acc:HGNC:25991]
NTPCR	1.166182e+03	-3.911098e-01	0.10170571	-3.845505e+00	1.203046e-04	2.177259e-03	ENSG00000135778	NTPCR	nucleoside-triphosphatase, cancer-related [Source:HGNC Symbol;Acc:HGNC:28204]
DLST	2.929603e+03	-2.596446e-01	0.06752523	-3.845149e+00	1.204792e-04	2.178938e-03	ENSG00000119689	DLST	dihydrolipoamide S-succinyltransferase [Source:HGNC Symbol;Acc:HGNC:2911]
NUP93	2.836119e+03	-3.241622e-01	0.08433927	-3.843550e+00	1.212673e-04	2.191703e-03	ENSG00000102900	NUP93	nucleoporin 93 [Source:HGNC Symbol;Acc:HGNC:28958]
GNPAT	1.255880e+03	2.848202e-01	0.07411930	3.842727e+00	1.216750e-04	2.197578e-03	ENSG00000116906	GNPAT	glyceronephosphate O-acyltransferase [Source:HGNC Symbol;Acc:HGNC:4416]
YJU2	4.377496e+02	-4.513647e-01	0.11746953	-3.842398e+00	1.218379e-04	2.199029e-03	ENSG00000105248	YJU2	YJU2 splicing factor homolog [Source:HGNC Symbol;Acc:HGNC:25518]
DYNC2LI1	2.016967e+02	5.070107e-01	0.13197508	3.841715e+00	1.221776e-04	2.203666e-03	ENSG00000138036	DYNC2LI1	dynein cytoplasmic 2 light intermediate chain 1 [Source:HGNC Symbol;Acc:HGNC:24595]
-85	1.474661e+00	3.728587e+00	0.97068984	3.841172e+00	1.224482e-04	2.207053e-03	ENSG00000278932		novel transcript
RAB6B	3.036326e+02	-7.523083e-01	0.19588828	-3.840497e+00	1.227856e-04	2.209884e-03	ENSG00000154917	RAB6B	RAB6B, member RAS oncogene family [Source:HGNC Symbol;Acc:HGNC:14902]
YIF1A	1.298890e+03	-4.599179e-01	0.11975909	-3.840359e+00	1.228543e-04	2.209884e-03	ENSG00000174851	YIF1A	Yip1 interacting factor homolog A, membrane trafficking protein [Source:HGNC Symbol;Acc:HGNC:16688]
-86	3.310268e+00	3.744749e+00	0.97510358	3.840361e+00	1.228538e-04	2.209884e-03	ENSG00000250654		novel pseudogene
MR1	1.055533e+01	2.061292e+00	0.53682552	3.839780e+00	1.231449e-04	2.213614e-03	ENSG00000153029	MR1	major histocompatibility complex, class I-related [Source:HGNC Symbol;Acc:HGNC:4975]
ZDHHC7	1.409595e+03	-2.642316e-01	0.06888978	-3.835571e+00	1.252729e-04	2.250348e-03	ENSG00000153786	ZDHHC7	zinc finger DHHC-type palmitoyltransferase 7 [Source:HGNC Symbol;Acc:HGNC:18459]
SAP30L	5.283031e+02	3.791435e-01	0.09890378	3.833458e+00	1.263543e-04	2.268242e-03	ENSG00000164576	SAP30L	SAP30 like [Source:HGNC Symbol;Acc:HGNC:25663]
NDE1	8.344265e+02	-3.404246e-01	0.08880970	-3.833191e+00	1.264915e-04	2.269175e-03	ENSG00000072864	NDE1	nudE neurodevelopment protein 1 [Source:HGNC Symbol;Acc:HGNC:17619]
PPP6R1	2.063546e+03	-3.877756e-01	0.10121282	-3.831290e+00	1.274732e-04	2.283709e-03	ENSG00000105063	PPP6R1	protein phosphatase 6 regulatory subunit 1 [Source:HGNC Symbol;Acc:HGNC:29195]
PRAC2	1.779788e+00	4.426115e+00	1.15523133	3.831367e+00	1.274332e-04	2.283709e-03	ENSG00000229637	PRAC2	PRAC2 small nuclear protein [Source:HGNC Symbol;Acc:HGNC:30143]
RANBP3	2.113541e+03	-3.047936e-01	0.07956073	-3.830955e+00	1.276469e-04	2.285284e-03	ENSG00000031823	RANBP3	RAN binding protein 3 [Source:HGNC Symbol;Acc:HGNC:9850]
TBC1D24	3.152588e+02	-3.855849e-01	0.10071579	-3.828445e+00	1.289553e-04	2.306166e-03	ENSG00000162065	TBC1D24	TBC1 domain family member 24 [Source:HGNC Symbol;Acc:HGNC:29203]
SEMA4D	6.647416e+02	-3.968997e-01	0.10367287	-3.828386e+00	1.289866e-04	2.306166e-03	ENSG00000187764	SEMA4D	semaphorin 4D [Source:HGNC Symbol;Acc:HGNC:10732]
CDK20	1.236636e+02	-4.861485e-01	0.12702289	-3.827251e+00	1.295823e-04	2.315262e-03	ENSG00000156345	CDK20	cyclin dependent kinase 20 [Source:HGNC Symbol;Acc:HGNC:21420]
HSD17B7P2	1.426197e+01	3.777901e+00	0.98856553	3.821599e+00	1.325890e-04	2.367394e-03	ENSG00000099251	HSD17B7P2	hydroxysteroid 17-beta dehydrogenase 7 pseudogene 2 [Source:HGNC Symbol;Acc:HGNC:28120]
ZNF33A	8.200695e+02	6.502305e-01	0.17017007	3.821063e+00	1.328777e-04	2.370959e-03	ENSG00000189180	ZNF33A	zinc finger protein 33A [Source:HGNC Symbol;Acc:HGNC:13096]
ANXA5	5.564088e+03	5.944233e-01	0.15558234	3.820635e+00	1.331086e-04	2.373487e-03	ENSG00000164111	ANXA5	annexin A5 [Source:HGNC Symbol;Acc:HGNC:543]
GLIS2	4.211413e+02	-4.992206e-01	0.13072033	-3.818997e+00	1.339953e-04	2.387699e-03	ENSG00000126603	GLIS2	GLIS family zinc finger 2 [Source:HGNC Symbol;Acc:HGNC:29450]
PKDCC	2.623100e+03	-1.083884e+00	0.28385513	-3.818442e+00	1.342972e-04	2.391479e-03	ENSG00000162878	PKDCC	protein kinase domain containing, cytoplasmic [Source:HGNC Symbol;Acc:HGNC:25123]
MEF2A	5.320026e+02	3.620180e-01	0.09482520	3.817740e+00	1.346797e-04	2.396687e-03	ENSG00000068305	MEF2A	myocyte enhancer factor 2A [Source:HGNC Symbol;Acc:HGNC:6993]
FTL	2.118467e+04	-4.947678e-01	0.12963738	-3.816552e+00	1.353298e-04	2.405039e-03	ENSG00000087086	FTL	ferritin light chain [Source:HGNC Symbol;Acc:HGNC:3999]
VPS29	5.016585e+02	4.279482e-01	0.11212487	3.816710e+00	1.352427e-04	2.405039e-03	ENSG00000111237	VPS29	VPS29 retromer complex component [Source:HGNC Symbol;Acc:HGNC:14340]
ZMAT1	9.915578e+01	1.452984e+00	0.38074464	3.816163e+00	1.355430e-04	2.407222e-03	ENSG00000166432	ZMAT1	zinc finger matrin-type 1 [Source:HGNC Symbol;Acc:HGNC:29377]
IDNK	2.268007e+01	1.095208e+00	0.28708089	3.814981e+00	1.361935e-04	2.417162e-03	ENSG00000148057	IDNK	IDNK gluconokinase [Source:HGNC Symbol;Acc:HGNC:31367]
-87	1.457214e+00	4.108594e+00	1.07744860	3.813262e+00	1.371446e-04	2.432421e-03	ENSG00000280027		novel transcript
GGT8P	3.449924e+00	2.399450e+00	0.62961799	3.810962e+00	1.384271e-04	2.453532e-03	ENSG00000236969	GGT8P	gamma-glutamyltransferase 8 pseudogene [Source:HGNC Symbol;Acc:HGNC:33438]
RPGRIP1L	3.804454e+02	5.000109e-01	0.13121096	3.810740e+00	1.385514e-04	2.454101e-03	ENSG00000103494	RPGRIP1L	RPGRIP1 like [Source:HGNC Symbol;Acc:HGNC:29168]
PEAR1	6.303488e+02	-1.020151e+00	0.26777353	-3.809752e+00	1.391065e-04	2.462202e-03	ENSG00000187800	PEAR1	platelet endothelial aggregation receptor 1 [Source:HGNC Symbol;Acc:HGNC:33631]
SMIM30	6.142944e+02	4.253957e-01	0.11166425	3.809597e+00	1.391937e-04	2.462202e-03	ENSG00000214194	SMIM30	small integral membrane protein 30 [Source:HGNC Symbol;Acc:HGNC:48953]
PPP2R5D	1.276084e+03	-2.796667e-01	0.07342083	-3.809092e+00	1.394780e-04	2.465594e-03	ENSG00000112640	PPP2R5D	protein phosphatase 2 regulatory subunit B'delta [Source:HGNC Symbol;Acc:HGNC:9312]
ZNF235	9.503096e+01	7.601450e-01	0.19958673	3.808595e+00	1.397588e-04	2.468917e-03	ENSG00000159917	ZNF235	zinc finger protein 235 [Source:HGNC Symbol;Acc:HGNC:12866]
ING1	7.810498e+02	-2.800225e-01	0.07352745	-3.808407e+00	1.398647e-04	2.469150e-03	ENSG00000153487	ING1	inhibitor of growth family member 1 [Source:HGNC Symbol;Acc:HGNC:6062]
DNM3	4.680561e+01	1.026021e+00	0.26950427	3.807069e+00	1.406233e-04	2.480897e-03	ENSG00000197959	DNM3	dynamin 3 [Source:HGNC Symbol;Acc:HGNC:29125]
CREBRF	1.331995e+02	-6.928710e-01	0.18206087	-3.805711e+00	1.413975e-04	2.492904e-03	ENSG00000164463	CREBRF	CREB3 regulatory factor [Source:HGNC Symbol;Acc:HGNC:24050]
CAMTA2	2.424432e+02	-5.135182e-01	0.13494266	-3.805455e+00	1.415438e-04	2.493832e-03	ENSG00000108509	CAMTA2	calmodulin binding transcription activator 2 [Source:HGNC Symbol;Acc:HGNC:18807]
ANKRD26	3.612036e+02	6.994059e-01	0.18380677	3.805115e+00	1.417383e-04	2.495607e-03	ENSG00000107890	ANKRD26	ankyrin repeat domain containing 26 [Source:HGNC Symbol;Acc:HGNC:29186]
LLPH	2.671680e+02	3.742379e-01	0.09836421	3.804615e+00	1.420250e-04	2.499002e-03	ENSG00000139233	LLPH	LLP homolog, long-term synaptic facilitation factor [Source:HGNC Symbol;Acc:HGNC:28229]
ECSIT	9.013901e+02	-5.192103e-01	0.13650309	-3.803652e+00	1.425784e-04	2.507082e-03	ENSG00000130159	ECSIT	ECSIT signaling integrator [Source:HGNC Symbol;Acc:HGNC:29548]
GIPC1	2.223229e+03	-4.361984e-01	0.11471344	-3.802504e+00	1.432407e-04	2.517066e-03	ENSG00000123159	GIPC1	GIPC PDZ domain containing family member 1 [Source:HGNC Symbol;Acc:HGNC:1226]
SUN2	7.717536e+02	-3.561757e-01	0.09367312	-3.802326e+00	1.433441e-04	2.517220e-03	ENSG00000100242	SUN2	Sad1 and UNC84 domain containing 2 [Source:HGNC Symbol;Acc:HGNC:14210]
NEDD1	5.975635e+02	4.392198e-01	0.11552227	3.802036e+00	1.435119e-04	2.517948e-03	ENSG00000139350	NEDD1	NEDD1 gamma-tubulin ring complex targeting factor [Source:HGNC Symbol;Acc:HGNC:7723]
GFI1	1.358639e+01	1.982698e+00	0.52149811	3.801928e+00	1.435747e-04	2.517948e-03	ENSG00000162676	GFI1	growth factor independent 1 transcriptional repressor [Source:HGNC Symbol;Acc:HGNC:4237]
ZNF765	2.524006e+02	5.112239e-01	0.13449884	3.800954e+00	1.441401e-04	2.526200e-03	ENSG00000196417	ZNF765	zinc finger protein 765 [Source:HGNC Symbol;Acc:HGNC:25092]
LCTL	6.680493e+01	-7.137808e-01	0.18781364	-3.800474e+00	1.444197e-04	2.529435e-03	ENSG00000188501	LCTL	lactase like [Source:HGNC Symbol;Acc:HGNC:15583]
VWDE	2.660618e+02	1.211045e+00	0.31875426	3.799306e+00	1.451020e-04	2.539714e-03	ENSG00000146530	VWDE	von Willebrand factor D and EGF domains [Source:HGNC Symbol;Acc:HGNC:21897]
THOC7	6.510888e+02	3.697205e-01	0.09734683	3.797972e+00	1.458847e-04	2.551736e-03	ENSG00000163634	THOC7	THO complex subunit 7 [Source:HGNC Symbol;Acc:HGNC:29874]
HELQ	1.987920e+02	3.404210e-01	0.08965111	3.797176e+00	1.463540e-04	2.558264e-03	ENSG00000163312	HELQ	helicase, POLQ like [Source:HGNC Symbol;Acc:HGNC:18536]
DNAJC21	1.200144e+03	2.674232e-01	0.07043890	3.796528e+00	1.467369e-04	2.563274e-03	ENSG00000168724	DNAJC21	DnaJ heat shock protein family (Hsp40) member C21 [Source:HGNC Symbol;Acc:HGNC:27030]
ACADSB	4.384653e+02	4.346447e-01	0.11450539	3.795845e+00	1.471414e-04	2.568655e-03	ENSG00000196177	ACADSB	acyl-CoA dehydrogenase short/branched chain [Source:HGNC Symbol;Acc:HGNC:91]
CHRNA7	1.296103e+02	-6.612989e-01	0.17426237	-3.794846e+00	1.477350e-04	2.577327e-03	ENSG00000175344	CHRNA7	cholinergic receptor nicotinic alpha 7 subunit [Source:HGNC Symbol;Acc:HGNC:1960]
MAML2	3.695596e+02	8.765474e-01	0.23103196	3.794052e+00	1.482084e-04	2.580512e-03	ENSG00000184384	MAML2	mastermind like transcriptional coactivator 2 [Source:HGNC Symbol;Acc:HGNC:16259]
INSYN1	1.219440e+02	-8.594213e-01	0.22650673	-3.794242e+00	1.480952e-04	2.580512e-03	ENSG00000205363	INSYN1	inhibitory synaptic factor 1 [Source:HGNC Symbol;Acc:HGNC:33753]
OLIG2	1.107386e+01	-1.315438e+00	0.34669634	-3.794209e+00	1.481151e-04	2.580512e-03	ENSG00000205927	OLIG2	oligodendrocyte transcription factor 2 [Source:HGNC Symbol;Acc:HGNC:9398]
STIM2-AS1	1.898122e+00	2.940090e+00	0.77498545	3.793735e+00	1.483979e-04	2.582124e-03	ENSG00000240005	STIM2-AS1	STIM2 antisense RNA 1 [Source:HGNC Symbol;Acc:HGNC:40879]
GRIK3	7.313668e+01	1.275875e+00	0.33637703	3.792992e+00	1.488428e-04	2.586863e-03	ENSG00000163873	GRIK3	glutamate ionotropic receptor kainate type subunit 3 [Source:HGNC Symbol;Acc:HGNC:4581]
-88	3.657231e+01	-9.393238e-01	0.24764955	-3.792956e+00	1.488646e-04	2.586863e-03	ENSG00000253706		novel transcript, antisense to PI15
PTPN4	5.474352e+02	4.781753e-01	0.12609859	3.792075e+00	1.493936e-04	2.594361e-03	ENSG00000088179	PTPN4	protein tyrosine phosphatase non-receptor type 4 [Source:HGNC Symbol;Acc:HGNC:9656]
GPRC5C	7.259919e+02	-1.130936e+00	0.29833360	-3.790845e+00	1.501356e-04	2.603850e-03	ENSG00000170412	GPRC5C	G protein-coupled receptor class C group 5 member C [Source:HGNC Symbol;Acc:HGNC:13309]
KAT5	2.465549e+02	-3.722080e-01	0.09818321	-3.790953e+00	1.500702e-04	2.603850e-03	ENSG00000172977	KAT5	lysine acetyltransferase 5 [Source:HGNC Symbol;Acc:HGNC:5275]
KDELR1	3.740066e+03	-3.525355e-01	0.09303554	-3.789257e+00	1.510987e-04	2.618847e-03	ENSG00000105438	KDELR1	KDEL endoplasmic reticulum protein retention receptor 1 [Source:HGNC Symbol;Acc:HGNC:6304]
HNRNPU	1.680292e+04	3.658002e-01	0.09656327	3.788192e+00	1.517476e-04	2.628383e-03	ENSG00000153187	HNRNPU	heterogeneous nuclear ribonucleoprotein U [Source:HGNC Symbol;Acc:HGNC:5048]
HYAL1	4.778197e+01	-8.673571e-01	0.22899237	-3.787712e+00	1.520410e-04	2.631753e-03	ENSG00000114378	HYAL1	hyaluronidase 1 [Source:HGNC Symbol;Acc:HGNC:5320]
PCNX2	7.786345e+02	5.425695e-01	0.14328628	3.786612e+00	1.527154e-04	2.641708e-03	ENSG00000135749	PCNX2	pecanex 2 [Source:HGNC Symbol;Acc:HGNC:8736]
SEMA6B	2.269716e+03	-6.424962e-01	0.16970855	-3.785880e+00	1.531657e-04	2.646058e-03	ENSG00000167680	SEMA6B	semaphorin 6B [Source:HGNC Symbol;Acc:HGNC:10739]
ZBTB48	4.097611e+02	-3.252777e-01	0.08591807	-3.785905e+00	1.531501e-04	2.646058e-03	ENSG00000204859	ZBTB48	zinc finger and BTB domain containing 48 [Source:HGNC Symbol;Acc:HGNC:4930]
SERTAD3	6.562738e+02	-5.418375e-01	0.14312814	-3.785681e+00	1.532881e-04	2.646457e-03	ENSG00000167565	SERTAD3	SERTA domain containing 3 [Source:HGNC Symbol;Acc:HGNC:17931]
HERC2P8	2.526484e+00	-3.226092e+00	0.85234103	-3.784977e+00	1.537225e-04	2.652236e-03	ENSG00000261599	HERC2P8	HERC2 pseudogene 8 [Source:HGNC Symbol;Acc:HGNC:38747]
SVIP	3.024528e+02	7.343448e-01	0.19404228	3.784458e+00	1.540440e-04	2.656062e-03	ENSG00000198168	SVIP	small VCP interacting protein [Source:HGNC Symbol;Acc:HGNC:25238]
TTC14	4.308472e+02	6.484658e-01	0.17139991	3.783350e+00	1.547317e-04	2.666193e-03	ENSG00000163728	TTC14	tetratricopeptide repeat domain 14 [Source:HGNC Symbol;Acc:HGNC:24697]
MT-ND3	1.069090e+04	-6.462854e-01	0.17084773	-3.782815e+00	1.550644e-04	2.670197e-03	ENSG00000198840	MT-ND3	mitochondrially encoded NADH:ubiquinone oxidoreductase core subunit 3 [Source:HGNC Symbol;Acc:HGNC:7458]
PTCHD1-AS	2.604870e+00	2.336778e+00	0.61798005	3.781316e+00	1.560015e-04	2.684598e-03	ENSG00000233067	PTCHD1-AS	PTCHD1 antisense RNA (head to head) [Source:HGNC Symbol;Acc:HGNC:37703]
AGER	1.931823e+02	-7.324141e-01	0.19370905	-3.781001e+00	1.561990e-04	2.686260e-03	ENSG00000204305	AGER	advanced glycosylation end-product specific receptor [Source:HGNC Symbol;Acc:HGNC:320]
SLC5A9	1.411591e+01	1.601371e+00	0.42368195	3.779655e+00	1.570461e-04	2.699084e-03	ENSG00000117834	SLC5A9	solute carrier family 5 member 9 [Source:HGNC Symbol;Acc:HGNC:22146]
CTSD	6.527806e+02	-5.717950e-01	0.15136238	-3.777656e+00	1.583112e-04	2.719071e-03	ENSG00000117984	CTSD	cathepsin D [Source:HGNC Symbol;Acc:HGNC:2529]
-89	1.741840e+00	3.585064e+00	0.94913629	3.777186e+00	1.586105e-04	2.722455e-03	ENSG00000286406		novel ankyrin repeat domain family pseudogene
PITPNC1	7.554395e+02	4.014738e-01	0.10629907	3.776833e+00	1.588352e-04	2.724557e-03	ENSG00000154217	PITPNC1	phosphatidylinositol transfer protein cytoplasmic 1 [Source:HGNC Symbol;Acc:HGNC:21045]
ATXN7	1.523283e+01	1.137941e+00	0.30131434	3.776590e+00	1.589903e-04	2.725460e-03	ENSG00000163635	ATXN7	ataxin 7 [Source:HGNC Symbol;Acc:HGNC:10560]
USP45	4.120363e+02	5.030155e-01	0.13320294	3.776309e+00	1.591694e-04	2.726775e-03	ENSG00000123552	USP45	ubiquitin specific peptidase 45 [Source:HGNC Symbol;Acc:HGNC:20080]
KAT14	5.699085e+02	-3.086218e-01	0.08174403	-3.775465e+00	1.597093e-04	2.734265e-03	ENSG00000149474	KAT14	lysine acetyltransferase 14 [Source:HGNC Symbol;Acc:HGNC:15904]
PLS3	6.892027e+03	-6.407477e-01	0.16973583	-3.774970e+00	1.600267e-04	2.736179e-03	ENSG00000102024	PLS3	plastin 3 [Source:HGNC Symbol;Acc:HGNC:9091]
GRK6	1.496325e+03	-3.381150e-01	0.08956700	-3.774996e+00	1.600105e-04	2.736179e-03	ENSG00000198055	GRK6	G protein-coupled receptor kinase 6 [Source:HGNC Symbol;Acc:HGNC:4545]
RBMS2	5.960946e+02	-5.559306e-01	0.14733161	-3.773328e+00	1.610840e-04	2.752035e-03	ENSG00000076067	RBMS2	RNA binding motif single stranded interacting protein 2 [Source:HGNC Symbol;Acc:HGNC:9909]
SECTM1	9.953519e+00	1.565450e+00	0.41488558	3.773210e+00	1.611608e-04	2.752035e-03	ENSG00000141574	SECTM1	secreted and transmembrane 1 [Source:HGNC Symbol;Acc:HGNC:10707]
TRAF2	9.746769e+02	-3.213370e-01	0.08518413	-3.772264e+00	1.617730e-04	2.757184e-03	ENSG00000127191	TRAF2	TNF receptor associated factor 2 [Source:HGNC Symbol;Acc:HGNC:12032]
EPHB1	2.526646e+02	-9.591089e-01	0.25424524	-3.772377e+00	1.616997e-04	2.757184e-03	ENSG00000154928	EPHB1	EPH receptor B1 [Source:HGNC Symbol;Acc:HGNC:3392]
CHCHD2P6	3.340029e+00	2.150048e+00	0.56995692	3.772300e+00	1.617497e-04	2.757184e-03	ENSG00000235084	CHCHD2P6	coiled-coil-helix-coiled-coil-helix domain containing 2 pseudogene 6 [Source:HGNC Symbol;Acc:HGNC:39590]
IGSF1	5.030996e+02	-7.332616e-01	0.19442747	-3.771389e+00	1.623416e-04	2.765105e-03	ENSG00000147255	IGSF1	immunoglobulin superfamily member 1 [Source:HGNC Symbol;Acc:HGNC:5948]
SKIC8	6.188519e+02	3.228541e-01	0.08561167	3.771146e+00	1.624995e-04	2.765129e-03	ENSG00000140395	SKIC8	SKI8 subunit of superkiller complex [Source:HGNC Symbol;Acc:HGNC:30300]
CPT1C	7.954886e+02	-5.855620e-01	0.15527752	-3.771067e+00	1.625508e-04	2.765129e-03	ENSG00000169169	CPT1C	carnitine palmitoyltransferase 1C [Source:HGNC Symbol;Acc:HGNC:18540]
ATP6V1B2	2.340435e+03	-3.919472e-01	0.10394136	-3.770850e+00	1.626926e-04	2.765775e-03	ENSG00000147416	ATP6V1B2	ATPase H+ transporting V1 subunit B2 [Source:HGNC Symbol;Acc:HGNC:854]
AMIGO1	1.140135e+02	-5.879842e-01	0.15600176	-3.769087e+00	1.638458e-04	2.782635e-03	ENSG00000181754	AMIGO1	adhesion molecule with Ig like domain 1 [Source:HGNC Symbol;Acc:HGNC:20824]
NTM	1.427341e+02	6.717350e-01	0.17822563	3.769014e+00	1.638935e-04	2.782635e-03	ENSG00000182667	NTM	neurotrimin [Source:HGNC Symbol;Acc:HGNC:17941]
MAP2K4	8.231953e+02	2.765184e-01	0.07338967	3.767810e+00	1.646858e-04	2.793115e-03	ENSG00000065559	MAP2K4	mitogen-activated protein kinase kinase 4 [Source:HGNC Symbol;Acc:HGNC:6844]
SDS	5.926311e+00	-1.525871e+00	0.40498109	-3.767758e+00	1.647206e-04	2.793115e-03	ENSG00000135094	SDS	serine dehydratase [Source:HGNC Symbol;Acc:HGNC:10691]
TSHZ1	2.653070e+02	9.738620e-01	0.25853085	3.766908e+00	1.652817e-04	2.800846e-03	ENSG00000179981	TSHZ1	teashirt zinc finger homeobox 1 [Source:HGNC Symbol;Acc:HGNC:10669]
C17orf75	7.288013e+02	3.678780e-01	0.09766460	3.766748e+00	1.653877e-04	2.800859e-03	ENSG00000108666	C17orf75	chromosome 17 open reading frame 75 [Source:HGNC Symbol;Acc:HGNC:30173]
-90	6.339569e+01	5.654711e-01	0.15013475	3.766424e+00	1.656024e-04	2.802713e-03	ENSG00000276791		novel transcript
ASL	3.713827e+02	-3.844688e-01	0.10214939	-3.763789e+00	1.673578e-04	2.830622e-03	ENSG00000126522	ASL	argininosuccinate lyase [Source:HGNC Symbol;Acc:HGNC:746]
HK1	6.234525e+03	-5.163070e-01	0.13721077	-3.762875e+00	1.679710e-04	2.837388e-03	ENSG00000156515	HK1	hexokinase 1 [Source:HGNC Symbol;Acc:HGNC:4922]
HACD4	5.790759e+01	8.086100e-01	0.21488852	3.762928e+00	1.679358e-04	2.837388e-03	ENSG00000188921	HACD4	3-hydroxyacyl-CoA dehydratase 4 [Source:HGNC Symbol;Acc:HGNC:20920]
TRIM28	1.752266e+04	-3.342570e-01	0.08884813	-3.762117e+00	1.684814e-04	2.844205e-03	ENSG00000130726	TRIM28	tripartite motif containing 28 [Source:HGNC Symbol;Acc:HGNC:16384]
UNC5C-AS1	3.503647e+01	1.632281e+00	0.43413034	3.759887e+00	1.699898e-04	2.867851e-03	ENSG00000271474	UNC5C-AS1	UNC5C antisense RNA 1 [Source:HGNC Symbol;Acc:HGNC:55246]
TRAK2	4.140786e+02	5.779557e-01	0.15381384	3.757501e+00	1.716186e-04	2.888010e-03	ENSG00000115993	TRAK2	trafficking kinesin protein 2 [Source:HGNC Symbol;Acc:HGNC:13206]
SPRYD4	1.760027e+02	4.218199e-01	0.11225991	3.757530e+00	1.715990e-04	2.888010e-03	ENSG00000176422	SPRYD4	SPRY domain containing 4 [Source:HGNC Symbol;Acc:HGNC:27468]
SLC35D3	1.187617e+01	-1.564909e+00	0.41644507	-3.757781e+00	1.714267e-04	2.888010e-03	ENSG00000182747	SLC35D3	solute carrier family 35 member D3 [Source:HGNC Symbol;Acc:HGNC:15621]
RNU1-75P	1.401790e+00	3.205907e+00	0.85317900	3.757602e+00	1.715494e-04	2.888010e-03	ENSG00000194297	RNU1-75P	RNA, U1 small nuclear 75, pseudogene [Source:HGNC Symbol;Acc:HGNC:48417]
CDC34	2.227536e+03	-3.287308e-01	0.08753708	-3.755332e+00	1.731117e-04	2.909458e-03	ENSG00000099804	CDC34	cell division cycle 34, ubiqiutin conjugating enzyme [Source:HGNC Symbol;Acc:HGNC:1734]
NHSL3	1.591235e+03	-8.190466e-01	0.21810208	-3.755336e+00	1.731089e-04	2.909458e-03	ENSG00000162522	NHSL3	NHS like 3 [Source:HGNC Symbol;Acc:HGNC:29301]
ASAH1	1.358219e+03	-4.478458e-01	0.11926447	-3.755064e+00	1.732969e-04	2.910732e-03	ENSG00000104763	ASAH1	N-acylsphingosine amidohydrolase 1 [Source:HGNC Symbol;Acc:HGNC:735]
MAS1	1.665297e+00	3.882358e+00	1.03422599	3.753878e+00	1.741199e-04	2.922711e-03	ENSG00000130368	MAS1	MAS1 proto-oncogene, G protein-coupled receptor [Source:HGNC Symbol;Acc:HGNC:6899]
KLHL25	5.792573e+02	-2.836083e-01	0.07558082	-3.752385e+00	1.751603e-04	2.938323e-03	ENSG00000183655	KLHL25	kelch like family member 25 [Source:HGNC Symbol;Acc:HGNC:25732]
ZNF117	5.027527e+02	8.523195e-01	0.22717040	3.751895e+00	1.755030e-04	2.938516e-03	ENSG00000152926	ZNF117	zinc finger protein 117 [Source:HGNC Symbol;Acc:HGNC:12897]
ETFDH	2.097385e+02	4.585273e-01	0.12221176	3.751908e+00	1.754936e-04	2.938516e-03	ENSG00000171503	ETFDH	electron transfer flavoprotein dehydrogenase [Source:HGNC Symbol;Acc:HGNC:3483]
TBL3	1.436312e+03	-4.118122e-01	0.10975882	-3.751973e+00	1.754481e-04	2.938516e-03	ENSG00000183751	TBL3	transducin beta like 3 [Source:HGNC Symbol;Acc:HGNC:11587]
PITPNM3	1.331709e+02	-7.110260e-01	0.18960595	-3.750019e+00	1.768210e-04	2.958723e-03	ENSG00000091622	PITPNM3	PITPNM family member 3 [Source:HGNC Symbol;Acc:HGNC:21043]
COL11A1	2.115515e+03	7.207478e-01	0.19222743	3.749453e+00	1.772205e-04	2.963546e-03	ENSG00000060718	COL11A1	collagen type XI alpha 1 chain [Source:HGNC Symbol;Acc:HGNC:2186]
ZNRF3	5.178146e+02	-3.220529e-01	0.08590159	-3.749091e+00	1.774764e-04	2.965962e-03	ENSG00000183579	ZNRF3	zinc and ring finger 3 [Source:HGNC Symbol;Acc:HGNC:18126]
SNRPA	2.199577e+03	-3.801735e-01	0.10142908	-3.748170e+00	1.781293e-04	2.971772e-03	ENSG00000077312	SNRPA	small nuclear ribonucleoprotein polypeptide A [Source:HGNC Symbol;Acc:HGNC:11151]
SREK1IP1	6.012111e+02	4.095740e-01	0.10927885	3.747971e+00	1.782706e-04	2.971772e-03	ENSG00000153006	SREK1IP1	SREK1 interacting protein 1 [Source:HGNC Symbol;Acc:HGNC:26716]
MSL2	8.293935e+02	-2.665405e-01	0.07111345	-3.748103e+00	1.781773e-04	2.971772e-03	ENSG00000174579	MSL2	MSL complex subunit 2 [Source:HGNC Symbol;Acc:HGNC:25544]
A2M	1.872645e+02	1.767457e+00	0.47154988	3.748187e+00	1.781177e-04	2.971772e-03	ENSG00000175899	A2M	alpha-2-macroglobulin [Source:HGNC Symbol;Acc:HGNC:7]
THG1L	4.992072e+02	-2.820204e-01	0.07526377	-3.747093e+00	1.788957e-04	2.980326e-03	ENSG00000113272	THG1L	tRNA-histidine guanylyltransferase 1 like [Source:HGNC Symbol;Acc:HGNC:26053]
ALG13	9.305288e+02	-4.522085e-01	0.12072731	-3.745702e+00	1.798903e-04	2.993150e-03	ENSG00000101901	ALG13	ALG13 UDP-N-acetylglucosaminyltransferase subunit [Source:HGNC Symbol;Acc:HGNC:30881]
PLA2G7	6.514997e+01	8.677289e-01	0.23165951	3.745708e+00	1.798857e-04	2.993150e-03	ENSG00000146070	PLA2G7	phospholipase A2 group VII [Source:HGNC Symbol;Acc:HGNC:9040]
F11	4.337723e+00	1.695345e+00	0.45272762	3.744735e+00	1.805843e-04	3.002820e-03	ENSG00000088926	F11	coagulation factor XI [Source:HGNC Symbol;Acc:HGNC:3529]
BEX3	7.491703e+03	-7.663815e-01	0.20467881	-3.744313e+00	1.808879e-04	3.005992e-03	ENSG00000166681	BEX3	brain expressed X-linked 3 [Source:HGNC Symbol;Acc:HGNC:13388]
CALCR	2.199382e+01	-1.705380e+00	0.45547832	-3.744153e+00	1.810034e-04	3.006034e-03	ENSG00000004948	CALCR	calcitonin receptor [Source:HGNC Symbol;Acc:HGNC:1440]
ZBTB46	9.322506e+02	-6.481371e-01	0.17312067	-3.743846e+00	1.812249e-04	3.007835e-03	ENSG00000130584	ZBTB46	zinc finger and BTB domain containing 46 [Source:HGNC Symbol;Acc:HGNC:16094]
ZNF341	2.069911e+02	-3.895252e-01	0.10411591	-3.741264e+00	1.830967e-04	3.033230e-03	ENSG00000131061	ZNF341	zinc finger protein 341 [Source:HGNC Symbol;Acc:HGNC:15992]
LINC01291	1.240084e+01	3.622425e+00	0.96821565	3.741341e+00	1.830406e-04	3.033230e-03	ENSG00000204792	LINC01291	long intergenic non-protein coding RNA 1291 [Source:HGNC Symbol;Acc:HGNC:50358]
-91	1.382638e+01	3.233353e+00	0.86418250	3.741516e+00	1.829136e-04	3.033230e-03	ENSG00000287001		novel transcript
ZNF653	1.037679e+02	-4.220130e-01	0.11281977	-3.740594e+00	1.835858e-04	3.039441e-03	ENSG00000161914	ZNF653	zinc finger protein 653 [Source:HGNC Symbol;Acc:HGNC:25196]
CDC16	1.432076e+03	3.143071e-01	0.08403433	3.740222e+00	1.838578e-04	3.040163e-03	ENSG00000130177	CDC16	cell division cycle 16 [Source:HGNC Symbol;Acc:HGNC:1720]
ZNF609	2.310337e+03	-3.413655e-01	0.09126715	-3.740289e+00	1.838089e-04	3.040163e-03	ENSG00000180357	ZNF609	zinc finger protein 609 [Source:HGNC Symbol;Acc:HGNC:29003]
CCDC138	4.255026e+02	5.071725e-01	0.13563744	3.739177e+00	1.846234e-04	3.050927e-03	ENSG00000163006	CCDC138	coiled-coil domain containing 138 [Source:HGNC Symbol;Acc:HGNC:26531]
NCKAP5L	1.116614e+03	-3.872892e-01	0.10361143	-3.737900e+00	1.855634e-04	3.062697e-03	ENSG00000167566	NCKAP5L	NCK associated protein 5 like [Source:HGNC Symbol;Acc:HGNC:29321]
FRG1-DT	1.576118e+01	1.249960e+00	0.33440184	3.737897e+00	1.855657e-04	3.062697e-03	ENSG00000245685	FRG1-DT	FRG1 divergent transcript [Source:HGNC Symbol;Acc:HGNC:51590]
LINC01503	4.803311e+01	5.249048e-01	0.14044418	3.737462e+00	1.858869e-04	3.066098e-03	ENSG00000233901	LINC01503	long intergenic non-protein coding RNA 1503 [Source:HGNC Symbol;Acc:HGNC:51184]
CPN1	7.270756e+00	-2.808713e+00	0.75183618	-3.735804e+00	1.871164e-04	3.084465e-03	ENSG00000120054	CPN1	carboxypeptidase N subunit 1 [Source:HGNC Symbol;Acc:HGNC:2312]
USP22	6.346078e+03	-2.961271e-01	0.07927962	-3.735224e+00	1.875484e-04	3.087575e-03	ENSG00000124422	USP22	ubiquitin specific peptidase 22 [Source:HGNC Symbol;Acc:HGNC:12621]
HNRNPH2	1.676932e+03	3.104283e-01	0.08310483	3.735382e+00	1.874307e-04	3.087575e-03	ENSG00000126945	HNRNPH2	heterogeneous nuclear ribonucleoprotein H2 [Source:HGNC Symbol;Acc:HGNC:5042]
HSDL2-AS1	1.231882e+01	1.097789e+00	0.29391293	3.735083e+00	1.876529e-04	3.087575e-03	ENSG00000230185	HSDL2-AS1	HSDL2 antisense RNA 1 [Source:HGNC Symbol;Acc:HGNC:31438]
EFNA5	4.718322e+02	-7.239591e-01	0.19383755	-3.734875e+00	1.878083e-04	3.088223e-03	ENSG00000184349	EFNA5	ephrin A5 [Source:HGNC Symbol;Acc:HGNC:3225]
-92	4.865393e+00	1.303762e+00	0.34925987	3.732929e+00	1.892657e-04	3.110267e-03	ENSG00000269883		novel transcript, antisense to ZDHHC22
KIFC1	2.732958e+03	-3.659265e-01	0.09804557	-3.732209e+00	1.898082e-04	3.117257e-03	ENSG00000237649	KIFC1	kinesin family member C1 [Source:HGNC Symbol;Acc:HGNC:6389]
MTCYBP18	3.320825e+01	-1.003516e+00	0.26892341	-3.731604e+00	1.902645e-04	3.122825e-03	ENSG00000244921	MTCYBP18	MT-CYB pseudogene 18 [Source:HGNC Symbol;Acc:HGNC:51976]
MLYCD	3.107750e+02	3.671098e-01	0.09840860	3.730465e+00	1.911270e-04	3.135048e-03	ENSG00000103150	MLYCD	malonyl-CoA decarboxylase [Source:HGNC Symbol;Acc:HGNC:7150]
OPN3	3.403344e+01	9.213754e-01	0.24701947	3.729971e+00	1.915020e-04	3.137334e-03	ENSG00000054277	OPN3	opsin 3 [Source:HGNC Symbol;Acc:HGNC:14007]
SGTA	3.179514e+03	-3.286113e-01	0.08809743	-3.730090e+00	1.914116e-04	3.137334e-03	ENSG00000104969	SGTA	small glutamine rich tetratricopeptide repeat co-chaperone alpha [Source:HGNC Symbol;Acc:HGNC:10819]
PPP5C	3.166690e+03	-2.905412e-01	0.07790277	-3.729537e+00	1.918321e-04	3.140808e-03	ENSG00000011485	PPP5C	protein phosphatase 5 catalytic subunit [Source:HGNC Symbol;Acc:HGNC:9322]
ANKRD49	1.899174e+02	4.045549e-01	0.10849571	3.728764e+00	1.924209e-04	3.148512e-03	ENSG00000168876	ANKRD49	ankyrin repeat domain 49 [Source:HGNC Symbol;Acc:HGNC:25970]
NDUFV1	3.009350e+03	-3.699840e-01	0.09929379	-3.726154e+00	1.944236e-04	3.179327e-03	ENSG00000167792	NDUFV1	NADH:ubiquinone oxidoreductase core subunit V1 [Source:HGNC Symbol;Acc:HGNC:7716]
SEMA3F	1.107697e+03	-6.640218e-01	0.17824801	-3.725269e+00	1.951070e-04	3.188544e-03	ENSG00000001617	SEMA3F	semaphorin 3F [Source:HGNC Symbol;Acc:HGNC:10728]
-93	1.096563e+01	-1.661342e+00	0.44606151	-3.724469e+00	1.957270e-04	3.196715e-03	ENSG00000267127		novel protein
TRPV4	1.579994e+02	-7.551389e-01	0.20280922	-3.723395e+00	1.965615e-04	3.207772e-03	ENSG00000111199	TRPV4	transient receptor potential cation channel subfamily V member 4 [Source:HGNC Symbol;Acc:HGNC:18083]
C7orf50	1.906731e+03	-5.326789e-01	0.14306679	-3.723288e+00	1.966450e-04	3.207772e-03	ENSG00000146540	C7orf50	chromosome 7 open reading frame 50 [Source:HGNC Symbol;Acc:HGNC:22421]
MT1M	8.277524e+00	-1.793821e+00	0.48180490	-3.723127e+00	1.967704e-04	3.207852e-03	ENSG00000205364	MT1M	metallothionein 1M [Source:HGNC Symbol;Acc:HGNC:14296]
AMH	2.190075e+02	-8.159440e-01	0.21917854	-3.722737e+00	1.970751e-04	3.210853e-03	ENSG00000104899	AMH	anti-Mullerian hormone [Source:HGNC Symbol;Acc:HGNC:464]
METTL25B	3.712443e+02	-4.404310e-01	0.11832084	-3.722345e+00	1.973808e-04	3.213866e-03	ENSG00000143303	METTL25B	methyltransferase like 25B [Source:HGNC Symbol;Acc:HGNC:24273]
MMP24OS	3.495900e+02	7.716933e-01	0.20735177	3.721663e+00	1.979154e-04	3.220602e-03	ENSG00000126005	MMP24OS	MMP24 opposite strand [Source:HGNC Symbol;Acc:HGNC:44421]
STXBP5L	2.808622e+01	8.422493e-01	0.22633631	3.721229e+00	1.982552e-04	3.222191e-03	ENSG00000145087	STXBP5L	syntaxin binding protein 5L [Source:HGNC Symbol;Acc:HGNC:30757]
ANK2	4.582244e+02	6.668506e-01	0.17919552	3.721357e+00	1.981549e-04	3.222191e-03	ENSG00000145362	ANK2	ankyrin 2 [Source:HGNC Symbol;Acc:HGNC:493]
VPS36	7.334512e+02	3.967162e-01	0.10661412	3.721047e+00	1.983983e-04	3.222550e-03	ENSG00000136100	VPS36	vacuolar protein sorting 36 homolog [Source:HGNC Symbol;Acc:HGNC:20312]
HERC2	2.480087e+03	4.473404e-01	0.12025990	3.719781e+00	1.993958e-04	3.234805e-03	ENSG00000128731	HERC2	HECT and RLD domain containing E3 ubiquitin protein ligase 2 [Source:HGNC Symbol;Acc:HGNC:4868]
SEPTIN10	1.926619e+03	2.977025e-01	0.08003221	3.719784e+00	1.993932e-04	3.234805e-03	ENSG00000186522	SEPTIN10	septin 10 [Source:HGNC Symbol;Acc:HGNC:14349]
BAZ2A	3.687977e+03	-4.212966e-01	0.11327148	-3.719353e+00	1.997338e-04	3.236344e-03	ENSG00000076108	BAZ2A	bromodomain adjacent to zinc finger domain 2A [Source:HGNC Symbol;Acc:HGNC:962]
HPD	2.103770e+01	-1.209913e+00	0.32529902	-3.719387e+00	1.997072e-04	3.236344e-03	ENSG00000158104	HPD	4-hydroxyphenylpyruvate dioxygenase [Source:HGNC Symbol;Acc:HGNC:5147]
PIP4K2A	8.647843e+02	3.921424e-01	0.10544249	3.719017e+00	1.999999e-04	3.238685e-03	ENSG00000150867	PIP4K2A	phosphatidylinositol-5-phosphate 4-kinase type 2 alpha [Source:HGNC Symbol;Acc:HGNC:8997]
RPS6KA1	1.204866e+03	-4.776587e-01	0.12845516	-3.718486e+00	2.004202e-04	3.243518e-03	ENSG00000117676	RPS6KA1	ribosomal protein S6 kinase A1 [Source:HGNC Symbol;Acc:HGNC:10430]
FASTK	1.105129e+03	-3.390967e-01	0.09122105	-3.717308e+00	2.013570e-04	3.256698e-03	ENSG00000164896	FASTK	Fas activated serine/threonine kinase [Source:HGNC Symbol;Acc:HGNC:24676]
NBPF20	3.492153e+01	1.244429e+00	0.33480527	3.716873e+00	2.017040e-04	3.260331e-03	ENSG00000162825	NBPF20	NBPF member 20 [Source:HGNC Symbol;Acc:HGNC:32000]
DTX4	9.298250e+02	-5.172387e-01	0.13916796	-3.716651e+00	2.018814e-04	3.261218e-03	ENSG00000110042	DTX4	deltex E3 ubiquitin ligase 4 [Source:HGNC Symbol;Acc:HGNC:29151]
DENND11	7.981462e+02	3.833927e-01	0.10316728	3.716224e+00	2.022226e-04	3.264748e-03	ENSG00000257093	DENND11	DENN domain containing 11 [Source:HGNC Symbol;Acc:HGNC:29472]
FABP3	2.433945e+02	-7.488900e-01	0.20161658	-3.714427e+00	2.036649e-04	3.286041e-03	ENSG00000121769	FABP3	fatty acid binding protein 3 [Source:HGNC Symbol;Acc:HGNC:3557]
FOXD2-AS1	9.992466e+01	-1.494405e+00	0.40237307	-3.713978e+00	2.040267e-04	3.289884e-03	ENSG00000237424	FOXD2-AS1	FOXD2 adjacent opposite strand RNA 1 [Source:HGNC Symbol;Acc:HGNC:44256]
CACUL1	1.064654e+03	-2.875665e-01	0.07745795	-3.712549e+00	2.051820e-04	3.306511e-03	ENSG00000151893	CACUL1	CDK2 associated cullin domain 1 [Source:HGNC Symbol;Acc:HGNC:23727]
PHLDB3	2.601584e+02	-6.748224e-01	0.18180206	-3.711852e+00	2.057480e-04	3.313626e-03	ENSG00000176531	PHLDB3	pleckstrin homology like domain family B member 3 [Source:HGNC Symbol;Acc:HGNC:30499]
CHST12	5.041344e+02	-3.741002e-01	0.10084390	-3.709696e+00	2.075082e-04	3.339953e-03	ENSG00000136213	CHST12	carbohydrate sulfotransferase 12 [Source:HGNC Symbol;Acc:HGNC:17423]
VSIG1	1.157716e+01	-1.121186e+00	0.30259804	-3.705199e+00	2.112245e-04	3.397714e-03	ENSG00000101842	VSIG1	V-set and immunoglobulin domain containing 1 [Source:HGNC Symbol;Acc:HGNC:28675]
LRRFIP1	1.581572e+03	4.404523e-01	0.11893673	3.703249e+00	2.128559e-04	3.421890e-03	ENSG00000124831	LRRFIP1	LRR binding FLII interacting protein 1 [Source:HGNC Symbol;Acc:HGNC:6702]
TMED1	2.206050e+02	-3.447984e-01	0.09311380	-3.702978e+00	2.130833e-04	3.423478e-03	ENSG00000099203	TMED1	transmembrane p24 trafficking protein 1 [Source:HGNC Symbol;Acc:HGNC:17291]
-94	2.367628e+01	1.198365e+00	0.32366927	3.702438e+00	2.135377e-04	3.428709e-03	ENSG00000276855		novel transcript
SDSL	1.056986e+02	-1.040933e+00	0.28121426	-3.701564e+00	2.142742e-04	3.438462e-03	ENSG00000139410	SDSL	serine dehydratase like [Source:HGNC Symbol;Acc:HGNC:30404]
FAM234A	2.231384e+03	-2.996895e-01	0.08098842	-3.700400e+00	2.152600e-04	3.451914e-03	ENSG00000167930	FAM234A	family with sequence similarity 234 member A [Source:HGNC Symbol;Acc:HGNC:14163]
ZNF561-AS1	1.314094e+02	4.236010e-01	0.11447845	3.700268e+00	2.153718e-04	3.451914e-03	ENSG00000267106	ZNF561-AS1	ZNF561 antisense RNA 1 (head to head) [Source:HGNC Symbol;Acc:HGNC:27613]
AGPAT1	5.784915e+02	-2.802763e-01	0.07574826	-3.700102e+00	2.155131e-04	3.452099e-03	ENSG00000204310	AGPAT1	1-acylglycerol-3-phosphate O-acyltransferase 1 [Source:HGNC Symbol;Acc:HGNC:324]
MKNK2	2.782063e+03	-3.232630e-01	0.08741898	-3.697859e+00	2.174258e-04	3.480643e-03	ENSG00000099875	MKNK2	MAPK interacting serine/threonine kinase 2 [Source:HGNC Symbol;Acc:HGNC:7111]
GRK4	8.404218e+01	6.501010e-01	0.17582036	3.697530e+00	2.177077e-04	3.481685e-03	ENSG00000125388	GRK4	G protein-coupled receptor kinase 4 [Source:HGNC Symbol;Acc:HGNC:4543]
RELCH	5.628309e+02	3.917572e-01	0.10595255	3.697478e+00	2.177525e-04	3.481685e-03	ENSG00000134444	RELCH	RAB11 binding and LisH domain, coiled-coil and HEAT repeat containing [Source:HGNC Symbol;Acc:HGNC:29289]
UBN1	1.678749e+03	-2.612494e-01	0.07067624	-3.696425e+00	2.186568e-04	3.494047e-03	ENSG00000118900	UBN1	ubinuclein 1 [Source:HGNC Symbol;Acc:HGNC:12506]
USP9Y	2.985599e+02	3.450453e+00	0.93364306	3.695688e+00	2.192925e-04	3.500003e-03	ENSG00000114374	USP9Y	ubiquitin specific peptidase 9 Y-linked [Source:HGNC Symbol;Acc:HGNC:12633]
ARHGAP9	3.559363e+01	-9.003057e-01	0.24360283	-3.695793e+00	2.192012e-04	3.500003e-03	ENSG00000123329	ARHGAP9	Rho GTPase activating protein 9 [Source:HGNC Symbol;Acc:HGNC:14130]
IFFO1	4.548601e+02	3.348234e-01	0.09062574	3.694573e+00	2.202567e-04	3.511222e-03	ENSG00000010295	IFFO1	intermediate filament family orphan 1 [Source:HGNC Symbol;Acc:HGNC:24970]
CAMK2N2	4.857239e+01	7.396108e-01	0.20018860	3.694570e+00	2.202592e-04	3.511222e-03	ENSG00000163888	CAMK2N2	calcium/calmodulin dependent protein kinase II inhibitor 2 [Source:HGNC Symbol;Acc:HGNC:24197]
LRRC4	3.887843e+02	8.695211e-01	0.23544708	3.693064e+00	2.215685e-04	3.529980e-03	ENSG00000128594	LRRC4	leucine rich repeat containing 4 [Source:HGNC Symbol;Acc:HGNC:15586]
PLD3	7.551954e+03	-5.654685e-01	0.15314843	-3.692290e+00	2.222435e-04	3.538413e-03	ENSG00000105223	PLD3	phospholipase D family member 3 [Source:HGNC Symbol;Acc:HGNC:17158]
CBR4	6.407240e+02	3.966460e-01	0.10742947	3.692153e+00	2.223637e-04	3.538413e-03	ENSG00000145439	CBR4	carbonyl reductase 4 [Source:HGNC Symbol;Acc:HGNC:25891]
NXF3	2.721295e+00	3.252307e+00	0.88102604	3.691500e+00	2.229358e-04	3.545398e-03	ENSG00000147206	NXF3	nuclear RNA export factor 3 [Source:HGNC Symbol;Acc:HGNC:8073]
DEDD	3.313762e+02	-2.787062e-01	0.07552043	-3.690474e+00	2.238362e-04	3.557592e-03	ENSG00000158796	DEDD	death effector domain containing [Source:HGNC Symbol;Acc:HGNC:2755]
BCAP29	3.589027e+02	5.930626e-01	0.16074621	3.689435e+00	2.247530e-04	3.570033e-03	ENSG00000075790	BCAP29	B cell receptor associated protein 29 [Source:HGNC Symbol;Acc:HGNC:24131]
-95	3.786613e+00	2.555631e+00	0.69292222	3.688193e+00	2.258519e-04	3.585348e-03	ENSG00000233178		novel transcript, antisense to PGM5
PAFAH2	3.069001e+02	3.113747e-01	0.08444322	3.687386e+00	2.265697e-04	3.594601e-03	ENSG00000158006	PAFAH2	platelet activating factor acetylhydrolase 2 [Source:HGNC Symbol;Acc:HGNC:8579]
INF2	1.820540e+03	-3.814105e-01	0.10346837	-3.686252e+00	2.275810e-04	3.608494e-03	ENSG00000203485	INF2	inverted formin 2 [Source:HGNC Symbol;Acc:HGNC:23791]
MCAM	1.175315e+03	-7.624584e-01	0.20684833	-3.686075e+00	2.277394e-04	3.608856e-03	ENSG00000076706	MCAM	melanoma cell adhesion molecule [Source:HGNC Symbol;Acc:HGNC:6934]
RWDD4	2.744856e+02	4.000986e-01	0.10854954	3.685862e+00	2.279298e-04	3.609725e-03	ENSG00000182552	RWDD4	RWD domain containing 4 [Source:HGNC Symbol;Acc:HGNC:23750]
IGF2-AS	1.881412e+02	-3.042226e+00	0.82548484	-3.685381e+00	2.283604e-04	3.612646e-03	ENSG00000099869	IGF2-AS	IGF2 antisense RNA [Source:HGNC Symbol;Acc:HGNC:14062]
ZCCHC7	5.478927e+02	2.742139e-01	0.07440642	3.685353e+00	2.283857e-04	3.612646e-03	ENSG00000147905	ZCCHC7	zinc finger CCHC-type containing 7 [Source:HGNC Symbol;Acc:HGNC:26209]
FNBP1L	3.038844e+03	3.539243e-01	0.09606924	3.684054e+00	2.295536e-04	3.628965e-03	ENSG00000137942	FNBP1L	formin binding protein 1 like [Source:HGNC Symbol;Acc:HGNC:20851]
TSPEAR	3.113543e+01	-1.179881e+00	0.32034944	-3.683106e+00	2.304091e-04	3.640327e-03	ENSG00000175894	TSPEAR	thrombospondin type laminin G domain and EAR repeats [Source:HGNC Symbol;Acc:HGNC:1268]
TMEM218	4.084064e+02	3.563119e-01	0.09674798	3.682887e+00	2.306072e-04	3.641296e-03	ENSG00000150433	TMEM218	transmembrane protein 218 [Source:HGNC Symbol;Acc:HGNC:27344]
EID1	4.198093e+03	3.059471e-01	0.08310108	3.681627e+00	2.317507e-04	3.657182e-03	ENSG00000255302	EID1	EP300 interacting inhibitor of differentiation 1 [Source:HGNC Symbol;Acc:HGNC:1191]
PGGT1B	4.283453e+02	3.724174e-01	0.10117195	3.681034e+00	2.322897e-04	3.663517e-03	ENSG00000164219	PGGT1B	protein geranylgeranyltransferase type I subunit beta [Source:HGNC Symbol;Acc:HGNC:8895]
KIF25	4.627597e+00	1.485657e+00	0.40366671	3.680404e+00	2.328648e-04	3.669164e-03	ENSG00000125337	KIF25	kinesin family member 25 [Source:HGNC Symbol;Acc:HGNC:6390]
IAH1	1.785520e+02	8.248132e-01	0.22411333	3.680340e+00	2.329234e-04	3.669164e-03	ENSG00000134330	IAH1	isoamyl acetate hydrolyzing esterase 1 (putative) [Source:HGNC Symbol;Acc:HGNC:27696]
PDCD2	1.179513e+03	4.211802e-01	0.11444768	3.680111e+00	2.331324e-04	3.670285e-03	ENSG00000071994	PDCD2	programmed cell death 2 [Source:HGNC Symbol;Acc:HGNC:8762]
CENATAC	3.165048e+02	-4.232440e-01	0.11503564	-3.679243e+00	2.339277e-04	3.679080e-03	ENSG00000186166	CENATAC	centrosomal AT-AC splicing factor [Source:HGNC Symbol;Acc:HGNC:30460]
EGFEM1P	2.358127e+01	1.188988e+00	0.32316486	3.679199e+00	2.339675e-04	3.679080e-03	ENSG00000206120	EGFEM1P	EGF like and EMI domain containing 1, pseudogene [Source:HGNC Symbol;Acc:HGNC:25149]
FAM118B	6.456759e+02	3.553753e-01	0.09660538	3.678629e+00	2.344914e-04	3.685142e-03	ENSG00000197798	FAM118B	family with sequence similarity 118 member B [Source:HGNC Symbol;Acc:HGNC:26110]
CIC	1.596409e+03	-4.117568e-01	0.11197493	-3.677224e+00	2.357864e-04	3.703307e-03	ENSG00000079432	CIC	capicua transcriptional repressor [Source:HGNC Symbol;Acc:HGNC:14214]
BRSK1	6.384884e+02	-4.029917e-01	0.10961892	-3.676297e+00	2.366437e-04	3.712391e-03	ENSG00000160469	BRSK1	BR serine/threonine kinase 1 [Source:HGNC Symbol;Acc:HGNC:18994]
SBK2	4.633839e+01	-1.323497e+00	0.35999641	-3.676418e+00	2.365322e-04	3.712391e-03	ENSG00000187550	SBK2	SH3 domain binding kinase family member 2 [Source:HGNC Symbol;Acc:HGNC:34416]
FN1	3.105438e+04	1.191384e+00	0.32410261	3.675948e+00	2.369681e-04	3.713672e-03	ENSG00000115414	FN1	fibronectin 1 [Source:HGNC Symbol;Acc:HGNC:3778]
FRG1CP	3.452028e+02	4.935923e-01	0.13427762	3.675909e+00	2.370043e-04	3.713672e-03	ENSG00000282826	FRG1CP	FSHD region gene 1 family member C, pseudogene [Source:HGNC Symbol;Acc:HGNC:51762]
ORMDL1	5.842655e+02	3.609642e-01	0.09821269	3.675332e+00	2.375405e-04	3.717913e-03	ENSG00000128699	ORMDL1	ORMDL sphingolipid biosynthesis regulator 1 [Source:HGNC Symbol;Acc:HGNC:16036]
LACC1	4.898672e+01	9.566300e-01	0.26028504	3.675317e+00	2.375543e-04	3.717913e-03	ENSG00000179630	LACC1	laccase domain containing 1 [Source:HGNC Symbol;Acc:HGNC:26789]
ACAP1	2.867764e+02	-7.040176e-01	0.19157607	-3.674872e+00	2.379684e-04	3.722207e-03	ENSG00000072818	ACAP1	ArfGAP with coiled-coil, ankyrin repeat and PH domains 1 [Source:HGNC Symbol;Acc:HGNC:16467]
CIRBP	5.441441e+03	-3.108323e-01	0.08461638	-3.673430e+00	2.393166e-04	3.741096e-03	ENSG00000099622	CIRBP	cold inducible RNA binding protein [Source:HGNC Symbol;Acc:HGNC:1982]
GNA11	8.529533e+02	-4.223575e-01	0.11502787	-3.671784e+00	2.408631e-04	3.760855e-03	ENSG00000088256	GNA11	G protein subunit alpha 11 [Source:HGNC Symbol;Acc:HGNC:4379]
SNORA79B	9.044673e+00	1.365941e+00	0.37200473	3.671837e+00	2.408132e-04	3.760855e-03	ENSG00000222489	SNORA79B	small nucleolar RNA, H/ACA box 79B [Source:HGNC Symbol;Acc:HGNC:52222]
-96	8.660059e+01	6.216168e-01	0.16933097	3.671017e+00	2.415876e-04	3.769956e-03	ENSG00000288075		novel transcript
PREX1	9.411044e+02	-6.393546e-01	0.17419561	-3.670325e+00	2.422418e-04	3.777951e-03	ENSG00000124126	PREX1	phosphatidylinositol-3,4,5-trisphosphate dependent Rac exchange factor 1 [Source:HGNC Symbol;Acc:HGNC:32594]
OTUD7B	7.754338e+02	-3.417069e-01	0.09310765	-3.670020e+00	2.425316e-04	3.780255e-03	ENSG00000264522	OTUD7B	OTU deubiquitinase 7B [Source:HGNC Symbol;Acc:HGNC:16683]
CASP8	1.588614e+02	-8.499095e-01	0.23160666	-3.669625e+00	2.429067e-04	3.781674e-03	ENSG00000064012	CASP8	caspase 8 [Source:HGNC Symbol;Acc:HGNC:1509]
PCDHB17P	8.004940e+00	-1.585969e+00	0.43218493	-3.669654e+00	2.428788e-04	3.781674e-03	ENSG00000255622	PCDHB17P	protocadherin beta 17 pseudogene [Source:HGNC Symbol;Acc:HGNC:14547]
DNAAF11	9.095070e+01	7.047313e-01	0.19206325	3.669267e+00	2.432473e-04	3.784179e-03	ENSG00000129295	DNAAF11	dynein axonemal assembly factor 11 [Source:HGNC Symbol;Acc:HGNC:16725]
SRRM1	2.949016e+03	-2.828056e-01	0.07707645	-3.669157e+00	2.433519e-04	3.784179e-03	ENSG00000133226	SRRM1	serine and arginine repetitive matrix 1 [Source:HGNC Symbol;Acc:HGNC:16638]
-97	2.250563e+00	2.585387e+00	0.70470753	3.668737e+00	2.437516e-04	3.788182e-03	ENSG00000276412		novel transcript
-98	1.071660e+01	1.277722e+00	0.34834045	3.668028e+00	2.444287e-04	3.796488e-03	ENSG00000272277		novel transcript, antisense to RIPK1
-99	4.193374e+00	-1.316773e+00	0.35919254	-3.665925e+00	2.464457e-04	3.825585e-03	ENSG00000272328		novel transcript, antisense to ICA1
SHLD2P3	1.432556e+01	1.216297e+00	0.33180937	3.665650e+00	2.467111e-04	3.827472e-03	ENSG00000189014	SHLD2P3	shieldin complex subunit 2 pseudogene 3 [Source:HGNC Symbol;Acc:HGNC:34038]
-100	8.019138e+00	1.209244e+00	0.32998618	3.664529e+00	2.477938e-04	3.842031e-03	ENSG00000227107		novel transcript
PGM5	3.057011e+02	-2.815999e+00	0.76849016	-3.664327e+00	2.479898e-04	3.842832e-03	ENSG00000154330	PGM5	phosphoglucomutase 5 [Source:HGNC Symbol;Acc:HGNC:8908]
CX3CL1	7.912098e+01	-9.928616e-01	0.27101096	-3.663548e+00	2.487459e-04	3.852306e-03	ENSG00000006210	CX3CL1	C-X3-C motif chemokine ligand 1 [Source:HGNC Symbol;Acc:HGNC:10647]
RAB12	3.395753e+02	5.086315e-01	0.13884711	3.663249e+00	2.490363e-04	3.854560e-03	ENSG00000206418	RAB12	RAB12, member RAS oncogene family [Source:HGNC Symbol;Acc:HGNC:31332]
MARK2	1.241094e+03	-2.840426e-01	0.07755637	-3.662402e+00	2.498609e-04	3.865076e-03	ENSG00000072518	MARK2	microtubule affinity regulating kinase 2 [Source:HGNC Symbol;Acc:HGNC:3332]
MLF2	5.598738e+03	-2.745475e-01	0.07497639	-3.661785e+00	2.504638e-04	3.872153e-03	ENSG00000089693	MLF2	myeloid leukemia factor 2 [Source:HGNC Symbol;Acc:HGNC:7126]
SLC25A38	1.001197e+03	-3.101499e-01	0.08471383	-3.661149e+00	2.510868e-04	3.879532e-03	ENSG00000144659	SLC25A38	solute carrier family 25 member 38 [Source:HGNC Symbol;Acc:HGNC:26054]
PRPS1L1	1.033064e+01	-1.174091e+00	0.32071506	-3.660855e+00	2.513747e-04	3.881727e-03	ENSG00000229937	PRPS1L1	phosphoribosyl pyrophosphate synthetase 1 like 1 [Source:HGNC Symbol;Acc:HGNC:9463]
STRADB	6.764563e+02	3.969051e-01	0.10846985	3.659128e+00	2.530747e-04	3.903451e-03	ENSG00000082146	STRADB	STE20 related adaptor beta [Source:HGNC Symbol;Acc:HGNC:13205]
UBE2L6	1.600015e+03	-4.348352e-01	0.11883465	-3.659162e+00	2.530417e-04	3.903451e-03	ENSG00000156587	UBE2L6	ubiquitin conjugating enzyme E2 L6 [Source:HGNC Symbol;Acc:HGNC:12490]
FICD	1.159157e+02	4.631032e-01	0.12657547	3.658712e+00	2.534860e-04	3.907530e-03	ENSG00000198855	FICD	FIC domain protein adenylyltransferase [Source:HGNC Symbol;Acc:HGNC:18416]
BFAR	1.872933e+03	-3.071333e-01	0.08397570	-3.657407e+00	2.547794e-04	3.922925e-03	ENSG00000103429	BFAR	bifunctional apoptosis regulator [Source:HGNC Symbol;Acc:HGNC:17613]
SH2B1	1.321428e+03	-3.147072e-01	0.08604464	-3.657487e+00	2.547002e-04	3.922925e-03	ENSG00000178188	SH2B1	SH2B adaptor protein 1 [Source:HGNC Symbol;Acc:HGNC:30417]
-101	1.816943e+01	3.680341e+00	1.00643120	3.656823e+00	2.553601e-04	3.929593e-03	ENSG00000262539		dead end homolog 1 (zebrafish) (DND1) pseudogene
-102	2.429428e+01	8.531589e-01	0.23335635	3.656035e+00	2.561467e-04	3.939421e-03	ENSG00000279656		TEC
RIDA	5.175538e+02	5.257748e-01	0.14388641	3.654096e+00	2.580894e-04	3.967006e-03	ENSG00000132541	RIDA	reactive intermediate imine deaminase A homolog [Source:HGNC Symbol;Acc:HGNC:16897]
M6PR	2.039092e+03	-3.482476e-01	0.09530927	-3.653869e+00	2.583180e-04	3.968230e-03	ENSG00000003056	M6PR	mannose-6-phosphate receptor, cation dependent [Source:HGNC Symbol;Acc:HGNC:6752]
TMA16	9.676328e+02	3.503529e-01	0.09597420	3.650491e+00	2.617399e-04	4.018478e-03	ENSG00000198498	TMA16	translation machinery associated 16 homolog [Source:HGNC Symbol;Acc:HGNC:25638]
USP19	1.796994e+03	-2.041511e-01	0.05593871	-3.649549e+00	2.627011e-04	4.030910e-03	ENSG00000172046	USP19	ubiquitin specific peptidase 19 [Source:HGNC Symbol;Acc:HGNC:12617]
XRCC1	9.199213e+02	-3.233164e-01	0.08861494	-3.648554e+00	2.637208e-04	4.039571e-03	ENSG00000073050	XRCC1	X-ray repair cross complementing 1 [Source:HGNC Symbol;Acc:HGNC:12828]
NLK	6.088084e+02	4.099183e-01	0.11235086	3.648555e+00	2.637194e-04	4.039571e-03	ENSG00000087095	NLK	nemo like kinase [Source:HGNC Symbol;Acc:HGNC:29858]
ZNF664	2.849670e+03	4.737192e-01	0.12983593	3.648599e+00	2.636743e-04	4.039571e-03	ENSG00000179195	ZNF664	zinc finger protein 664 [Source:HGNC Symbol;Acc:HGNC:25406]
CPA4	3.005716e+01	3.090141e+00	0.84706492	3.648057e+00	2.642313e-04	4.045064e-03	ENSG00000128510	CPA4	carboxypeptidase A4 [Source:HGNC Symbol;Acc:HGNC:15740]
STK11	1.669800e+03	-2.610518e-01	0.07157841	-3.647075e+00	2.652424e-04	4.058209e-03	ENSG00000118046	STK11	serine/threonine kinase 11 [Source:HGNC Symbol;Acc:HGNC:11389]
ZNF181	2.009055e+02	4.826649e-01	0.13235825	3.646655e+00	2.656761e-04	4.061093e-03	ENSG00000197841	ZNF181	zinc finger protein 181 [Source:HGNC Symbol;Acc:HGNC:12971]
TSSC2	1.125905e+03	6.049831e-01	0.16590347	3.646597e+00	2.657360e-04	4.061093e-03	ENSG00000223756	TSSC2	tumor suppressing subtransferable candidate 2 (pseudogene) [Source:HGNC Symbol;Acc:HGNC:12384]
KHSRP	1.076964e+04	-3.209596e-01	0.08802979	-3.646034e+00	2.663187e-04	4.067663e-03	ENSG00000088247	KHSRP	KH-type splicing regulatory protein [Source:HGNC Symbol;Acc:HGNC:6316]
SMPD4BP	5.374518e+02	-3.496377e-01	0.09591928	-3.645124e+00	2.672629e-04	4.078473e-03	ENSG00000152117	SMPD4BP	sphingomyelin phosphodiesterase 4B, pseudogene [Source:HGNC Symbol;Acc:HGNC:24761]
ZDHHC11	1.502171e+02	-6.171968e-01	0.16932435	-3.645057e+00	2.673329e-04	4.078473e-03	ENSG00000188818	ZDHHC11	zinc finger DHHC-type containing 11 [Source:HGNC Symbol;Acc:HGNC:19158]
NCBP2	2.304661e+03	2.700011e-01	0.07410899	3.643297e+00	2.691680e-04	4.102100e-03	ENSG00000114503	NCBP2	nuclear cap binding protein subunit 2 [Source:HGNC Symbol;Acc:HGNC:7659]
CHRND	3.563062e+00	-2.099775e+00	0.57634247	-3.643276e+00	2.691897e-04	4.102100e-03	ENSG00000135902	CHRND	cholinergic receptor nicotinic delta subunit [Source:HGNC Symbol;Acc:HGNC:1965]
-103	1.545249e+00	-2.923516e+00	0.80248307	-3.643087e+00	2.693875e-04	4.102765e-03	ENSG00000286839		novel transcript
BAIAP2	4.307592e+02	-2.838736e-01	0.07793192	-3.642584e+00	2.699149e-04	4.108447e-03	ENSG00000175866	BAIAP2	BAR/IMD domain containing adaptor protein 2 [Source:HGNC Symbol;Acc:HGNC:947]
PCDHB3	3.886319e+01	-1.165209e+00	0.31994407	-3.641915e+00	2.706171e-04	4.116783e-03	ENSG00000113205	PCDHB3	protocadherin beta 3 [Source:HGNC Symbol;Acc:HGNC:8688]
ZNF354B	2.239357e+02	4.487792e-01	0.12324045	3.641493e+00	2.710616e-04	4.121190e-03	ENSG00000178338	ZNF354B	zinc finger protein 354B [Source:HGNC Symbol;Acc:HGNC:17197]
KIF26A	1.742159e+03	-7.129179e-01	0.19593763	-3.638494e+00	2.742370e-04	4.162336e-03	ENSG00000066735	KIF26A	kinesin family member 26A [Source:HGNC Symbol;Acc:HGNC:20226]
KCNC1	1.082494e+02	-1.262902e+00	0.34708255	-3.638620e+00	2.741029e-04	4.162336e-03	ENSG00000129159	KCNC1	potassium voltage-gated channel subfamily C member 1 [Source:HGNC Symbol;Acc:HGNC:6233]
DNAJC3-DT	8.239424e+01	5.592086e-01	0.15368312	3.638712e+00	2.740050e-04	4.162336e-03	ENSG00000247400	DNAJC3-DT	DNAJC3 divergent transcript [Source:HGNC Symbol;Acc:HGNC:39808]
MNAT1	4.028716e+02	2.732205e-01	0.07511477	3.637374e+00	2.754320e-04	4.178091e-03	ENSG00000020426	MNAT1	MNAT1 component of CDK activating kinase [Source:HGNC Symbol;Acc:HGNC:7181]
SIRT6	6.458080e+02	-3.639659e-01	0.10013039	-3.634920e+00	2.780673e-04	4.215665e-03	ENSG00000077463	SIRT6	sirtuin 6 [Source:HGNC Symbol;Acc:HGNC:14934]
ZFAND1	4.526867e+02	3.901858e-01	0.10734941	3.634727e+00	2.782753e-04	4.216417e-03	ENSG00000104231	ZFAND1	zinc finger AN1-type containing 1 [Source:HGNC Symbol;Acc:HGNC:25858]
MMP23B	2.110487e+01	1.538232e+00	0.42328466	3.634037e+00	2.790206e-04	4.225305e-03	ENSG00000189409	MMP23B	matrix metallopeptidase 23B [Source:HGNC Symbol;Acc:HGNC:7171]
-104	7.626202e+00	1.333027e+00	0.36684854	3.633727e+00	2.793570e-04	4.227994e-03	ENSG00000214248		novel transcript, antisense to LRRC8E
AIP	1.121438e+03	-3.738442e-01	0.10289238	-3.633351e+00	2.797638e-04	4.231746e-03	ENSG00000110711	AIP	aryl hydrocarbon receptor interacting protein [Source:HGNC Symbol;Acc:HGNC:358]
-105	1.904950e+01	-8.859079e-01	0.24384836	-3.633028e+00	2.801149e-04	4.234650e-03	ENSG00000273145		novel transcript
GPR84	2.098808e+00	3.033345e+00	0.83502853	3.632624e+00	2.805537e-04	4.238877e-03	ENSG00000139572	GPR84	G protein-coupled receptor 84 [Source:HGNC Symbol;Acc:HGNC:4535]
BCAS3	4.322480e+02	-4.901160e-01	0.13493188	-3.632322e+00	2.808822e-04	4.240805e-03	ENSG00000141376	BCAS3	BCAS3 microtubule associated cell migration factor [Source:HGNC Symbol;Acc:HGNC:14347]
NEAT1	5.863919e+02	-1.055666e+00	0.29063987	-3.632214e+00	2.809999e-04	4.240805e-03	ENSG00000245532	NEAT1	nuclear paraspeckle assembly transcript 1 [Source:HGNC Symbol;Acc:HGNC:30815]
KLF9	5.683336e+01	-9.501919e-01	0.26162139	-3.631935e+00	2.813039e-04	4.242987e-03	ENSG00000119138	KLF9	KLF transcription factor 9 [Source:HGNC Symbol;Acc:HGNC:1123]
LRPPRC	5.294676e+03	-4.027336e-01	0.11089914	-3.631530e+00	2.817454e-04	4.247240e-03	ENSG00000138095	LRPPRC	leucine rich pentatricopeptide repeat containing [Source:HGNC Symbol;Acc:HGNC:15714]
ZFR2	1.925215e+02	-6.339352e-01	0.17466391	-3.629458e+00	2.840175e-04	4.279068e-03	ENSG00000105278	ZFR2	zinc finger RNA binding protein 2 [Source:HGNC Symbol;Acc:HGNC:29189]
MAEA	2.270955e+03	-3.265255e-01	0.08997728	-3.628977e+00	2.845465e-04	4.284614e-03	ENSG00000090316	MAEA	macrophage erythroblast attacher, E3 ubiquitin ligase [Source:HGNC Symbol;Acc:HGNC:13731]
ARFIP1	6.989747e+02	2.932404e-01	0.08088644	3.625335e+00	2.885876e-04	4.343007e-03	ENSG00000164144	ARFIP1	ADP ribosylation factor interacting protein 1 [Source:HGNC Symbol;Acc:HGNC:21496]
CLSTN1	3.627375e+03	-3.145048e-01	0.08677252	-3.624475e+00	2.895490e-04	4.355013e-03	ENSG00000171603	CLSTN1	calsyntenin 1 [Source:HGNC Symbol;Acc:HGNC:17447]
ZNF646	9.345965e+02	-3.343726e-01	0.09225967	-3.624255e+00	2.897956e-04	4.356261e-03	ENSG00000167395	ZNF646	zinc finger protein 646 [Source:HGNC Symbol;Acc:HGNC:29004]
KXD1	7.660945e+02	-4.040679e-01	0.11151425	-3.623464e+00	2.906838e-04	4.364684e-03	ENSG00000105700	KXD1	KxDL motif containing 1 [Source:HGNC Symbol;Acc:HGNC:28420]
NLRX1	4.316510e+02	-5.213096e-01	0.14386696	-3.623553e+00	2.905832e-04	4.364684e-03	ENSG00000160703	NLRX1	NLR family member X1 [Source:HGNC Symbol;Acc:HGNC:29890]
UBBP4	2.880853e+02	-7.851788e-01	0.21673510	-3.622758e+00	2.914786e-04	4.374151e-03	ENSG00000263563	UBBP4	ubiquitin B pseudogene 4 [Source:HGNC Symbol;Acc:HGNC:12467]
SLC25A21	4.698345e+01	7.021972e-01	0.19384236	3.622517e+00	2.917507e-04	4.375767e-03	ENSG00000183032	SLC25A21	solute carrier family 25 member 21 [Source:HGNC Symbol;Acc:HGNC:14411]
GCDH	1.131382e+03	-5.095211e-01	0.14066200	-3.622308e+00	2.919865e-04	4.376838e-03	ENSG00000105607	GCDH	glutaryl-CoA dehydrogenase [Source:HGNC Symbol;Acc:HGNC:4189]
OMA1	1.203300e+02	3.717419e-01	0.10265425	3.621300e+00	2.931263e-04	4.391450e-03	ENSG00000162600	OMA1	OMA1 zinc metallopeptidase [Source:HGNC Symbol;Acc:HGNC:29661]
TJAP1	8.195285e+02	-2.951072e-01	0.08154010	-3.619166e+00	2.955540e-04	4.425331e-03	ENSG00000137221	TJAP1	tight junction associated protein 1 [Source:HGNC Symbol;Acc:HGNC:17949]
C1orf122	5.990064e+02	5.499295e-01	0.15198402	3.618338e+00	2.965014e-04	4.437021e-03	ENSG00000197982	C1orf122	chromosome 1 open reading frame 122 [Source:HGNC Symbol;Acc:HGNC:24789]
SRP9	6.052544e+03	3.410801e-01	0.09431060	3.616562e+00	2.985423e-04	4.465053e-03	ENSG00000143742	SRP9	signal recognition particle 9 [Source:HGNC Symbol;Acc:HGNC:11304]
TARS2	9.486984e+02	-3.056007e-01	0.08459925	-3.612334e+00	3.034535e-04	4.535957e-03	ENSG00000143374	TARS2	threonyl-tRNA synthetase 2, mitochondrial [Source:HGNC Symbol;Acc:HGNC:30740]
ORAI1	5.200728e+02	-5.530410e-01	0.15314955	-3.611117e+00	3.048809e-04	4.554735e-03	ENSG00000276045	ORAI1	ORAI calcium release-activated calcium modulator 1 [Source:HGNC Symbol;Acc:HGNC:25896]
IMPA1	4.486620e+02	4.764739e-01	0.13203937	3.608575e+00	3.078840e-04	4.597021e-03	ENSG00000133731	IMPA1	inositol monophosphatase 1 [Source:HGNC Symbol;Acc:HGNC:6050]
MIOS	7.096338e+02	3.174603e-01	0.08799627	3.607656e+00	3.089760e-04	4.609602e-03	ENSG00000164654	MIOS	meiosis regulator for oocyte development [Source:HGNC Symbol;Acc:HGNC:21905]
Y_RNA	2.369210e+01	1.001872e+00	0.27771338	3.607574e+00	3.090729e-04	4.609602e-03	ENSG00000207425	Y_RNA	Y RNA [Source:RFAM;Acc:RF00019]
PNKP	1.165372e+03	-3.420854e-01	0.09485643	-3.606349e+00	3.105354e-04	4.628820e-03	ENSG00000039650	PNKP	polynucleotide kinase 3'-phosphatase [Source:HGNC Symbol;Acc:HGNC:9154]
NFE2L1	5.610157e+03	-3.132499e-01	0.08689277	-3.605017e+00	3.121320e-04	4.649232e-03	ENSG00000082641	NFE2L1	NFE2 like bZIP transcription factor 1 [Source:HGNC Symbol;Acc:HGNC:7781]
COPE	1.126224e+03	-3.826977e-01	0.10615996	-3.604916e+00	3.122540e-04	4.649232e-03	ENSG00000105669	COPE	COPI coat complex subunit epsilon [Source:HGNC Symbol;Acc:HGNC:2234]
THAP7-AS1	1.734074e+01	1.627095e+00	0.45139390	3.604600e+00	3.126339e-04	4.652285e-03	ENSG00000230513	THAP7-AS1	THAP7 antisense RNA 1 [Source:HGNC Symbol;Acc:HGNC:41013]
SLC38A11	1.729101e+00	3.476514e+00	0.96523946	3.601711e+00	3.161292e-04	4.701672e-03	ENSG00000169507	SLC38A11	solute carrier family 38 member 11 [Source:HGNC Symbol;Acc:HGNC:26836]
CCDC90B	8.373569e+02	2.833059e-01	0.07866414	3.601462e+00	3.164325e-04	4.703554e-03	ENSG00000137500	CCDC90B	coiled-coil domain containing 90B [Source:HGNC Symbol;Acc:HGNC:28108]
GPC1	1.783388e+03	-4.297112e-01	0.11933879	-3.600767e+00	3.172796e-04	4.713514e-03	ENSG00000063660	GPC1	glypican 1 [Source:HGNC Symbol;Acc:HGNC:4449]
GNG8	4.672815e+01	-1.120019e+00	0.31111481	-3.600017e+00	3.181962e-04	4.724494e-03	ENSG00000167414	GNG8	G protein subunit gamma 8 [Source:HGNC Symbol;Acc:HGNC:19664]
LRFN5	1.941072e+02	1.114977e+00	0.30977042	3.599364e+00	3.189961e-04	4.731095e-03	ENSG00000165379	LRFN5	leucine rich repeat and fibronectin type III domain containing 5 [Source:HGNC Symbol;Acc:HGNC:20360]
LAIR1	1.502738e+01	1.732587e+00	0.48135552	3.599391e+00	3.189635e-04	4.731095e-03	ENSG00000167613	LAIR1	leukocyte associated immunoglobulin like receptor 1 [Source:HGNC Symbol;Acc:HGNC:6477]
IMMP2L	1.641019e+02	4.179823e-01	0.11613799	3.599014e+00	3.194258e-04	4.734830e-03	ENSG00000184903	IMMP2L	inner mitochondrial membrane peptidase subunit 2 [Source:HGNC Symbol;Acc:HGNC:14598]
CD83	1.925955e+02	6.817445e-01	0.18943831	3.598768e+00	3.197285e-04	4.736678e-03	ENSG00000112149	CD83	CD83 molecule [Source:HGNC Symbol;Acc:HGNC:1703]
FLNC	4.204576e+03	-8.951041e-01	0.24877093	-3.598106e+00	3.205432e-04	4.746108e-03	ENSG00000128591	FLNC	filamin C [Source:HGNC Symbol;Acc:HGNC:3756]
FBXO31	4.235509e+02	-3.295102e-01	0.09159355	-3.597526e+00	3.212583e-04	4.754051e-03	ENSG00000103264	FBXO31	F-box protein 31 [Source:HGNC Symbol;Acc:HGNC:16510]
CRABP2	1.584411e+04	-6.156178e-01	0.17118324	-3.596250e+00	3.228370e-04	4.774760e-03	ENSG00000143320	CRABP2	cellular retinoic acid binding protein 2 [Source:HGNC Symbol;Acc:HGNC:2339]
RCOR2	2.132484e+03	-4.759562e-01	0.13237875	-3.595413e+00	3.238777e-04	4.787492e-03	ENSG00000167771	RCOR2	REST corepressor 2 [Source:HGNC Symbol;Acc:HGNC:27455]
CD276	4.427573e+03	-3.965360e-01	0.11040381	-3.591687e+00	3.285439e-04	4.851284e-03	ENSG00000103855	CD276	CD276 molecule [Source:HGNC Symbol;Acc:HGNC:19137]
HCN1	3.896577e+01	9.754223e-01	0.27158157	3.591637e+00	3.286078e-04	4.851284e-03	ENSG00000164588	HCN1	hyperpolarization activated cyclic nucleotide gated potassium channel 1 [Source:HGNC Symbol;Acc:HGNC:4845]
FAXDC2	2.960106e+02	-8.396060e-01	0.23377379	-3.591532e+00	3.287400e-04	4.851284e-03	ENSG00000170271	FAXDC2	fatty acid hydroxylase domain containing 2 [Source:HGNC Symbol;Acc:HGNC:1334]
DAGLB	4.756344e+02	-3.574740e-01	0.09955109	-3.590860e+00	3.295888e-04	4.861115e-03	ENSG00000164535	DAGLB	diacylglycerol lipase beta [Source:HGNC Symbol;Acc:HGNC:28923]
DYNLRB2-AS1	3.261525e+00	3.299155e+00	0.91892254	3.590243e+00	3.303697e-04	4.869935e-03	ENSG00000259867	DYNLRB2-AS1	DYNLRB2 antisense RNA 1 [Source:HGNC Symbol;Acc:HGNC:55405]
ST8SIA4	6.048315e+01	1.364880e+00	0.38018514	3.590041e+00	3.306256e-04	4.871010e-03	ENSG00000113532	ST8SIA4	ST8 alpha-N-acetyl-neuraminide alpha-2,8-sialyltransferase 4 [Source:HGNC Symbol;Acc:HGNC:10871]
MIRLET7BHG	2.347186e+00	1.835096e+00	0.51124729	3.589448e+00	3.313784e-04	4.879401e-03	ENSG00000197182	MIRLET7BHG	MIRLET7B host gene [Source:HGNC Symbol;Acc:HGNC:37189]
TAF10	7.107023e+01	5.942295e-01	0.16564280	3.587415e+00	3.339723e-04	4.914876e-03	ENSG00000166337	TAF10	TATA-box binding protein associated factor 10 [Source:HGNC Symbol;Acc:HGNC:11543]
BEND6	4.388893e+01	8.263226e-01	0.23034895	3.587265e+00	3.341653e-04	4.914999e-03	ENSG00000151917	BEND6	BEN domain containing 6 [Source:HGNC Symbol;Acc:HGNC:20871]
PHGDH	1.092098e+04	-5.925377e-01	0.16523705	-3.585986e+00	3.358072e-04	4.935380e-03	ENSG00000092621	PHGDH	phosphoglycerate dehydrogenase [Source:HGNC Symbol;Acc:HGNC:8923]
-106	5.320478e+01	6.066066e-01	0.16916455	3.585897e+00	3.359217e-04	4.935380e-03	ENSG00000261094		novel transcript
ELP3	9.589087e+02	-2.399996e-01	0.06694090	-3.585246e+00	3.367604e-04	4.944972e-03	ENSG00000134014	ELP3	elongator acetyltransferase complex subunit 3 [Source:HGNC Symbol;Acc:HGNC:20696]
ADAL	2.702640e+02	4.031141e-01	0.11251550	3.582743e+00	3.400047e-04	4.989860e-03	ENSG00000168803	ADAL	adenosine deaminase like [Source:HGNC Symbol;Acc:HGNC:31853]
PBX2	3.636324e+03	-2.617366e-01	0.07306334	-3.582324e+00	3.405507e-04	4.992369e-03	ENSG00000204304	PBX2	PBX homeobox 2 [Source:HGNC Symbol;Acc:HGNC:8633]
VLDLR-AS1	6.089788e+01	9.110771e-01	0.25432160	3.582382e+00	3.404757e-04	4.992369e-03	ENSG00000236404	VLDLR-AS1	VLDLR antisense RNA 1 [Source:HGNC Symbol;Acc:HGNC:49621]
ZER1	7.768921e+02	-3.337756e-01	0.09318348	-3.581918e+00	3.410810e-04	4.997391e-03	ENSG00000160445	ZER1	zyg-11 related cell cycle regulator [Source:HGNC Symbol;Acc:HGNC:30960]
LINC00910	3.884145e+01	1.098543e+00	0.30670925	3.581709e+00	3.413540e-04	4.998640e-03	ENSG00000188825	LINC00910	long intergenic non-protein coding RNA 910 [Source:HGNC Symbol;Acc:HGNC:44361]
SP8	2.801555e+02	1.692727e+00	0.47270493	3.580937e+00	3.423639e-04	5.007919e-03	ENSG00000164651	SP8	Sp8 transcription factor [Source:HGNC Symbol;Acc:HGNC:19196]
NAP1L3	7.079479e+02	5.126342e-01	0.14315550	3.580961e+00	3.423330e-04	5.007919e-03	ENSG00000186310	NAP1L3	nucleosome assembly protein 1 like 3 [Source:HGNC Symbol;Acc:HGNC:7639]
ADRB3	7.250454e+00	-1.862622e+00	0.52041018	-3.579143e+00	3.447233e-04	5.039661e-03	ENSG00000188778	ADRB3	adrenoceptor beta 3 [Source:HGNC Symbol;Acc:HGNC:288]
SHLD2	6.044805e+02	4.158078e-01	0.11618232	3.578925e+00	3.450101e-04	5.041086e-03	ENSG00000122376	SHLD2	shieldin complex subunit 2 [Source:HGNC Symbol;Acc:HGNC:28773]
PTGIS	7.988584e+02	-8.110624e-01	0.22663994	-3.578638e+00	3.453890e-04	5.041089e-03	ENSG00000124212	PTGIS	prostaglandin I2 synthase [Source:HGNC Symbol;Acc:HGNC:9603]
PDSS1	2.200993e+02	5.484700e-01	0.15325749	3.578748e+00	3.452436e-04	5.041089e-03	ENSG00000148459	PDSS1	decaprenyl diphosphate synthase subunit 1 [Source:HGNC Symbol;Acc:HGNC:17759]
WDR59	1.324526e+03	-2.455955e-01	0.06864348	-3.577842e+00	3.464432e-04	5.053705e-03	ENSG00000103091	WDR59	WD repeat domain 59 [Source:HGNC Symbol;Acc:HGNC:25706]
TANK	3.306981e+02	3.440628e-01	0.09618787	3.576988e+00	3.475766e-04	5.064688e-03	ENSG00000136560	TANK	TRAF family member associated NFKB activator [Source:HGNC Symbol;Acc:HGNC:11562]
SH3BGR	5.636409e+00	-1.389875e+00	0.38855495	-3.577037e+00	3.475111e-04	5.064688e-03	ENSG00000185437	SH3BGR	SH3 domain binding glutamate rich protein [Source:HGNC Symbol;Acc:HGNC:10822]
MFAP1	1.586745e+03	2.466518e-01	0.06896584	3.576435e+00	3.483117e-04	5.069849e-03	ENSG00000140259	MFAP1	microfibril associated protein 1 [Source:HGNC Symbol;Acc:HGNC:7032]
LINC01278	4.063165e+02	3.490625e-01	0.09759904	3.576496e+00	3.482308e-04	5.069849e-03	ENSG00000235437	LINC01278	long intergenic non-protein coding RNA 1278 [Source:HGNC Symbol;Acc:HGNC:28090]
EIF3G	4.431155e+03	-2.910113e-01	0.08140363	-3.574918e+00	3.503376e-04	5.096550e-03	ENSG00000130811	EIF3G	eukaryotic translation initiation factor 3 subunit G [Source:HGNC Symbol;Acc:HGNC:3274]
MAN1A2	1.040823e+03	5.161314e-01	0.14438596	3.574664e+00	3.506774e-04	5.098708e-03	ENSG00000198162	MAN1A2	mannosidase alpha class 1A member 2 [Source:HGNC Symbol;Acc:HGNC:6822]
LINC01145	3.464329e+01	7.088857e-01	0.19841411	3.572759e+00	3.532403e-04	5.133167e-03	ENSG00000272419	LINC01145	long intergenic non-protein coding RNA 1145 [Source:HGNC Symbol;Acc:HGNC:49462]
NPIPB6	1.024453e+01	-1.163109e+00	0.32559985	-3.572203e+00	3.539905e-04	5.141263e-03	ENSG00000198156	NPIPB6	nuclear pore complex interacting protein family member B6 [Source:HGNC Symbol;Acc:HGNC:37454]
STAU2	9.494809e+02	3.482956e-01	0.09752054	3.571510e+00	3.549289e-04	5.152081e-03	ENSG00000040341	STAU2	staufen double-stranded RNA binding protein 2 [Source:HGNC Symbol;Acc:HGNC:11371]
EMD	1.609785e+03	-4.146828e-01	0.11612281	-3.571071e+00	3.555241e-04	5.157909e-03	ENSG00000102119	EMD	emerin [Source:HGNC Symbol;Acc:HGNC:3331]
PGP	6.564315e+02	4.779527e-01	0.13384803	3.570861e+00	3.558100e-04	5.159245e-03	ENSG00000184207	PGP	phosphoglycolate phosphatase [Source:HGNC Symbol;Acc:HGNC:8909]
TMEM198	1.501818e+02	-5.135921e-01	0.14384989	-3.570334e+00	3.565267e-04	5.166823e-03	ENSG00000188760	TMEM198	transmembrane protein 198 [Source:HGNC Symbol;Acc:HGNC:33704]
ADGRB3	7.805682e+01	8.935509e-01	0.25031029	3.569773e+00	3.572908e-04	5.174874e-03	ENSG00000135298	ADGRB3	adhesion G protein-coupled receptor B3 [Source:HGNC Symbol;Acc:HGNC:945]
POLR1D	2.122923e+03	-3.294321e-01	0.09228718	-3.569641e+00	3.574710e-04	5.174874e-03	ENSG00000186184	POLR1D	RNA polymerase I and III subunit D [Source:HGNC Symbol;Acc:HGNC:20422]
TSKU-AS1	1.272996e+01	8.747379e-01	0.24510092	3.568889e+00	3.584986e-04	5.186929e-03	ENSG00000255100	TSKU-AS1	TSKU antisense RNA 1 [Source:HGNC Symbol;Acc:HGNC:55509]
GSS	1.013492e+03	4.359305e-01	0.12217553	3.568067e+00	3.596244e-04	5.197568e-03	ENSG00000100983	GSS	glutathione synthetase [Source:HGNC Symbol;Acc:HGNC:4624]
PLAC8	1.643419e+01	1.319244e+00	0.36973435	3.568086e+00	3.595983e-04	5.197568e-03	ENSG00000145287	PLAC8	placenta associated 8 [Source:HGNC Symbol;Acc:HGNC:19254]
LIPA	9.089799e+02	-7.417499e-01	0.20796694	-3.566672e+00	3.615430e-04	5.222463e-03	ENSG00000107798	LIPA	lipase A, lysosomal acid type [Source:HGNC Symbol;Acc:HGNC:6617]
SCYL1	1.949429e+03	-2.478496e-01	0.06950943	-3.565698e+00	3.628897e-04	5.239073e-03	ENSG00000142186	SCYL1	SCY1 like pseudokinase 1 [Source:HGNC Symbol;Acc:HGNC:14372]
MIR17HG	3.422023e+02	7.632054e-01	0.21405118	3.565527e+00	3.631251e-04	5.239630e-03	ENSG00000215417	MIR17HG	miR-17-92a-1 cluster host gene [Source:HGNC Symbol;Acc:HGNC:23564]
CASP1	1.573328e+00	3.387802e+00	0.95028640	3.565033e+00	3.638109e-04	5.243841e-03	ENSG00000137752	CASP1	caspase 1 [Source:HGNC Symbol;Acc:HGNC:1499]
-107	3.255779e+00	-2.186803e+00	0.61339027	-3.565109e+00	3.637046e-04	5.243841e-03	ENSG00000259709		novel transcript, antisense to GNB5
LETM1P2	5.013427e+00	-1.572800e+00	0.44127034	-3.564254e+00	3.648922e-04	5.256580e-03	ENSG00000268660	LETM1P2	leucine zipper and EF-hand containing transmembrane protein 1 pseudogene 2 [Source:HGNC Symbol;Acc:HGNC:33985]
ZMIZ1	2.890376e+03	-4.938301e-01	0.13858233	-3.563442e+00	3.660237e-04	5.266703e-03	ENSG00000108175	ZMIZ1	zinc finger MIZ-type containing 1 [Source:HGNC Symbol;Acc:HGNC:16493]
PEX5L	2.050470e+01	7.154745e-01	0.20078850	3.563324e+00	3.661884e-04	5.266703e-03	ENSG00000114757	PEX5L	peroxisomal biogenesis factor 5 like [Source:HGNC Symbol;Acc:HGNC:30024]
MAPT	1.824131e+02	-7.853686e-01	0.22038785	-3.563575e+00	3.658384e-04	5.266703e-03	ENSG00000186868	MAPT	microtubule associated protein tau [Source:HGNC Symbol;Acc:HGNC:6893]
TLCD2	7.491459e+01	7.885746e-01	0.22131610	3.563114e+00	3.664809e-04	5.268064e-03	ENSG00000185561	TLCD2	TLC domain containing 2 [Source:HGNC Symbol;Acc:HGNC:33522]
CAMK1G	1.304548e+02	-1.404874e+00	0.39440226	-3.562033e+00	3.679948e-04	5.285976e-03	ENSG00000008118	CAMK1G	calcium/calmodulin dependent protein kinase IG [Source:HGNC Symbol;Acc:HGNC:14585]
SLC1A3	4.401566e+02	9.772840e-01	0.27436843	3.561940e+00	3.681241e-04	5.285976e-03	ENSG00000079215	SLC1A3	solute carrier family 1 member 3 [Source:HGNC Symbol;Acc:HGNC:10941]
ZNF233	3.911488e+01	8.148003e-01	0.22878103	3.561485e+00	3.687628e-04	5.289505e-03	ENSG00000159915	ZNF233	zinc finger protein 233 [Source:HGNC Symbol;Acc:HGNC:30946]
IFTAP	2.149519e+02	4.891505e-01	0.13734670	3.561429e+00	3.688418e-04	5.289505e-03	ENSG00000166352	IFTAP	intraflagellar transport associated protein [Source:HGNC Symbol;Acc:HGNC:25142]
SEC24B-AS1	4.690727e+01	6.798461e-01	0.19089612	3.561341e+00	3.689659e-04	5.289505e-03	ENSG00000247950	SEC24B-AS1	SEC24B antisense RNA 1 [Source:HGNC Symbol;Acc:HGNC:44003]
PMS1	7.332157e+02	4.933642e-01	0.13854988	3.560914e+00	3.695658e-04	5.294933e-03	ENSG00000064933	PMS1	PMS1 homolog 1, mismatch repair system component [Source:HGNC Symbol;Acc:HGNC:9121]
SPDYE3	7.723737e+01	5.090939e-01	0.14297223	3.560789e+00	3.697424e-04	5.294933e-03	ENSG00000214300	SPDYE3	speedy/RINGO cell cycle regulator family member E3 [Source:HGNC Symbol;Acc:HGNC:35462]
BEGAIN	3.739999e+01	-8.305921e-01	0.23332401	-3.559823e+00	3.711051e-04	5.311592e-03	ENSG00000183092	BEGAIN	brain enriched guanylate kinase associated [Source:HGNC Symbol;Acc:HGNC:24163]
SMARCAD1	1.495829e+03	4.542158e-01	0.12760517	3.559540e+00	3.715043e-04	5.314448e-03	ENSG00000163104	SMARCAD1	SWI/SNF-related, matrix-associated actin-dependent regulator of chromatin, subfamily a, containing DEAD/H box 1 [Source:HGNC Symbol;Acc:HGNC:18398]
-108	2.991907e+00	2.359395e+00	0.66298668	3.558737e+00	3.726419e-04	5.327859e-03	ENSG00000285567		novel transcript
-109	3.098380e+01	1.162432e+00	0.32667969	3.558325e+00	3.732276e-04	5.333368e-03	ENSG00000235152		novel transcript
ICAM1	1.507175e+02	-9.721051e-01	0.27324159	-3.557676e+00	3.741501e-04	5.340816e-03	ENSG00000090339	ICAM1	intercellular adhesion molecule 1 [Source:HGNC Symbol;Acc:HGNC:5344]
UFC1	7.228233e+02	3.013612e-01	0.08470487	3.557780e+00	3.740030e-04	5.340816e-03	ENSG00000143222	UFC1	ubiquitin-fold modifier conjugating enzyme 1 [Source:HGNC Symbol;Acc:HGNC:26941]
RTN4R	2.147698e+02	6.554154e-01	0.18429028	3.556430e+00	3.759293e-04	5.363338e-03	ENSG00000040608	RTN4R	reticulon 4 receptor [Source:HGNC Symbol;Acc:HGNC:18601]
CAST	7.629541e+02	6.283508e-01	0.17671273	3.555775e+00	3.768659e-04	5.370945e-03	ENSG00000153113	CAST	calpastatin [Source:HGNC Symbol;Acc:HGNC:1515]
PKNOX1	5.341068e+02	4.204853e-01	0.11825169	3.555850e+00	3.767589e-04	5.370945e-03	ENSG00000160199	PKNOX1	PBX/knotted 1 homeobox 1 [Source:HGNC Symbol;Acc:HGNC:9022]
HAT1	1.505624e+03	4.879937e-01	0.13727020	3.554986e+00	3.779986e-04	5.384205e-03	ENSG00000128708	HAT1	histone acetyltransferase 1 [Source:HGNC Symbol;Acc:HGNC:4821]
CYTH2	2.481958e+03	-3.938520e-01	0.11079948	-3.554637e+00	3.785012e-04	5.386651e-03	ENSG00000105443	CYTH2	cytohesin 2 [Source:HGNC Symbol;Acc:HGNC:9502]
TMEM14B	4.616008e+02	4.160587e-01	0.11704844	3.554586e+00	3.785750e-04	5.386651e-03	ENSG00000137210	TMEM14B	transmembrane protein 14B [Source:HGNC Symbol;Acc:HGNC:21384]
CTNNAL1	1.214666e+03	2.586149e-01	0.07279543	3.552625e+00	3.814071e-04	5.424049e-03	ENSG00000119326	CTNNAL1	catenin alpha like 1 [Source:HGNC Symbol;Acc:HGNC:2512]
KDM6B	1.300630e+03	-6.570228e-01	0.18505023	-3.550511e+00	3.844842e-04	5.464889e-03	ENSG00000132510	KDM6B	lysine demethylase 6B [Source:HGNC Symbol;Acc:HGNC:29012]
DCC	4.991150e+01	1.282132e+00	0.36116698	3.549969e+00	3.852759e-04	5.470301e-03	ENSG00000187323	DCC	DCC netrin 1 receptor [Source:HGNC Symbol;Acc:HGNC:2701]
-110	1.333454e+01	-1.294203e+00	0.36455310	-3.550109e+00	3.850710e-04	5.470301e-03	ENSG00000283221		novel transcript, antisense to GRIN2A
ITPR2	6.318627e+02	8.031324e-01	0.22626777	3.549478e+00	3.859964e-04	5.477610e-03	ENSG00000123104	ITPR2	inositol 1,4,5-trisphosphate receptor type 2 [Source:HGNC Symbol;Acc:HGNC:6181]
WBP2	1.386256e+03	-2.971343e-01	0.08373099	-3.548677e+00	3.871712e-04	5.487976e-03	ENSG00000132471	WBP2	WW domain binding protein 2 [Source:HGNC Symbol;Acc:HGNC:12738]
FBXO46	5.939771e+02	-3.037853e-01	0.08560807	-3.548559e+00	3.873453e-04	5.487976e-03	ENSG00000177051	FBXO46	F-box protein 46 [Source:HGNC Symbol;Acc:HGNC:25069]
ABHD16A	1.497104e+01	9.823743e-01	0.27683706	3.548565e+00	3.873364e-04	5.487976e-03	ENSG00000204427	ABHD16A	abhydrolase domain containing 16A, phospholipase [Source:HGNC Symbol;Acc:HGNC:13921]
EEIG1	9.699902e+02	-3.614437e-01	0.10186071	-3.548412e+00	3.875622e-04	5.488128e-03	ENSG00000167106	EEIG1	estrogen-induced osteoclastogenesis regulator 1 [Source:HGNC Symbol;Acc:HGNC:31419]
CUBN	3.588673e+01	1.476285e+00	0.41612332	3.547710e+00	3.885966e-04	5.499850e-03	ENSG00000107611	CUBN	cubilin [Source:HGNC Symbol;Acc:HGNC:2548]
METTL23	1.778776e+02	4.835839e-01	0.13633476	3.547033e+00	3.895953e-04	5.511055e-03	ENSG00000181038	METTL23	methyltransferase 23, arginine [Source:HGNC Symbol;Acc:HGNC:26988]
CMAHP	2.592431e+00	-1.764035e+00	0.49761874	-3.544953e+00	3.926834e-04	5.551788e-03	ENSG00000168405	CMAHP	cytidine monophospho-N-acetylneuraminic acid hydroxylase, pseudogene [Source:HGNC Symbol;Acc:HGNC:2098]
PHLPP2	2.889693e+02	3.932674e-01	0.11094756	3.544624e+00	3.931736e-04	5.552821e-03	ENSG00000040199	PHLPP2	PH domain and leucine rich repeat protein phosphatase 2 [Source:HGNC Symbol;Acc:HGNC:29149]
IFT80	2.201935e+02	5.730987e-01	0.16167691	3.544716e+00	3.930365e-04	5.552821e-03	ENSG00000068885	IFT80	intraflagellar transport 80 [Source:HGNC Symbol;Acc:HGNC:29262]
BCAM	1.615097e+03	-9.694768e-01	0.27356290	-3.543890e+00	3.942696e-04	5.565348e-03	ENSG00000187244	BCAM	basal cell adhesion molecule (Lutheran blood group) [Source:HGNC Symbol;Acc:HGNC:6722]
UBA5	9.549791e+02	2.996906e-01	0.08458232	3.543183e+00	3.953282e-04	5.571427e-03	ENSG00000081307	UBA5	ubiquitin like modifier activating enzyme 5 [Source:HGNC Symbol;Acc:HGNC:23230]
SLC10A4	2.386040e+01	1.051953e+00	0.29689156	3.543224e+00	3.952666e-04	5.571427e-03	ENSG00000145248	SLC10A4	solute carrier family 10 member 4 [Source:HGNC Symbol;Acc:HGNC:22980]
H4C3	3.227097e+01	9.826442e-01	0.27733083	3.543220e+00	3.952724e-04	5.571427e-03	ENSG00000197061	H4C3	H4 clustered histone 3 [Source:HGNC Symbol;Acc:HGNC:4787]
H1-1	1.200329e+00	-3.756949e+00	1.06077477	-3.541703e+00	3.975534e-04	5.599824e-03	ENSG00000124610	H1-1	H1.1 linker histone, cluster member [Source:HGNC Symbol;Acc:HGNC:4715]
FAAH2	1.233017e+02	-1.017025e+00	0.28723669	-3.540722e+00	3.990335e-04	5.617700e-03	ENSG00000165591	FAAH2	fatty acid amide hydrolase 2 [Source:HGNC Symbol;Acc:HGNC:26440]
SLC18A2	2.858162e+01	-6.810108e-01	0.19238636	-3.539808e+00	4.004180e-04	5.634211e-03	ENSG00000165646	SLC18A2	solute carrier family 18 member A2 [Source:HGNC Symbol;Acc:HGNC:10935]
DPY19L3	1.391254e+03	4.168149e-01	0.11776344	3.539425e+00	4.009993e-04	5.639411e-03	ENSG00000178904	DPY19L3	dpy-19 like C-mannosyltransferase 3 [Source:HGNC Symbol;Acc:HGNC:27120]
-111	6.877086e+01	-1.058975e+00	0.29926627	-3.538570e+00	4.023000e-04	5.654715e-03	ENSG00000246792		novel transcript
KLHL24	5.547534e+02	-6.562752e-01	0.18552891	-3.537320e+00	4.042089e-04	5.678548e-03	ENSG00000114796	KLHL24	kelch like family member 24 [Source:HGNC Symbol;Acc:HGNC:25947]
PANK2	7.535963e+02	2.252196e-01	0.06367326	3.537114e+00	4.045253e-04	5.679996e-03	ENSG00000125779	PANK2	pantothenate kinase 2 [Source:HGNC Symbol;Acc:HGNC:15894]
SHISA3	1.211847e+02	1.446189e+00	0.40889103	3.536857e+00	4.049187e-04	5.682523e-03	ENSG00000178343	SHISA3	shisa family member 3 [Source:HGNC Symbol;Acc:HGNC:25159]
KATNB1	1.202597e+03	-5.731678e-01	0.16208050	-3.536316e+00	4.057497e-04	5.691185e-03	ENSG00000140854	KATNB1	katanin regulatory subunit B1 [Source:HGNC Symbol;Acc:HGNC:6217]
APIP	3.623129e+02	3.008142e-01	0.08507568	3.535842e+00	4.064775e-04	5.695391e-03	ENSG00000149089	APIP	APAF1 interacting protein [Source:HGNC Symbol;Acc:HGNC:17581]
SEZ6L2	1.264238e+03	-6.688936e-01	0.18916918	-3.535954e+00	4.063049e-04	5.695391e-03	ENSG00000174938	SEZ6L2	seizure related 6 homolog like 2 [Source:HGNC Symbol;Acc:HGNC:30844]
MT-ND2	3.196724e+04	-4.284079e-01	0.12122126	-3.534099e+00	4.091680e-04	5.730073e-03	ENSG00000198763	MT-ND2	mitochondrially encoded NADH:ubiquinone oxidoreductase core subunit 2 [Source:HGNC Symbol;Acc:HGNC:7456]
CBX8	2.135615e+02	-6.196650e-01	0.17536810	-3.533511e+00	4.100796e-04	5.737841e-03	ENSG00000141570	CBX8	chromobox 8 [Source:HGNC Symbol;Acc:HGNC:15962]
TMEM161B-DT	2.477388e+02	6.146081e-01	0.17393931	3.533463e+00	4.101537e-04	5.737841e-03	ENSG00000247828	TMEM161B-DT	TMEM161B divergent transcript [Source:HGNC Symbol;Acc:HGNC:43839]
LINC01097	9.644179e+00	1.361521e+00	0.38536058	3.533108e+00	4.107048e-04	5.742533e-03	ENSG00000281202	LINC01097	long intergenic non-protein coding RNA 1097 [Source:HGNC Symbol;Acc:HGNC:27738]
PTBP2	8.949703e+02	4.880983e-01	0.13816612	3.532692e+00	4.113519e-04	5.748561e-03	ENSG00000117569	PTBP2	polypyrimidine tract binding protein 2 [Source:HGNC Symbol;Acc:HGNC:17662]
ABHD15	4.460117e+01	6.387569e-01	0.18091351	3.530731e+00	4.144133e-04	5.788305e-03	ENSG00000168792	ABHD15	abhydrolase domain containing 15 [Source:HGNC Symbol;Acc:HGNC:26971]
TPMT	5.461193e+02	3.423606e-01	0.09697967	3.530231e+00	4.151975e-04	5.796217e-03	ENSG00000137364	TPMT	thiopurine S-methyltransferase [Source:HGNC Symbol;Acc:HGNC:12014]
-112	9.174076e+01	9.622933e-01	0.27259970	3.530060e+00	4.154657e-04	5.796923e-03	ENSG00000279692		TEC
TAF8	5.928419e+02	-2.560228e-01	0.07254891	-3.528969e+00	4.171822e-04	5.817823e-03	ENSG00000137413	TAF8	TATA-box binding protein associated factor 8 [Source:HGNC Symbol;Acc:HGNC:17300]
FGD1	7.895015e+02	-3.849028e-01	0.10914020	-3.526682e+00	4.208013e-04	5.863461e-03	ENSG00000102302	FGD1	FYVE, RhoGEF and PH domain containing 1 [Source:HGNC Symbol;Acc:HGNC:3663]
SVOP	6.438526e+00	-1.240779e+00	0.35183203	-3.526623e+00	4.208953e-04	5.863461e-03	ENSG00000166111	SVOP	SV2 related protein [Source:HGNC Symbol;Acc:HGNC:25417]
NPIPA2	2.598711e+00	-2.064832e+00	0.58557038	-3.526189e+00	4.215865e-04	5.870019e-03	ENSG00000254852	NPIPA2	nuclear pore complex interacting protein family member A2 [Source:HGNC Symbol;Acc:HGNC:41979]
PITPNA	2.206998e+03	2.776331e-01	0.07875048	3.525479e+00	4.227185e-04	5.879630e-03	ENSG00000174238	PITPNA	phosphatidylinositol transfer protein alpha [Source:HGNC Symbol;Acc:HGNC:9001]
LINC00863	2.058186e+02	5.062404e-01	0.14359203	3.525546e+00	4.226101e-04	5.879630e-03	ENSG00000224914	LINC00863	long intergenic non-protein coding RNA 863 [Source:HGNC Symbol;Acc:HGNC:45162]
CDT1	1.941621e+03	-5.167086e-01	0.14660027	-3.524609e+00	4.241089e-04	5.895889e-03	ENSG00000167513	CDT1	chromatin licensing and DNA replication factor 1 [Source:HGNC Symbol;Acc:HGNC:24576]
PRMT5	1.121186e+03	-4.201133e-01	0.11921446	-3.524013e+00	4.250639e-04	5.906081e-03	ENSG00000100462	PRMT5	protein arginine methyltransferase 5 [Source:HGNC Symbol;Acc:HGNC:10894]
MBNL1	4.272320e+02	7.027772e-01	0.19949291	3.522818e+00	4.269849e-04	5.929678e-03	ENSG00000152601	MBNL1	muscleblind like splicing regulator 1 [Source:HGNC Symbol;Acc:HGNC:6923]
NEDD9	6.483043e+02	1.281375e+00	0.36397456	3.520508e+00	4.307212e-04	5.978446e-03	ENSG00000111859	NEDD9	neural precursor cell expressed, developmentally down-regulated 9 [Source:HGNC Symbol;Acc:HGNC:7733]
CAPN10-DT	1.186819e+02	4.190987e-01	0.11909526	3.519020e+00	4.331434e-04	6.008933e-03	ENSG00000260942	CAPN10-DT	CAPN10 divergent transcript [Source:HGNC Symbol;Acc:HGNC:48839]
EIF4G3	2.535743e+03	3.495699e-01	0.09937607	3.517647e+00	4.353914e-04	6.033831e-03	ENSG00000075151	EIF4G3	eukaryotic translation initiation factor 4 gamma 3 [Source:HGNC Symbol;Acc:HGNC:3298]
ECH1	7.136321e+02	-4.119897e-01	0.11711936	-3.517690e+00	4.353200e-04	6.033831e-03	ENSG00000104823	ECH1	enoyl-CoA hydratase 1 [Source:HGNC Symbol;Acc:HGNC:3149]
KLHL4	5.466588e+02	1.328611e+00	0.37773358	3.517323e+00	4.359230e-04	6.038056e-03	ENSG00000102271	KLHL4	kelch like family member 4 [Source:HGNC Symbol;Acc:HGNC:6355]
FOXO4	7.313964e+02	-7.309417e-01	0.20784519	-3.516760e+00	4.368484e-04	6.047727e-03	ENSG00000184481	FOXO4	forkhead box O4 [Source:HGNC Symbol;Acc:HGNC:7139]
LAMTOR3	5.625142e+02	3.087352e-01	0.08780224	3.516257e+00	4.376773e-04	6.056053e-03	ENSG00000109270	LAMTOR3	late endosomal/lysosomal adaptor, MAPK and MTOR activator 3 [Source:HGNC Symbol;Acc:HGNC:15606]
HERC2P2	1.410303e+03	1.083371e+00	0.30828092	3.514232e+00	4.410282e-04	6.099247e-03	ENSG00000276550	HERC2P2	HERC2 pseudogene 2 [Source:HGNC Symbol;Acc:HGNC:4870]
MSANTD1	1.112123e+01	-1.094957e+00	0.31161739	-3.513786e+00	4.417693e-04	6.106325e-03	ENSG00000188981	MSANTD1	Myb/SANT DNA binding domain containing 1 [Source:HGNC Symbol;Acc:HGNC:33741]
NR2C2AP	2.196347e+02	4.379323e-01	0.12469555	3.512012e+00	4.447273e-04	6.144022e-03	ENSG00000184162	NR2C2AP	nuclear receptor 2C2 associated protein [Source:HGNC Symbol;Acc:HGNC:30763]
ZNF92	4.153585e+02	8.690889e-01	0.24751035	3.511323e+00	4.458819e-04	6.156778e-03	ENSG00000146757	ZNF92	zinc finger protein 92 [Source:HGNC Symbol;Acc:HGNC:13168]
TPK1	4.607034e+01	7.241767e-01	0.20627269	3.510774e+00	4.468045e-04	6.166319e-03	ENSG00000196511	TPK1	thiamin pyrophosphokinase 1 [Source:HGNC Symbol;Acc:HGNC:17358]
ATP11C	9.693641e+02	4.071920e-01	0.11600017	3.510270e+00	4.476511e-04	6.174802e-03	ENSG00000101974	ATP11C	ATPase phospholipid transporting 11C [Source:HGNC Symbol;Acc:HGNC:13554]
NOB1	1.162416e+03	-3.710988e-01	0.10576370	-3.508754e+00	4.502116e-04	6.203876e-03	ENSG00000141101	NOB1	NIN1 (RPN12) binding protein 1 homolog [Source:HGNC Symbol;Acc:HGNC:29540]
-113	1.441412e+01	9.458009e-01	0.26955526	3.508746e+00	4.502249e-04	6.203876e-03	ENSG00000250046		novel transcript
MICU2	7.634364e+02	3.328934e-01	0.09488357	3.508441e+00	4.507418e-04	6.206054e-03	ENSG00000165487	MICU2	mitochondrial calcium uptake 2 [Source:HGNC Symbol;Acc:HGNC:31830]
GFY	3.327403e+01	-1.231110e+00	0.35090590	-3.508377e+00	4.508492e-04	6.206054e-03	ENSG00000261949	GFY	golgi associated olfactory signaling regulator [Source:HGNC Symbol;Acc:HGNC:44663]
MIR4479	5.597602e+00	1.934353e+00	0.55154706	3.507140e+00	4.529501e-04	6.231751e-03	ENSG00000266507	MIR4479	microRNA 4479 [Source:HGNC Symbol;Acc:HGNC:41767]
SUB1	2.861130e+03	3.394237e-01	0.09678646	3.506934e+00	4.533013e-04	6.233362e-03	ENSG00000113387	SUB1	SUB1 regulator of transcription [Source:HGNC Symbol;Acc:HGNC:19985]
RCAN1	3.725404e+02	7.505565e-01	0.21416248	3.504613e+00	4.572719e-04	6.284714e-03	ENSG00000159200	RCAN1	regulator of calcineurin 1 [Source:HGNC Symbol;Acc:HGNC:3040]
CDCA8	1.728323e+03	-3.749711e-01	0.10703960	-3.503107e+00	4.598652e-04	6.315101e-03	ENSG00000134690	CDCA8	cell division cycle associated 8 [Source:HGNC Symbol;Acc:HGNC:14629]
SUCNR1	4.091979e+01	3.495212e+00	0.99776148	3.503053e+00	4.599572e-04	6.315101e-03	ENSG00000198829	SUCNR1	succinate receptor 1 [Source:HGNC Symbol;Acc:HGNC:4542]
MAPK8IP1	6.573250e+02	-3.928179e-01	0.11215140	-3.502568e+00	4.607960e-04	6.323356e-03	ENSG00000121653	MAPK8IP1	mitogen-activated protein kinase 8 interacting protein 1 [Source:HGNC Symbol;Acc:HGNC:6882]
LDAF1	5.349740e+02	-5.055535e-01	0.14434980	-3.502281e+00	4.612929e-04	6.325740e-03	ENSG00000011638	LDAF1	lipid droplet assembly factor 1 [Source:HGNC Symbol;Acc:HGNC:30136]
RHOXF1-AS1	1.797602e+01	-9.779746e-01	0.27924634	-3.502193e+00	4.614449e-04	6.325740e-03	ENSG00000258545	RHOXF1-AS1	RHOXF1 antisense RNA 1 [Source:HGNC Symbol;Acc:HGNC:51582]
-114	5.085700e+00	4.050806e+00	1.15680286	3.501726e+00	4.622550e-04	6.333583e-03	ENSG00000274520
CDC14B	1.075120e+03	3.666953e-01	0.10476677	3.500111e+00	4.650641e-04	6.362249e-03	ENSG00000081377	CDC14B	cell division cycle 14B [Source:HGNC Symbol;Acc:HGNC:1719]
SESN2	1.304906e+03	-5.606507e-01	0.16018021	-3.500125e+00	4.650402e-04	6.362249e-03	ENSG00000130766	SESN2	sestrin 2 [Source:HGNC Symbol;Acc:HGNC:20746]
HOMER3-AS1	7.699207e+00	-1.430432e+00	0.40865905	-3.500306e+00	4.647242e-04	6.362249e-03	ENSG00000269019	HOMER3-AS1	HOMER3 antisense RNA 1 [Source:HGNC Symbol;Acc:HGNC:53775]
ELP2	2.056879e+03	-2.338307e-01	0.06681130	-3.499868e+00	4.654887e-04	6.364787e-03	ENSG00000134759	ELP2	elongator acetyltransferase complex subunit 2 [Source:HGNC Symbol;Acc:HGNC:18248]
GPR50	6.361424e+01	1.330643e+00	0.38041001	3.497918e+00	4.689057e-04	6.408218e-03	ENSG00000102195	GPR50	G protein-coupled receptor 50 [Source:HGNC Symbol;Acc:HGNC:4506]
-115	1.211791e+01	-1.054543e+00	0.30153240	-3.497278e+00	4.700309e-04	6.420299e-03	ENSG00000225603		insulin-like growth factor 2 mRNA binding protein 2 (IGF2BP2) pseudogene
PCGF3	1.113097e+03	2.327750e-01	0.06657941	3.496201e+00	4.719330e-04	6.442975e-03	ENSG00000185619	PCGF3	polycomb group ring finger 3 [Source:HGNC Symbol;Acc:HGNC:10066]
KAT7	2.395671e+03	4.335921e-01	0.12402711	3.495946e+00	4.723848e-04	6.445836e-03	ENSG00000136504	KAT7	lysine acetyltransferase 7 [Source:HGNC Symbol;Acc:HGNC:17016]
-116	7.010297e+00	1.941752e+00	0.55560360	3.494851e+00	4.743260e-04	6.469010e-03	ENSG00000277806		novel transcript, sense intronic to ZNF155
TMSB4XP4	6.870004e+01	-9.836631e-01	0.28154763	-3.493771e+00	4.762486e-04	6.491904e-03	ENSG00000223551	TMSB4XP4	TMSB4X pseudogene 4 [Source:HGNC Symbol;Acc:HGNC:11886]
AP1M1	1.334866e+03	-2.850469e-01	0.08159836	-3.493293e+00	4.771032e-04	6.500226e-03	ENSG00000072958	AP1M1	adaptor related protein complex 1 subunit mu 1 [Source:HGNC Symbol;Acc:HGNC:13667]
DIPK2A	5.224192e+02	5.033641e-01	0.14411305	3.492842e+00	4.779095e-04	6.507880e-03	ENSG00000181744	DIPK2A	divergent protein kinase domain 2A [Source:HGNC Symbol;Acc:HGNC:28490]
YIPF3	1.561468e+03	-2.630553e-01	0.07534668	-3.491266e+00	4.807372e-04	6.543039e-03	ENSG00000137207	YIPF3	Yip1 domain family member 3 [Source:HGNC Symbol;Acc:HGNC:21023]
TMEM9	2.540720e+03	-2.918167e-01	0.08361526	-3.489993e+00	4.830340e-04	6.570941e-03	ENSG00000116857	TMEM9	transmembrane protein 9 [Source:HGNC Symbol;Acc:HGNC:18823]
RASGRF2-AS1	4.570450e+00	1.271950e+00	0.36451497	3.489431e+00	4.840496e-04	6.581394e-03	ENSG00000251450	RASGRF2-AS1	RASGRF2 antisense RNA 1 [Source:HGNC Symbol;Acc:HGNC:40499]
SLC9A5	1.744227e+02	-6.281369e-01	0.18003393	-3.488992e+00	4.848456e-04	6.582659e-03	ENSG00000135740	SLC9A5	solute carrier family 9 member A5 [Source:HGNC Symbol;Acc:HGNC:11078]
FCHSD2	2.706271e+02	-3.651887e-01	0.10466946	-3.488971e+00	4.848844e-04	6.582659e-03	ENSG00000137478	FCHSD2	FCH and double SH3 domains 2 [Source:HGNC Symbol;Acc:HGNC:29114]
ZNF721	5.011864e+02	4.473469e-01	0.12820787	3.489231e+00	4.844116e-04	6.582659e-03	ENSG00000182903	ZNF721	zinc finger protein 721 [Source:HGNC Symbol;Acc:HGNC:29425]
TMEM65	4.396612e+02	4.644884e-01	0.13321745	3.486694e+00	4.890312e-04	6.629936e-03	ENSG00000164983	TMEM65	transmembrane protein 65 [Source:HGNC Symbol;Acc:HGNC:25203]
HOXB2	2.541582e+02	1.424910e+00	0.40867607	3.486648e+00	4.891141e-04	6.629936e-03	ENSG00000173917	HOXB2	homeobox B2 [Source:HGNC Symbol;Acc:HGNC:5113]
KMT2B	1.773724e+03	-3.391573e-01	0.09726985	-3.486767e+00	4.888965e-04	6.629936e-03	ENSG00000272333	KMT2B	lysine methyltransferase 2B [Source:HGNC Symbol;Acc:HGNC:15840]
YWHAH	2.766262e+03	2.627038e-01	0.07534943	3.486474e+00	4.894337e-04	6.630893e-03	ENSG00000128245	YWHAH	tyrosine 3-monooxygenase/tryptophan 5-monooxygenase activation protein eta [Source:HGNC Symbol;Acc:HGNC:12853]
XCL1	3.798978e+00	-1.830083e+00	0.52502613	-3.485700e+00	4.908519e-04	6.646724e-03	ENSG00000143184	XCL1	X-C motif chemokine ligand 1 [Source:HGNC Symbol;Acc:HGNC:10645]
PITRM1	7.848491e+02	-2.754448e-01	0.07902592	-3.485499e+00	4.912194e-04	6.648319e-03	ENSG00000107959	PITRM1	pitrilysin metallopeptidase 1 [Source:HGNC Symbol;Acc:HGNC:17663]
MICU1	1.028718e+03	-2.780099e-01	0.07976969	-3.485157e+00	4.918479e-04	6.653443e-03	ENSG00000107745	MICU1	mitochondrial calcium uptake 1 [Source:HGNC Symbol;Acc:HGNC:1530]
SMPD4	2.354706e+03	-3.437335e-01	0.09863286	-3.484979e+00	4.921753e-04	6.654490e-03	ENSG00000136699	SMPD4	sphingomyelin phosphodiesterase 4 [Source:HGNC Symbol;Acc:HGNC:32949]
STOML2	3.712506e+03	-3.585831e-01	0.10290021	-3.484765e+00	4.925691e-04	6.656433e-03	ENSG00000165283	STOML2	stomatin like 2 [Source:HGNC Symbol;Acc:HGNC:14559]
L3HYPDH	1.340881e+02	5.242397e-01	0.15046788	3.484064e+00	4.938618e-04	6.670517e-03	ENSG00000126790	L3HYPDH	trans-L-3-hydroxyproline dehydratase [Source:HGNC Symbol;Acc:HGNC:20488]
RNF216	1.321686e+03	-2.433195e-01	0.06984767	-3.483574e+00	4.947656e-04	6.679336e-03	ENSG00000011275	RNF216	ring finger protein 216 [Source:HGNC Symbol;Acc:HGNC:21698]
USP5	3.713304e+03	-2.779535e-01	0.07979322	-3.483422e+00	4.950470e-04	6.679747e-03	ENSG00000111667	USP5	ubiquitin specific peptidase 5 [Source:HGNC Symbol;Acc:HGNC:12628]
TGDS	3.035497e+02	3.404492e-01	0.09774656	3.482979e+00	4.958672e-04	6.687424e-03	ENSG00000088451	TGDS	TDP-glucose 4,6-dehydratase [Source:HGNC Symbol;Acc:HGNC:20324]
MAPRE1	6.054703e+03	3.878127e-01	0.11137368	3.482085e+00	4.975252e-04	6.706388e-03	ENSG00000101367	MAPRE1	microtubule associated protein RP/EB family member 1 [Source:HGNC Symbol;Acc:HGNC:6890]
FGF12-AS2	5.652245e+00	1.439537e+00	0.41343199	3.481921e+00	4.978310e-04	6.707114e-03	ENSG00000230126	FGF12-AS2	FGF12 antisense RNA 2 [Source:HGNC Symbol;Acc:HGNC:40235]
TMEM106C	8.482474e+02	6.699464e-01	0.19250351	3.480178e+00	5.010816e-04	6.747494e-03	ENSG00000134291	TMEM106C	transmembrane protein 106C [Source:HGNC Symbol;Acc:HGNC:28775]
SLC35E1P1	5.145275e+00	-2.204177e+00	0.63338966	-3.479970e+00	5.014709e-04	6.749321e-03	ENSG00000238286	SLC35E1P1	solute carrier family 35 member E1 pseudogene 1 [Source:HGNC Symbol;Acc:HGNC:42046]
TRIP10	1.740475e+03	-5.331771e-01	0.15322796	-3.479633e+00	5.021009e-04	6.754387e-03	ENSG00000125733	TRIP10	thyroid hormone receptor interactor 10 [Source:HGNC Symbol;Acc:HGNC:12304]
FGF14-AS2	7.474690e+01	6.021746e-01	0.17309045	3.478959e+00	5.033657e-04	6.767981e-03	ENSG00000272143	FGF14-AS2	FGF14 antisense RNA 2 [Source:HGNC Symbol;Acc:HGNC:44368]
ADTRP	5.685407e+00	2.784775e+00	0.80097882	3.476715e+00	5.075974e-04	6.821433e-03	ENSG00000111863	ADTRP	androgen dependent TFPI regulating protein [Source:HGNC Symbol;Acc:HGNC:21214]
SGCE	4.881609e+02	3.331969e-01	0.09584137	3.476546e+00	5.079168e-04	6.822282e-03	ENSG00000127990	SGCE	sarcoglycan epsilon [Source:HGNC Symbol;Acc:HGNC:10808]
NEXN	2.409908e+02	1.072278e+00	0.30849349	3.475852e+00	5.092323e-04	6.836501e-03	ENSG00000162614	NEXN	nexilin F-actin binding protein [Source:HGNC Symbol;Acc:HGNC:29557]
ZNG1C	4.428285e+01	6.025643e-01	0.17337375	3.475522e+00	5.098604e-04	6.841484e-03	ENSG00000196873	ZNG1C	Zn regulated GTPase metalloprotein activator 1C [Source:HGNC Symbol;Acc:HGNC:18519]
TP53BP1	2.038811e+03	5.384785e-01	0.15497027	3.474721e+00	5.113847e-04	6.855621e-03	ENSG00000067369	TP53BP1	tumor protein p53 binding protein 1 [Source:HGNC Symbol;Acc:HGNC:11999]
GABRG2	3.983861e+01	-9.304853e-01	0.26778883	-3.474698e+00	5.114290e-04	6.855621e-03	ENSG00000113327	GABRG2	gamma-aminobutyric acid type A receptor subunit gamma2 [Source:HGNC Symbol;Acc:HGNC:4087]
ITM2B	3.587039e+03	3.721852e-01	0.10713109	3.474110e+00	5.125504e-04	6.863741e-03	ENSG00000136156	ITM2B	integral membrane protein 2B [Source:HGNC Symbol;Acc:HGNC:6174]
ADAMTS1	1.460032e+03	1.124503e+00	0.32367235	3.474203e+00	5.123738e-04	6.863741e-03	ENSG00000154734	ADAMTS1	ADAM metallopeptidase with thrombospondin type 1 motif 1 [Source:HGNC Symbol;Acc:HGNC:217]
TMEM241	1.761687e+02	-3.094563e-01	0.08911776	-3.472442e+00	5.157455e-04	6.902262e-03	ENSG00000134490	TMEM241	transmembrane protein 241 [Source:HGNC Symbol;Acc:HGNC:31723]
ZFP57	3.895219e+01	2.187178e+00	0.62988625	3.472338e+00	5.159455e-04	6.902262e-03	ENSG00000204644	ZFP57	ZFP57 zinc finger protein [Source:HGNC Symbol;Acc:HGNC:18791]
PUM3	1.352461e+03	4.947724e-01	0.14253779	3.471166e+00	5.182031e-04	6.928981e-03	ENSG00000080608	PUM3	pumilio RNA binding family member 3 [Source:HGNC Symbol;Acc:HGNC:29676]
MAN2B1	1.068635e+03	-4.018572e-01	0.11583128	-3.469332e+00	5.217536e-04	6.972953e-03	ENSG00000104774	MAN2B1	mannosidase alpha class 2B member 1 [Source:HGNC Symbol;Acc:HGNC:6826]
CEP162	2.253573e+02	6.459358e-01	0.18625718	3.467978e+00	5.243901e-04	7.004673e-03	ENSG00000135315	CEP162	centrosomal protein 162 [Source:HGNC Symbol;Acc:HGNC:21107]
THRA	8.003256e+02	-4.108652e-01	0.11848299	-3.467715e+00	5.249035e-04	7.008015e-03	ENSG00000126351	THRA	thyroid hormone receptor alpha [Source:HGNC Symbol;Acc:HGNC:11796]
NHLH2	4.785412e+01	9.705408e-01	0.27989321	3.467540e+00	5.252465e-04	7.009079e-03	ENSG00000177551	NHLH2	nescient helix-loop-helix 2 [Source:HGNC Symbol;Acc:HGNC:7818]
ACAA1	4.413922e+02	4.416006e-01	0.12736372	3.467240e+00	5.258323e-04	7.013380e-03	ENSG00000060971	ACAA1	acetyl-CoA acyltransferase 1 [Source:HGNC Symbol;Acc:HGNC:82]
ZNF43	6.529811e+02	5.836507e-01	0.16838517	3.466164e+00	5.279407e-04	7.034492e-03	ENSG00000198521	ZNF43	zinc finger protein 43 [Source:HGNC Symbol;Acc:HGNC:13109]
-117	3.966150e+01	7.850293e-01	0.22648369	3.466163e+00	5.279436e-04	7.034492e-03	ENSG00000270605		novel transcript
TOM1	7.111946e+02	-2.926591e-01	0.08445241	-3.465373e+00	5.294975e-04	7.044619e-03	ENSG00000100284	TOM1	target of myb1 membrane trafficking protein [Source:HGNC Symbol;Acc:HGNC:11982]
[truncated: 24,623 more rows]
